# Supplementary material for: Caenorhabditis elegans as a Model for Microbiome Research
Source: Front Microbiol. 2017 Mar 23;8:485. doi: 10.3389/fmicb.2017.00485 (PMC5362939; doi:10.3389/fmicb.2017.00485)
Supplement: Supplementary Table 1 — Overview of included data sets, sequence accession numbers, and considered meta-data. [file Table1.XLSX]

## Sheet: Supplementary_Table_1
											Use of forward or reverse sequences in aNot includedlyses shown in Figures
#SampleID	Laboratory	SampleType	SampleSubtype	Country	Location	SubstrateType	SubstrateSubtype	Year	Month	AccessionNumber*	Fig2A	Fig2B	Fig2C	Fig3A	Fig3B	Fig3C
ERR1307280	Felix	Worm	Lab enriched worms	France	Santeuil	Stem	Herqcleum stem	2012	10	ERR1307280	Forward	Forward	Forward	Forward	Forward	Forward
ERR1307281	Felix	Worm	Lab enriched worms	Portugal	Lisbon	Fruit	Chrysophyllum imperiale	2013	8	ERR1307281	Forward	Forward	Forward	Forward	Forward	Forward
ERR1307285	Felix	Worm	Lab enriched worms	France	Sainte-Barbe	Stem	Tamus stems	2009	8	ERR1307285	Forward	Forward	Forward	Forward	Forward	Forward
ERR1354120	Felix	Worm	Lab enriched worms	France	Santeuil	Stem	Symphytum stem	2011	10	ERR1354120	Forward	Forward	Forward	Forward	Forward	Forward
ERR1307374	Schulenburg	Worm	Lab enriched worms	Germany	Kiel Botanical Garden	Compost	Compost	2010	11	ERR1307374	Forward	Forward	Forward	Forward	Forward	Forward
ERR1307375	Schulenburg	Worm	Lab enriched worms	Germany	Roxel Private Garden	Compost	Compost	2010	11	ERR1307375	Forward	Forward	Forward	Forward	Forward	Forward
ERR1307376	Schulenburg	Worm	Lab enriched worms	Germany	Muenster Botanical Garden	Fruit	Apple	2010	10	ERR1307376	Forward	Forward	Forward	Forward	Forward	Forward
ERR1307377	Schulenburg	Worm	Lab enriched worms	Germany	Muenster Farming Museum	Fruit	Apple	2010	10	ERR1307377	Forward	Forward	Forward	Forward	Forward	Forward
ERR1307378	Schulenburg	Worm	Lab enriched worms	Germany	Muenster Botanical Garden	Fruit	Apple	2010	10	ERR1307378	Forward	Forward	Forward	Forward	Forward	Forward
ERR1307379	Schulenburg	Worm	Lab enriched worms	Germany	Muenster Farming Museum	Fruit	Apple	2010	10	ERR1307379	Forward	Forward	Forward	Forward	Forward	Forward
ERR1307381	Schulenburg	Worm	Lab enriched worms	Germany	Kiel Botanical Garden	Vector	Slug	2012	8	ERR1307381	Forward	Forward	Forward	Forward	Forward	Forward
ERR1307382	Schulenburg	Worm	Lab enriched worms	Germany	Kiel Botanical Garden	Vector	Slug	2012	8	ERR1307382	Forward	Forward	Forward	Forward	Forward	Forward
ERR1307383	Schulenburg	Worm	Lab enriched worms	Germany	Roxel Private Garden	Compost	Compost	2012	8	ERR1307383	Forward	Forward	Forward	Forward	Forward	Forward
ERR1307384	Schulenburg	Worm	Lab enriched worms	Germany	Roxel Private Garden	Compost	Compost	2012	8	ERR1307384	Forward	Forward	Forward	Forward	Forward	Forward
ERR1307387	Schulenburg	Worm	Lab enriched worms	Germany	Kiel Botanical Garden	Compost	Compost	2012	10	ERR1307387	Forward	Forward	Forward	Forward	Forward	Forward
ERR1307389	Schulenburg	Worm	Lab enriched worms	Germany	Roxel Private Garden	Compost	Compost	2012	7	ERR1307389	Forward	Forward	Forward	Forward	Forward	Forward
ERR1307390	Schulenburg	Worm	Lab enriched worms	Germany	Roxel Private Garden	Compost	Compost	2012	7	ERR1307390	Forward	Forward	Forward	Forward	Forward	Forward
ERR1307393	Schulenburg	Worm	Lab enriched worms	Germany	Roxel Private Garden	Compost	Compost	2012	11	ERR1307393	Forward	Forward	Forward	Forward	Forward	Forward
ERR1307394	Schulenburg	Worm	Lab enriched worms	Germany	Kiel Botanical Garden	Compost	Compost	2011	9	ERR1307394	Forward	Forward	Forward	Forward	Forward	Forward
ERR1307395	Schulenburg	Worm	Lab enriched worms	Germany	Kiel Botanical Garden	Vector	Slug	2011	8	ERR1307395	Forward	Forward	Forward	Forward	Forward	Forward
ERR1307396	Schulenburg	Worm	Lab enriched worms	Germany	Roxel Private Garden	Vector	Slug	2011	9	ERR1307396	Forward	Forward	Forward	Forward	Forward	Forward
ERR1307398	Schulenburg	Worm	Lab enriched worms	Germany	Roxel Private Garden	Compost	Compost	2011	9	ERR1307398	Forward	Forward	Forward	Forward	Forward	Forward
ERR1307399	Schulenburg	Worm	Lab enriched worms	Germany	Kiel Botanical Garden	Compost	Compost	2011	9	ERR1307399	Forward	Forward	Forward	Forward	Forward	Forward
ERR1307400	Schulenburg	Worm	Lab enriched worms	Germany	Kiel Botanical Garden	Compost	Compost	2011	9	ERR1307400	Forward	Forward	Forward	Forward	Forward	Forward
ERR1307401	Schulenburg	Worm	Lab enriched worms	Germany	Kiel Botanical Garden	Compost	Compost	2011	9	ERR1307401	Forward	Forward	Forward	Forward	Forward	Forward
ERR1307403	Schulenburg	Worm	Lab enriched worms	Germany	Kiel Botanical Garden	Compost	Compost	2011	10	ERR1307403	Forward	Forward	Forward	Forward	Forward	Forward
ERR1307404	Schulenburg	Worm	Lab enriched worms	Germany	Roxel Private Garden	Compost	Compost	2011	10	ERR1307404	Forward	Forward	Forward	Forward	Forward	Forward
ERR1307405	Schulenburg	Worm	Lab enriched worms	Germany	Roxel Private Garden	Compost	Compost	2011	10	ERR1307405	Forward	Forward	Forward	Forward	Forward	Forward
ERR1307406	Schulenburg	Worm	Lab enriched worms	Germany	Roxel Private Garden	Compost	Compost	2011	10	ERR1307406	Forward	Forward	Forward	Forward	Forward	Forward
ERR1307407	Schulenburg	Worm	Lab enriched worms	Germany	Kiel Botanical Garden	Compost	Compost	2011	10	ERR1307407	Forward	Forward	Forward	Forward	Forward	Forward
ERR1307410	Schulenburg	Worm	Lab enriched worms	Germany	Roxel Private Garden	Compost	Compost	2011	10	ERR1307410	Forward	Forward	Forward	Forward	Forward	Forward
ERR1307411	Schulenburg	Worm	Lab enriched worms	Germany	Munster Farming Museum	Vector	isopod	2012	9	ERR1307411	Forward	Forward	Forward	Forward	Forward	Forward
ERR1307413	Schulenburg	Worm	Lab enriched worms	Germany	Kiel Botanical Garden	Compost	Compost	2010	11	ERR1307413	Forward	Forward	Forward	Forward	Forward	Forward
ERR1307414	Schulenburg	Worm	Lab enriched worms	Germany	Roxel Private Garden	Compost	Compost	2010	11	ERR1307414	Forward	Forward	Forward	Forward	Forward	Forward
Dayxx0xxnoxxOPxx1	Shapira	Worm	Microcosms	USA	Euc	Fruit	Strawberries	2014	11	mgm4731890.3/mgm4626343.3*	Forward	Reverse	Reverse	Not included	Not included	Reverse
Dayxx0xxnoxxOPxx2	Shapira	Worm	Microcosms	USA	Euc	Fruit	Strawberries	2014	11	mgm4731884.3/mgm4626344.3*	Forward	Reverse	Reverse	Not included	Not included	Reverse
Dayxx0xxnoxxOPxx3	Shapira	Worm	Microcosms	USA	Euc	Fruit	Strawberries	2014	11	mgm4731879.3/mgm4626345.3*	Forward	Reverse	Reverse	Not included	Not included	Reverse
gravidxx25Cxxworm1	Shapira	Worm	Microcosms	USA	Oak	Fruit	Banana	2014	11	mgm4731885.3/mgm4626352.3*	Forward	Reverse	Reverse	Forward	Forward	Reverse
gravidxx25Cxxworm2	Shapira	Worm	Microcosms	USA	Oak	Fruit	Banana	2014	11	mgm4731892.3/mgm4626353.3*	Forward	Reverse	Reverse	Forward	Forward	Reverse
gravidxx25Cxxworm3	Shapira	Worm	Microcosms	USA	Oak	Fruit	Banana	2014	11	mgm4731881.3/mgm4626354.3*	Forward	Reverse	Reverse	Forward	Forward	Reverse
N2xx1	Shapira	Worm	Microcosms	USA	Euc	Fruit	Banana	2014	11	mgm4731888.3/mgm4626356.3*	Forward	Reverse	Reverse	Not included	Not included	Reverse
N2xx2	Shapira	Worm	Microcosms	USA	Euc	Fruit	Banana	2014	11	mgm4731886.3/mgm4626357.3*	Forward	Reverse	Reverse	Not included	Not included	Reverse
N2xx3	Shapira	Worm	Microcosms	USA	Euc	Fruit	Banana	2014	11	mgm4731887.3/mgm4626358.3*	Forward	Reverse	Reverse	Not included	Not included	Reverse
N2xxworm1	Shapira	Worm	Microcosms	USA	Oak	Fruit	Banana	2014	11	mgm4731893.3/mgm4626359.3*	Forward	Reverse	Reverse	Forward	Forward	Reverse
N2xxworm2	Shapira	Worm	Microcosms	USA	Oak	Fruit	Banana	2014	11	mgm4731880.3/mgm4626360.3*	Forward	Reverse	Reverse	Forward	Forward	Reverse
N2xxworm3	Shapira	Worm	Microcosms	USA	Oak	Fruit	Banana	2014	11	mgm4731883.3/mgm4626361.3*	Forward	Reverse	Reverse	Forward	Forward	Reverse
P1w	Shapira	Worm	Microcosms	USA	Oak	Fruit	Potato	2012	12	mgm4626366.3*	Not included	Reverse	Reverse	Not included	Not included	Reverse
O1w	Shapira	Worm	Microcosms	USA	Oak	Fruit	Oranges	2012	12	mgm4626362.3*	Not included	Reverse	Reverse	Not included	Not included	Reverse
B1w	Shapira	Worm	Microcosms	USA	Oak	Fruit	Banana	2012	12	mgm4626337.3*	Not included	Reverse	Reverse	Not included	Not included	Reverse
P2w	Shapira	Worm	Microcosms	USA	Oak	Fruit	Potato	2012	12	mgm4626367.3*	Not included	Reverse	Reverse	Not included	Not included	Reverse
O2w	Shapira	Worm	Microcosms	USA	Oak	Fruit	Oranges	2012	12	mgm4626363.3*	Not included	Reverse	Reverse	Not included	Not included	Reverse
P3w	Shapira	Worm	Microcosms	USA	Oak	Fruit	Potato	2012	12	mgm4626368.3*	Not included	Reverse	Reverse	Not included	Not included	Reverse
gravidxxeucxxworm	Shapira	Worm	Microcosms	USA	Euc	Fruit	Banana	2014	8	mgm4626355.3*	Not included	Reverse	Reverse	Not included	Not included	Reverse
wormxxbanxxeuc	Shapira	Worm	Microcosms	USA	Euc	Fruit	Banana	2014	8	mgm4626377.3*	Not included	Reverse	Reverse	Not included	Not included	Reverse
wormxxbanxxoak	Shapira	Worm	Microcosms	USA	Oak	Fruit	Banana	2014	8	mgm4626378.3*	Not included	Reverse	Reverse	Not included	Not included	Reverse
B2w	Shapira	Worm	Microcosms	USA	Oak	Fruit	Banana	2012	12	mgm4626338.3*	Not included	Reverse	Reverse	Not included	Not included	Reverse
O3w	Shapira	Worm	Microcosms	USA	Oak	Fruit	Oranges	2012	12	mgm4626364.3*	Not included	Reverse	Reverse	Not included	Not included	Reverse
B3w	Shapira	Worm	Microcosms	USA	Oak	Fruit	Banana	2012	12	mgm4626339.3*	Not included	Reverse	Reverse	Not included	Not included	Reverse
ERR1307272	Felix	Worm	Natural worms	France	Crouysurourcq	Stem	Stem	2013	10	ERR1307272	Forward	Forward	Forward	Forward	Forward	Forward
ERR1307273	Felix	Worm	Natural worms	France	Crouysurourcq	Stem	Stem	2013	10	ERR1307273	Forward	Forward	Forward	Forward	Forward	Forward
ERR1307274	Felix	Worm	Natural worms	France	Crouysurourcq	Stem	Stem	2013	10	ERR1307274	Forward	Forward	Forward	Forward	Forward	Forward
ERR1307275	Felix	Worm	Natural worms	France	Crouysurourcq	Stem	Stem	2013	10	ERR1307275	Forward	Forward	Forward	Forward	Forward	Forward
ERR1307278	Felix	Worm	Natural worms	France	Ivry	Stem	Petasites	2013	10	ERR1307278	Forward	Forward	Forward	Forward	Forward	Forward
ERR1307284	Felix	Worm	Natural worms	France	Orsay	Stem	Petasites	2013	10	ERR1307284	Forward	Forward	Forward	Forward	Forward	Forward
ERR1307286	Felix	Worm	Natural worms	France	Parc Floral	Stem	Gunnera manicata	2013	11	ERR1307286	Forward	Forward	Forward	Forward	Forward	Forward
ERR1307287	Felix	Worm	Natural worms	France	Plurien	Fruit	Peach	2013	11	ERR1307287	Forward	Forward	Forward	Forward	Forward	Forward
ERR1307288	Felix	Worm	Natural worms	France	Plurien	Fruit	Peach	2013	11	ERR1307288	Forward	Forward	Forward	Forward	Forward	Forward
ERR1307290	Felix	Worm	Natural worms	France	Santeuil	Stem	Stem	2013	9	ERR1307290	Forward	Forward	Forward	Forward	Forward	Forward
ERR1307291	Felix	Worm	Natural worms	France	Santeuil	Stem	Stem	2013	10	ERR1307291	Forward	Forward	Forward	Forward	Forward	Forward
ERR1307292	Schulenburg	Worm	Natural worms	Germany	Roxel Private Garden	Compost	Compost	2011	9	ERR1307292	Forward	Not included	Forward	Not included	Not included	Forward
ERR1307337	Schulenburg	Worm	Natural worms	Germany	Roxel Private Garden	Compost	Compost	2011	9	ERR1307337	Forward	Forward	Forward	Forward	Forward	Forward
ERR1307338	Schulenburg	Worm	Natural worms	Germany	Roxel Private Garden	Compost	Compost	2011	10	ERR1307338	Forward	Forward	Forward	Forward	Forward	Forward
ERR1307339	Schulenburg	Worm	Natural worms	Germany	Roxel Private Garden	Compost	Compost	2011	10	ERR1307339	Forward	Forward	Forward	Forward	Forward	Forward
ERR1307341	Schulenburg	Worm	Natural worms	Germany	Roxel Private Garden	Compost	Compost	2011	10	ERR1307341	Forward	Forward	Forward	Forward	Forward	Forward
ERR1307342	Schulenburg	Worm	Natural worms	Germany	Roxel Private Garden	Compost	Compost	2011	10	ERR1307342	Forward	Forward	Forward	Forward	Forward	Forward
ERR1307343	Schulenburg	Worm	Natural worms	Germany	Roxel Private Garden	Compost	Compost	2011	10	ERR1307343	Forward	Forward	Forward	Forward	Forward	Forward
ERR1307344	Schulenburg	Worm	Natural worms	Germany	Roxel Private Garden	Compost	Compost	2011	10	ERR1307344	Forward	Forward	Forward	Forward	Forward	Forward
ERR1307345	Schulenburg	Worm	Natural worms	Germany	Munster Farming Museum	Compost	Compost	2011	11	ERR1307345	Forward	Forward	Forward	Forward	Forward	Forward
ERR1307346	Schulenburg	Worm	Natural worms	Germany	Munster Farming Museum	Compost	Compost	2011	11	ERR1307346	Forward	Forward	Forward	Forward	Forward	Forward
ERR1307347	Schulenburg	Worm	Natural worms	Germany	Munster Farming Museum	Compost	Compost	2011	11	ERR1307347	Forward	Forward	Forward	Forward	Forward	Forward
ERR1307348	Schulenburg	Worm	Natural worms	Germany	Munster Farming Museum	Compost	Compost	2011	11	ERR1307348	Forward	Forward	Forward	Forward	Forward	Forward
soilxxaging	Shapira	SubstrateSoil	Soil	USA	Euc	Fruit	Strawberries	2014	11	mgm4731889.3/mgm4626371.3*	Forward	Reverse	Reverse	Forward	Forward	Not included
soilxxphylo	Shapira	SubstrateSoil	Soil	USA	Euc	Fruit	Banana	2014	11	mgm4731894.3/mgm4626372.3*	Forward	Reverse	Reverse	Forward	Forward	Not included
t0xxsoilxxmutant2	Shapira	SubstrateSoil	Soil	USA	Oak	Fruit	Banana	2014	11	mgm4731891.3/mgm4626374.3*	Forward	Reverse	Reverse	Forward	Forward	Not included
t0xxsoilxxtempxxsucc1	Shapira	SubstrateSoil	Soil	USA	Oak	Fruit	Banana	2014	11	mgm4731882.3/mgm4626375.3*	Forward	Reverse	Reverse	Forward	Forward	Not included
banxxsoilxxoak	Shapira	SubstrateSoil	Soil	USA	Oak	Fruit	Banana	2014	8	mgm4626340.3*	Not included	Reverse	Reverse	Forward	Forward	Not included
banxxsoilxxeuc	Shapira	SubstrateSoil	Soil	USA	Euc	Fruit	Banana	2014	8	mgm4626341.3*	Not included	Reverse	Reverse	Forward	Forward	Not included
eucxxsoil	Shapira	SubstrateSoil	Soil	USA	Euc	Fruit	Banana	2014	8	mgm4626349.3*	Not included	Reverse	Reverse	Forward	Forward	Not included
PS	Shapira	SubstrateSoil	Soil	USA	Oak	Fruit	Potato	2012	12	mgm4626369.3*	Not included	Reverse	Reverse	Not included	Not included	Not included
BS	Shapira	SubstrateSoil	Soil	USA	Oak	Fruit	Banana	2012	12	mgm4626342.3*	Not included	Reverse	Reverse	Not included	Not included	Not included
OS	Shapira	SubstrateSoil	Soil	USA	Oak	Fruit	Oranges	2012	12	mgm4626365.3*	Not included	Reverse	Reverse	Not included	Not included	Not included
B41	Samuel/Felix	SubstrateSoil	Substrate	France	LE BLANC	Fruit	Grapes	2008	11	SRR5094569	Forward	Forward	Forward	Forward	Forward	Not included
BL1	Samuel/Felix	SubstrateSoil	Substrate	France	LE BLANC	Fruit	Plum	2007	9	SRR5094352	Forward	Forward	Forward	Forward	Forward	Not included
E2	Samuel/Felix	SubstrateSoil	Substrate	Spain	Sevilla	Fruit	Orange	2008	3	SRR5094576	Forward	Forward	Forward	Forward	Forward	Not included
E7	Samuel/Felix	SubstrateSoil	Substrate	Spain	Carmona	Vector	Snail	2008	3	SRR5094408	Forward	Forward	Forward	Forward	Forward	Not included
I11	Samuel/Felix	SubstrateSoil	Substrate	France	IVRY	Stem	Petasites	2008	11	SRR5094449	Forward	Forward	Forward	Forward	Forward	Not included
I13	Samuel/Felix	SubstrateSoil	Substrate	France	IVRY	Stem	Petasites	2008	11	SRR5094480	Forward	Forward	Forward	Forward	Forward	Not included
I4	Samuel/Felix	SubstrateSoil	Substrate	France	IVRY	Stem	Petasites	2008	10	SRR5094438	Forward	Forward	Forward	Forward	Forward	Not included
I6	Samuel/Felix	SubstrateSoil	Substrate	France	IVRY	Stem	Petasites	2008	10	SRR5094376	Forward	Forward	Forward	Forward	Forward	Not included
O106R	Samuel/Felix	SubstrateSoil	Substrate	France	Orsay	Fruit	Apple	2008	10	SRR5094428	Forward	Forward	Forward	Forward	Forward	Not included
O108B	Samuel/Felix	SubstrateSoil	Substrate	France	Orsay	Fruit	Apple	2008	10	SRR5094370	Forward	Forward	Forward	Forward	Forward	Not included
O109S	Samuel/Felix	SubstrateSoil	Substrate	France	Orsay	Fruit	Apple	2008	10	SRR5094401	Forward	Forward	Forward	Forward	Forward	Not included
O11	Samuel/Felix	SubstrateSoil	Substrate	France	Orsay	Fruit	Apple	2008	9	SRR5094346	Forward	Forward	Forward	Forward	Forward	Not included
O110Bl	Samuel/Felix	SubstrateSoil	Substrate	France	Orsay	Fruit	Apple	2008	10	SRR5094400	Forward	Forward	Forward	Forward	Forward	Not included
O110Br	Samuel/Felix	SubstrateSoil	Substrate	France	Orsay	Fruit	Apple	2008	10	SRR5094420	Forward	Forward	Forward	Forward	Forward	Not included
O110Tl	Samuel/Felix	SubstrateSoil	Substrate	France	Orsay	Fruit	Apple	2008	10	SRR5094536	Forward	Forward	Forward	Forward	Forward	Not included
O110Tr	Samuel/Felix	SubstrateSoil	Substrate	France	Orsay	Fruit	Apple	2008	10	SRR5094445	Forward	Forward	Forward	Forward	Forward	Not included
O111SO	Samuel/Felix	SubstrateSoil	Substrate	France	Orsay	Fruit	Apple	2008	10	SRR5094551	Forward	Forward	Forward	Forward	Forward	Not included
O112B	Samuel/Felix	SubstrateSoil	Substrate	France	Orsay	Fruit	Apple	2008	10	SRR5094366	Forward	Forward	Forward	Forward	Forward	Not included
O112I	Samuel/Felix	SubstrateSoil	Substrate	France	Orsay	Fruit	Apple	2008	10	SRR5094531	Forward	Forward	Forward	Forward	Forward	Not included
O112S	Samuel/Felix	SubstrateSoil	Substrate	France	Orsay	Fruit	Apple	2008	10	SRR5094469	Forward	Not included	Forward	Forward	Forward	Not included
O113I	Samuel/Felix	SubstrateSoil	Substrate	France	Orsay	Fruit	Apple	2008	10	SRR5094517	Forward	Not included	Forward	Forward	Forward	Not included
O114S	Samuel/Felix	SubstrateSoil	Substrate	France	Orsay	Fruit	Apple	2008	10	SRR5094421	Forward	Not included	Forward	Forward	Forward	Not included
O122B	Samuel/Felix	SubstrateSoil	Substrate	France	Orsay	Fruit	Apple	2008	10	SRR5094485	Forward	Forward	Forward	Forward	Forward	Not included
O122I	Samuel/Felix	SubstrateSoil	Substrate	France	Orsay	Fruit	Apple	2008	10	SRR5094405	Forward	Forward	Forward	Forward	Forward	Not included
O125B	Samuel/Felix	SubstrateSoil	Substrate	France	Orsay	Fruit	Apple	2008	10	SRR5094566	Forward	Forward	Forward	Forward	Forward	Not included
O125S	Samuel/Felix	SubstrateSoil	Substrate	France	Orsay	Fruit	Apple	2008	10	SRR5094475	Forward	Forward	Forward	Forward	Forward	Not included
O13	Samuel/Felix	SubstrateSoil	Substrate	France	Orsay	Fruit	Apple	2008	9	SRR5094472	Forward	Not included	Forward	Forward	Forward	Not included
O132	Samuel/Felix	SubstrateSoil	Substrate	France	Orsay	Fruit	Apple	2008	10	SRR5094356	Forward	Forward	Forward	Forward	Forward	Not included
O134	Samuel/Felix	SubstrateSoil	Substrate	France	Orsay	Fruit	Apple	2008	10	SRR5094515	Forward	Forward	Forward	Forward	Forward	Not included
O135	Samuel/Felix	SubstrateSoil	Substrate	France	Orsay	Fruit	Apple	2008	10	SRR5094361	Forward	Forward	Forward	Forward	Forward	Not included
O136	Samuel/Felix	SubstrateSoil	Substrate	France	Orsay	Fruit	Apple	2008	10	SRR5094532	Forward	Forward	Forward	Forward	Forward	Not included
O140	Samuel/Felix	SubstrateSoil	Substrate	France	Orsay	Fruit	Apple	2008	10	SRR5094471	Forward	Forward	Forward	Forward	Forward	Not included
O142	Samuel/Felix	SubstrateSoil	Substrate	France	Orsay	Fruit	Apple	2008	10	SRR5094565	Forward	Forward	Forward	Forward	Forward	Not included
O143	Samuel/Felix	SubstrateSoil	Substrate	France	Orsay	Fruit	Apple	2008	10	SRR5094424	Forward	Forward	Forward	Forward	Forward	Not included
O144	Samuel/Felix	SubstrateSoil	Substrate	France	Orsay	Fruit	Apple	2008	10	SRR5094528	Forward	Forward	Forward	Forward	Forward	Not included
O145	Samuel/Felix	SubstrateSoil	Substrate	France	Orsay	Fruit	Apple	2008	10	SRR5094432	Forward	Forward	Forward	Forward	Forward	Not included
O146	Samuel/Felix	SubstrateSoil	Substrate	France	Orsay	Fruit	Apple	2008	10	SRR5094554	Forward	Forward	Forward	Forward	Forward	Not included
O15	Samuel/Felix	SubstrateSoil	Substrate	France	Orsay	Fruit	Apple	2008	9	SRR5094419	Forward	Forward	Forward	Forward	Forward	Not included
O151	Samuel/Felix	SubstrateSoil	Substrate	France	Orsay	Fruit	Apple	2008	10	SRR5094443	Forward	Forward	Forward	Forward	Forward	Not included
O25	Samuel/Felix	SubstrateSoil	Substrate	France	Orsay	Fruit	Apple	2008	9	SRR5094437	Forward	Not included	Forward	Forward	Forward	Not included
O30	Samuel/Felix	SubstrateSoil	Substrate	France	Orsay	Fruit	Apple	2008	9	SRR5094525	Forward	Forward	Forward	Forward	Forward	Not included
O31	Samuel/Felix	SubstrateSoil	Substrate	France	Orsay	Fruit	Apple	2008	9	SRR5094415	Forward	Forward	Forward	Forward	Forward	Not included
O32	Samuel/Felix	SubstrateSoil	Substrate	France	Orsay	Fruit	Apple	2008	9	SRR5094460	Forward	Forward	Forward	Forward	Forward	Not included
O79B	Samuel/Felix	SubstrateSoil	Substrate	France	Orsay	Fruit	Apple	2008	10	SRR5094338	Forward	Forward	Forward	Forward	Forward	Not included
O82B	Samuel/Felix	SubstrateSoil	Substrate	France	Orsay	Fruit	Apple	2008	10	SRR5094389	Forward	Forward	Forward	Forward	Forward	Not included
O82S	Samuel/Felix	SubstrateSoil	Substrate	France	Orsay	Fruit	Apple	2008	10	SRR5094534	Forward	Forward	Forward	Forward	Forward	Not included
O83B	Samuel/Felix	SubstrateSoil	Substrate	France	Orsay	Fruit	Apple	2008	10	SRR5094478	Forward	Forward	Forward	Forward	Forward	Not included
O83I	Samuel/Felix	SubstrateSoil	Substrate	France	Orsay	Fruit	Apple	2008	10	SRR5094404	Forward	Forward	Forward	Forward	Forward	Not included
O83T	Samuel/Felix	SubstrateSoil	Substrate	France	Orsay	Fruit	Apple	2008	10	SRR5094388	Forward	Not included	Forward	Forward	Forward	Not included
O84B	Samuel/Felix	SubstrateSoil	Substrate	France	Orsay	Fruit	Apple	2008	10	SRR5094362	Forward	Forward	Forward	Forward	Forward	Not included
O84I	Samuel/Felix	SubstrateSoil	Substrate	France	Orsay	Fruit	Apple	2008	10	SRR5094351	Forward	Forward	Forward	Forward	Forward	Not included
O85S	Samuel/Felix	SubstrateSoil	Substrate	France	Orsay	Fruit	Apple	2008	10	SRR5094489	Forward	Forward	Forward	Forward	Forward	Not included
P1	Samuel/Felix	SubstrateSoil	Substrate	France	SAINTE-BARBE	Stem	Arum	2007	9	SRR5094440	Forward	Forward	Forward	Forward	Forward	Not included
P6	Samuel/Felix	SubstrateSoil	Substrate	France	SAINTE-BARBE	Stem	Tamus	2007	9	SRR5094574	Forward	Forward	Forward	Forward	Forward	Not included
PH2	Samuel/Felix	SubstrateSoil	Substrate	France	SAINTE-BARBE	Vector	Snail	2007	9	SRR5094349	Forward	Forward	Forward	Forward	Forward	Not included
V14	Samuel/Felix	SubstrateSoil	Substrate	France	Santeuil	Fruit	Apple	2007	10	SRR5094552	Forward	Forward	Forward	Forward	Forward	Not included
V6	Samuel/Felix	SubstrateSoil	Substrate	France	Santeuil	Fruit	Apple	2007	10	SRR5094384	Forward	Forward	Forward	Forward	Forward	Not included
V7	Samuel/Felix	SubstrateSoil	Substrate	France	Santeuil	Fruit	Apple	2007	10	SRR5094374	Forward	Not included	Forward	Forward	Forward	Not included
VD	Samuel/Felix	SubstrateSoil	Substrate	France	SANTEUIL	Vector	Slug	2007	10	SRR5094479	Forward	Forward	Forward	Forward	Forward	Not included
VF	Samuel/Felix	SubstrateSoil	Substrate	France	SANTEUIL	Vector	Slug	2007	10	SRR5094436	Forward	Forward	Forward	Forward	Forward	Not included
ERR1307313	Schulenburg	SubstrateSoil	Substrate	Germany	Kiel Botanical Garden	Compost	Compost	2011	12	ERR1307313	Forward	Forward	Forward	Forward	Forward	Not included
ERR1307319	Schulenburg	SubstrateSoil	Substrate	Germany	Munster Farming Museum	Compost	Compost	2011	11	ERR1307319	Forward	Forward	Forward	Forward	Forward	Not included
ERR1307320	Schulenburg	SubstrateSoil	Substrate	Germany	Munster Farming Museum	Compost	Compost	2011	11	ERR1307320	Forward	Forward	Forward	Forward	Forward	Not included
ERR1307322	Schulenburg	SubstrateSoil	Substrate	Germany	Munster Farming Museum	Compost	Compost	2011	12	ERR1307322	Forward	Forward	Forward	Forward	Forward	Not included
ERR1307326	Schulenburg	SubstrateSoil	Substrate	Germany	Munster Farming Museum	Compost	Compost	2012	9	ERR1307326	Forward	Forward	Forward	Forward	Forward	Not included
ERR1307327	Schulenburg	SubstrateSoil	Substrate	Germany	Munster Farming Museum	Compost	Compost	2012	9	ERR1307327	Forward	Forward	Forward	Forward	Forward	Not included
ERR1307328	Schulenburg	SubstrateSoil	Substrate	Germany	Munster Farming Museum	Compost	Compost	2012	9	ERR1307328	Forward	Forward	Forward	Forward	Forward	Not included
ERR1307329	Schulenburg	SubstrateSoil	Substrate	Germany	Munster Farming Museum	Compost	Compost	2012	11	ERR1307329	Forward	Forward	Forward	Forward	Forward	Not included
ERR1307330	Schulenburg	SubstrateSoil	Substrate	Germany	Munster Farming Museum	Fruit	Apple	2012	11	ERR1307330	Forward	Forward	Forward	Forward	Forward	Not included
ERR1307332	Schulenburg	SubstrateSoil	Substrate	Germany	Kiel Botanical Garden	Compost	Compost	2011	11	ERR1307332	Forward	Forward	Forward	Forward	Forward	Not included
ERR1307333	Schulenburg	SubstrateSoil	Substrate	Germany	Roxel Private Garden	Compost	Compost	2011	9	ERR1307333	Forward	Forward	Forward	Forward	Forward	Not included
ERR1307334	Schulenburg	SubstrateSoil	Substrate	Germany	Roxel Private Garden	Compost	Compost	2011	9	ERR1307334	Forward	Forward	Forward	Forward	Forward	Not included
ERR1307335	Schulenburg	SubstrateSoil	Substrate	Germany	Roxel Private Garden	Compost	Compost	2012	9	ERR1307335	Forward	Forward	Forward	Forward	Forward	Not included
ERR1307336	Schulenburg	SubstrateSoil	Substrate	Germany	Roxel Private Garden	Compost	Compost	2012	9	ERR1307336	Forward	Forward	Forward	Forward	Forward	Not included
ERR1307372	Schulenburg	SubstrateSoil	Substrate	Germany	Kiel Botanical Garden	Compost	Compost	2011	10	ERR1307372	Forward	Forward	Forward	Forward	Forward	Not included
ERR1307373	Schulenburg	SubstrateSoil	Substrate	Germany	Kiel Botanical Garden	Compost	Compost	2012	10	ERR1307373	Forward	Forward	Forward	Forward	Forward	Not included
ERR1307380	Schulenburg	SubstrateSoil	Substrate	Germany	Kiel Botanical Garden	Compost	Compost	2011	9	ERR1307380	Forward	Forward	Forward	Forward	Forward	Not included
ERR1307385	Schulenburg	SubstrateSoil	Substrate	Germany	Kiel Botanical Garden	Compost	Compost	2011	9	ERR1307385	Forward	Forward	Forward	Forward	Forward	Not included
ERR1307386	Schulenburg	SubstrateSoil	Substrate	Germany	Kiel Botanical Garden	Compost	Compost	2011	9	ERR1307386	Forward	Forward	Forward	Forward	Forward	Not included
ERR1307388	Schulenburg	SubstrateSoil	Substrate	Germany	Munster Farming Museum	Compost	Compost	2012	11	ERR1307388	Forward	Forward	Forward	Forward	Forward	Not included
ERR1307391	Schulenburg	SubstrateSoil	Substrate	Germany	Roxel Private Garden	Compost	Compost	2011	10	ERR1307391	Forward	Forward	Forward	Forward	Forward	Not included
ERR1307392	Schulenburg	SubstrateSoil	Substrate	Germany	Roxel Private Garden	Compost	Compost	2011	10	ERR1307392	Forward	Forward	Forward	Forward	Forward	Not included
ERR1307397	Schulenburg	SubstrateSoil	Substrate	Germany	Roxel Private Garden	Compost	Compost	2011	9	ERR1307397	Forward	Forward	Forward	Forward	Forward	Not included
ERR1307402	Schulenburg	SubstrateSoil	Substrate	Germany	Roxel Private Garden	Compost	Compost	2012	7	ERR1307402	Forward	Forward	Forward	Forward	Forward	Not included
ERR1307408	Schulenburg	SubstrateSoil	Substrate	Germany	Kiel Botanical Garden	Compost	Compost	2011	8	ERR1307408	Forward	Forward	Forward	Forward	Forward	Not included
ERR1307409	Schulenburg	SubstrateSoil	Substrate	Germany	Roxel Private Garden	Compost	Compost	2012	7	ERR1307409	Forward	Forward	Forward	Forward	Forward	Not included
ERR1307412	Schulenburg	SubstrateSoil	Substrate	Germany	Roxel Private Garden	Compost	Compost	2012	7	ERR1307412	Forward	Forward	Forward	Forward	Forward	Not included
ERR1307415	Schulenburg	SubstrateSoil	Substrate	Germany	Roxel Private Garden	Compost	Compost	2012	7	ERR1307415	Forward	Forward	Forward	Forward	Forward	Not included
ERR1307416	Schulenburg	SubstrateSoil	Substrate	Germany	Roxel Private Garden	Compost	Compost	2012	7	ERR1307416	Forward	Forward	Forward	Forward	Forward	Not included
ERR1307417	Schulenburg	SubstrateSoil	Substrate	Germany	Roxel Private Garden	Compost	Compost	2012	7	ERR1307417	Forward	Forward	Forward	Forward	Forward	Not included
ERR1307418	Schulenburg	SubstrateSoil	Substrate	Germany	Roxel Private Garden	Compost	Compost	2012	8	ERR1307418	Forward	Forward	Forward	Forward	Forward	Not included
ERR1307419	Schulenburg	SubstrateSoil	Substrate	Germany	Roxel Private Garden	Compost	Compost	2012	9	ERR1307419	Forward	Forward	Forward	Forward	Forward	Not included
ERR1307420	Schulenburg	SubstrateSoil	Substrate	Germany	Roxel Private Garden	Compost	Compost	2012	9	ERR1307420	Forward	Forward	Forward	Forward	Forward	Not included
ERR1307421	Schulenburg	SubstrateSoil	Substrate	Germany	Kiel Botanical Garden	Compost	Compost	2011	9	ERR1307421	Forward	Forward	Forward	Forward	Forward	Not included
ERR1307422	Schulenburg	SubstrateSoil	Substrate	Germany	Kiel Botanical Garden	Compost	Compost	2012	7	ERR1307422	Forward	Forward	Forward	Forward	Forward	Not included
ERR1307423	Schulenburg	SubstrateSoil	Substrate	Germany	Kiel Botanical Garden	Compost	Compost	2012	11	ERR1307423	Forward	Forward	Forward	Forward	Forward	Not included
ERR1307424	Schulenburg	SubstrateSoil	Substrate	Germany	Kiel Botanical Garden	Compost	Compost	2012	12	ERR1307424	Forward	Forward	Forward	Forward	Forward	Not included
ERR1307425	Schulenburg	SubstrateSoil	Substrate	Germany	Kiel Botanical Garden	Compost	Compost	2012	12	ERR1307425	Forward	Forward	Forward	Forward	Forward	Not included
ERR1307426	Schulenburg	SubstrateSoil	Substrate	Germany	Kiel Botanical Garden	Compost	Compost	2011	10	ERR1307426	Forward	Forward	Forward	Forward	Forward	Not included
ERR1307427	Schulenburg	SubstrateSoil	Substrate	Germany	Munster Farming Museum	Fruit	Apple	2012	9	ERR1307427	Forward	Forward	Forward	Forward	Forward	Not included
ERR1307428	Schulenburg	SubstrateSoil	Substrate	Germany	Roxel Private Garden	Compost	Compost	2012	9	ERR1307428	Forward	Forward	Forward	Forward	Forward	Not included
ERR1307429	Schulenburg	SubstrateSoil	Substrate	Germany	Roxel Private Garden	Compost	Compost	2012	9	ERR1307429	Forward	Forward	Forward	Forward	Forward	Not included
ERR1307430	Schulenburg	SubstrateSoil	Substrate	Germany	Roxel Private Garden	Compost	Compost	2012	9	ERR1307430	Forward	Forward	Forward	Forward	Forward	Not included
ERR1307431	Schulenburg	SubstrateSoil	Substrate	Germany	Roxel Private Garden	Compost	Compost	2012	10	ERR1307431	Forward	Forward	Forward	Forward	Forward	Not included
ERR1307432	Schulenburg	SubstrateSoil	Substrate	Germany	Kiel Botanical Garden	Compost	Compost	2012	7	ERR1307432	Forward	Forward	Forward	Forward	Forward	Not included
ERR1307433	Schulenburg	SubstrateSoil	Substrate	Germany	Roxel Private Garden	Compost	Compost	2012	10	ERR1307433	Forward	Forward	Forward	Forward	Forward	Not included
ERR1307434	Schulenburg	SubstrateSoil	Substrate	Germany	Roxel Private Garden	Compost	Compost	2012	10	ERR1307434	Forward	Forward	Forward	Forward	Forward	Not included
ERR1307435	Schulenburg	SubstrateSoil	Substrate	Germany	Roxel Private Garden	Compost	Compost	2012	10	ERR1307435	Forward	Forward	Forward	Forward	Forward	Not included
ERR1307436	Schulenburg	SubstrateSoil	Substrate	Germany	Roxel Private Garden	Compost	Compost	2012	10	ERR1307436	Forward	Forward	Forward	Forward	Forward	Not included
ERR1307437	Schulenburg	SubstrateSoil	Substrate	Germany	Roxel Private Garden	Compost	Compost	2012	10	ERR1307437	Forward	Forward	Forward	Forward	Forward	Not included
ERR1307438	Schulenburg	SubstrateSoil	Substrate	Germany	Roxel Private Garden	Compost	Compost	2012	10	ERR1307438	Forward	Forward	Forward	Forward	Forward	Not included
ERR1307439	Schulenburg	SubstrateSoil	Substrate	Germany	Roxel Private Garden	Compost	Compost	2012	10	ERR1307439	Forward	Forward	Forward	Forward	Forward	Not included
ERR1307440	Schulenburg	SubstrateSoil	Substrate	Germany	Roxel Private Garden	Compost	Compost	2012	11	ERR1307440	Forward	Forward	Forward	Forward	Forward	Not included
ERR1307441	Schulenburg	SubstrateSoil	Substrate	Germany	Roxel Private Garden	Compost	Compost	2012	11	ERR1307441	Forward	Forward	Forward	Forward	Forward	Not included
ERR1307442	Schulenburg	SubstrateSoil	Substrate	Germany	Roxel Private Garden	Compost	Compost	2012	11	ERR1307442	Forward	Forward	Forward	Forward	Forward	Not included
ERR1307443	Schulenburg	SubstrateSoil	Substrate	Germany	Kiel Botanical Garden	Compost	Compost	2012	8	ERR1307443	Forward	Forward	Forward	Forward	Forward	Not included
ERR1307444	Schulenburg	SubstrateSoil	Substrate	Germany	Roxel Private Garden	Compost	Compost	2012	11	ERR1307444	Forward	Forward	Forward	Forward	Forward	Not included
ERR1307445	Schulenburg	SubstrateSoil	Substrate	Germany	Roxel Private Garden	Compost	Compost	2012	11	ERR1307445	Forward	Forward	Forward	Forward	Forward	Not included
ERR1307446	Schulenburg	SubstrateSoil	Substrate	Germany	Roxel Private Garden	Compost	Compost	2012	11	ERR1307446	Forward	Forward	Forward	Forward	Forward	Not included
ERR1307447	Schulenburg	SubstrateSoil	Substrate	Germany	Roxel Private Garden	Compost	Compost	2012	11	ERR1307447	Forward	Forward	Forward	Forward	Forward	Not included
ERR1307448	Schulenburg	SubstrateSoil	Substrate	Germany	Kiel Botanical Garden	Compost	Compost	2012	8	ERR1307448	Forward	Forward	Forward	Forward	Forward	Not included
ERR1307449	Schulenburg	SubstrateSoil	Substrate	Germany	Kiel Botanical Garden	Compost	Compost	2012	9	ERR1307449	Forward	Forward	Forward	Forward	Forward	Not included
ERR1307450	Schulenburg	SubstrateSoil	Substrate	Germany	Kiel Botanical Garden	Compost	Compost	2012	9	ERR1307450	Forward	Forward	Forward	Forward	Forward	Not included
ERR1307451	Schulenburg	SubstrateSoil	Substrate	Germany	Kiel Botanical Garden	Compost	Compost	2012	10	ERR1307451	Forward	Forward	Forward	Forward	Forward	Not included
* In the column AccessionNumber, the star indicates samples for which forward and reverse reads are separately available in the database.
When two accession numbers are given, then the first refers to forward reads; the second accession number refers to reverse reads. When only one is shown, only reverse reads are available.
In all other cases, both forward and reverse sequence reads hve been jointly submitted to the databases.
