# Supplementary material for: Caenorhabditis elegans as a Model for Microbiome Research
Source: Front Microbiol. 2017 Mar 23;8:485. doi: 10.3389/fmicb.2017.00485 (PMC5362939; doi:10.3389/fmicb.2017.00485)
Supplement: Supplementary Table 2 — Overview of identified operational taxonomic units (OTUs). Sheet I shows the identified OTUs and their abundances in the C. elegans samples, while sheet II those for substrate samples. Sheet III presents a list of all OTUs with their taxonomic classification. Sheet IV gives the 260 OTUs commonly found among the nematode samples, including the corresponding 16S rDNA fragment sequences. [file Table2.XLSX]

## Sheet: Overview of tables
Overview of Tables
Number	Title	Content
I	WormMicrobiome_sortedbytype	OTU abundances per C. elegans sample; OTU classification given on the far right
II	SubstrateMicrob_sortedbytype	OTU abundances per substrate sample; OTU classification given on the far right
III	OTU_list	List of OTU IDs and classification
IV	Top260_WormMicrobiome	Consensus 16S sequences for the 260 most common OTUs of the C. elegans microbiomes

## Sheet: I_WormMicrobiome_sortedbytype
OTU_ID	ERR1307281	ERR1307287	ERR1307288	ERR1307292	ERR1307337	ERR1307338	ERR1307339	ERR1307341	ERR1307342	ERR1307343	ERR1307344	ERR1307345	ERR1307346	ERR1307347	ERR1307348	ERR1307272	ERR1307273	ERR1307274	ERR1307275	ERR1307278	ERR1307284	ERR1307285	ERR1307286	ERR1307290	ERR1307291	ERR1307376	ERR1307377	ERR1307378	ERR1307379	ERR1307374	ERR1307375	ERR1307383	ERR1307384	ERR1307387	ERR1307389	ERR1307390	ERR1307393	ERR1307394	ERR1307398	ERR1307399	ERR1307400	ERR1307401	ERR1307403	ERR1307404	ERR1307405	ERR1307406	ERR1307407	ERR1307410	ERR1307413
	Lab enriched worms	Natural worms	Natural worms	Natural worms	Natural worms	Natural worms	Natural worms	Natural worms	Natural worms	Natural worms	Natural worms	Natural worms	Natural worms	Natural worms	Natural worms	Natural worms	Natural worms	Natural worms	Natural worms	Natural worms	Natural worms	Lab enriched worms	Natural worms	Natural worms	Natural worms	Lab enriched worms	Lab enriched worms	Lab enriched worms	Lab enriched worms	Lab enriched worms	Lab enriched worms	Lab enriched worms	Lab enriched worms	Lab enriched worms	Lab enriched worms	Lab enriched worms	Lab enriched worms	Lab enriched worms	Lab enriched worms	Lab enriched worms	Lab enriched worms	Lab enriched worms	Lab enriched worms	Lab enriched worms	Lab enriched worms	Lab enriched worms	Lab enriched worms	Lab enriched worms	Lab enriched worms
	Fruit	Fruit	Fruit	Compost	Compost	Compost	Compost	Compost	Compost	Compost	Compost	Compost	Compost	Compost	Compost	Stem	Stem	Stem	Stem	Stem	Stem	Stem	Stem	Stem	Stem	Fruit	Fruit	Fruit	Fruit	Compost	Compost	Compost	Compost	Compost	Compost	Compost	Compost	Compost	Compost	Compost	Compost	Compost	Compost	Compost	Compost	Compost	Compost	Compost	Compost
160115	0.000455393	0.00944066	0.741162	0.0017328	0.000231392	0.00282445	0.00152488	0.00187235	0.000549441	0.0502629	0.0028653	0.00618169	0.00538212	0.00411111	0.00243384	0.00749654	0.674242	0.0243756	0.495607	0.000612712	0.00897039	0.000604776	0.0115568	0.00794165	0.399242	0.000200847	0.00010108	0.000299341	0.000161409	0.018695	0.179297	0.0279206	0.0905961	0.21219	0.112909	0.0363394	0.0133276	0.025995	0.333372	0.00855481	0.0771514	0.000337241	0.195781	0.00789494	0.00986473	0.0923119	0.00256957	0.0906968	0.0202722
281863	0.00016264	0.00229379	0.000323153	0.000693121	3.3056e-05	0.000217265	0.0178768	0.000104019	0.000124067	0.000889848	6.96023e-05	0.0113945	0.0165843	0.00529906	0.00934851	0.0251408	0.00214199	0.056007	0.000127598	0.00192926	0.00637221	0.00185076	0.000824118	0.0123695	0.157447	0.0259427	0.000117927	0.367475	6.45635e-05	0.0416921	0.0725337	0.000307544	0.505425	0.184018	0.00302346	0.00365716	0.03979	3.19545e-05	0.000127462	0.000185354	0.000546269	0.000128473	0.334621	0.000596934	0.000269038	0.000375985	0.023051	0.000312748	0.0375974
419683	0.000140955	0.000549522	0.000157819	0.00103968	0.000121205	0.0023175	0.0263124	4.16077e-05	0.00304851	0.0258056	0.0120064	0.00598791	0.0113434	0.00257612	0.00557687	3.4283e-05	7.88835e-05	0.000855643	0.000109369	0.000351917	0.000539622	0.00010201	0.0280871	0.000837968	4.15374e-05	0.158016	3.36933e-05	0.00488924	8.07044e-05	0.000305785	7.17978e-05	0.0574008	0.000915112	9.6811e-05	0.0590958	0.0203901	0.0730045	0.0829699	0.11467	8.55481e-05	0.000145672	0.207885	0.00999073	0.00132866	0.0965548	0.000180473	0.000180321	0.000125099	0.000433372
200552	0.00016264	0.0012781	0.138354	0.000519841	0.000859457	0.000941483	0.0249822	0.299867	0.500363	0.0334367	0.00452415	0.0573211	0.0706456	0.0181663	0.0461623	0.0139417	0.00100728	0.00539397	0.000164054	0.00227489	0.0131841	0.0365853	0.00150449	0.013079	0.351522	0.0430817	1.68466e-05	0.0624127	5.64931e-05	0.0735148	0.157058	0.000197707	0.00198274	0.000851937	0.100383	0.00187212	0.254653	0	0.0619815	0.000156838	0.123402	6.42364e-05	0.00341607	0.304186	0.000702489	0.00422607	0.0171605	0.381239	0.0678756
135548	0.000260225	0.00785693	0.00137528	0.000519841	4.40747e-05	0.000724218	0.000259555	0.000811351	3.54478e-05	0.00226507	0	0.00406945	0.000918209	0.000987733	0.000161181	0.000651376	0.0010983	0.0350471	0.00258841	0.000612712	0.0408781	0.0510416	0.0106273	0.366577	0.000287795	0.00707985	8.42332e-05	0	4.84226e-05	0.019275	0.0749749	0.0952946	4.35768e-05	0.131876	0.00600261	0.0529852	0.126395	4.79317e-05	6.95249e-05	0.279158	0.0496741	0.000160591	0.160126	9.62798e-05	0.0466781	0.000406064	0.0295125	0.217234	0.0196654
183634	0.00133365	0.00103421	0.00145795	0.0275516	0.960245	0.00362109	0.0382843	0.00104019	0.000265858	0.0010786	0.814417	0.00182156	0.000155389	0.000266955	0.234744	0.0522815	0.0184345	0.0282225	0.000483048	0.004245	0.0348423	0.000218594	0.00119785	0.00092843	0.000192852	5.02117e-05	3.36933e-05	6.65203e-05	5.64931e-05	5.27215e-05	8.97473e-05	0.000197707	0.000152519	0.000154898	6.64496e-05	0.000159638	0.000104372	0.00169359	6.95249e-05	0.000114064	0.000127463	0.00117231	6.86648e-05	5.77679e-05	7.47328e-05	0.000180473	7.51337e-05	8.33994e-05	5.77829e-05
136946	0.839517	0.932742	0.0954052	0.00554497	0.000341579	0.00586616	0.00194666	0.000416077	0.000212687	0.00207631	0.000266809	0.0247461	0.0302726	0.0217969	0.0563812	0.00102849	0.00120752	0.0756936	0.0208166	0.00175958	0.0585357	0.000306031	0.887364	0.33881	0.00151908	0.324	0.000842332	0.0227666	0.000145268	0.00090681	0.0401529	0.231339	0.000152519	0.000774488	0.0616985	0.339375	0.0026334	0.00792472	0.000440324	0.492914	0.00764777	0.00147744	6.86648e-05	7.70238e-05	0.340827	0.000165433	0.232013	0.000187649	0.000616351
349857	0.000552977	0.000534086	0.000150304	0.00190608	0.00033056	0.00347625	0.00223866	0.000520097	0.000159515	0.0373736	0.000220407	0.13747	0.179955	0.0596778	0.131105	0.000411396	0.000206311	0.00462047	0.00177725	0.000952061	0.0219779	4.37187e-05	0.0013895	0.00105222	0.0677771	0.0426632	0.0936505	0.0448846	0.007562	6.32658e-05	0.0182546	0.0751505	0.000566498	0.00017426	0.264281	0.00757554	0.0147486	0.406158	0.439177	0.0154699	0.000673732	0.390509	0.0109864	0.00442887	0.00382632	0.000180473	0.00506401	0.000187649	0.000154088
310733	0.0107885	0.00935113	0.00932634	0.0230463	0.00103576	0.0211472	0.133346	0.0243405	0.0371493	0.0110826	8.12027e-05	0.000368189	0.00118661	0.000387085	0.000564134	0.502554	0.115837	0.294437	0.00257929	0.0330519	0.267313	0.503275	0.0100523	0.0105508	0.00164369	6.6949e-05	0.000117927	0.000282711	5.64931e-05	0.00207723	0.000143596	0.000527218	0.000217884	0.000232347	0.000132899	0.000246713	0.000369318	7.98862e-05	9.26999e-05	0.000114064	0.000127463	0.000160591	0.000205994	0.000731726	0.000194305	0.000330867	0.000135241	0.000416997	0.0018972
465713	0.135588	0.000861329	0.000315638	0.00675793	5.50934e-05	0.0404838	0.00074622	0.00291254	0.00359795	0.00342457	0.00774906	0.00916596	0.00597542	0.00213564	0.00475484	0.000114277	3.03398e-05	0.000910404	0.356343	0.000317354	0.00157556	0.00385453	0.00140867	0.0030043	2.96695e-05	0.061978	0.00010108	0.0129715	5.64931e-05	0.0168182	0.000107697	0.0205176	0.204266	0.000251709	8.85995e-05	0.0374133	0.0409702	0.0320983	8.11124e-05	0.00021387	0.0202848	0.0196082	0.0394308	0.0885389	0.0424184	0.000225591	0.112686	0.166132	0.0176334
173278	0.00212517	0.00990374	0.000330668	0.00138624	4.40747e-05	0.00369351	0.000843553	0.000395273	0.0012584	0.000296616	0.000127604	0.000484459	0.000466168	0.000333694	0.000193417	0.00169129	0.000485437	0.00223836	0.000410135	0.000732113	0.000972652	0.00536283	0.000498304	0.000480879	0.000219555	0.00411736	0.002527	0.00272733	0.00139619	0.0017609	0.00389503	0.00830368	0.00603538	0.00460821	0.00771923	0.00325081	0.00382164	0.00519261	0.00859791	0.00734288	0.00316836	0.0107917	0.0023861	0.00234923	0.0036918	0.00479757	0.00386187	0.00467036	0.0018009
264229	0	0.000392075	0	0.00017328	2.20374e-05	0.000362109	0.000227111	0.00260048	0.00475	0.0135365	0.00922231	0.053833	0.0817347	0.0162042	0.0296412	0	0	0.00137587	9.11411e-06	8.1695e-05	0.000579594	1.45729e-05	2.87483e-05	0.000861773	8.90086e-06	6.6949e-05	0.000134773	0.011059	0.000153338	0.0920728	3.58989e-05	0.00131804	0.00189559	0.00385308	0	0.105985	0.00763524	0.0370512	1.15875e-05	2.8516e-05	0.0175352	4.81773e-05	0.00269509	0.00250327	0.000164412	0.000105276	0.00121717	0.0106126	0.0845941
147473	0	0.00051865	3.75759e-05	0	1.10187e-05	0.000579374	9.73331e-05	2.08039e-05	0.000443097	0.00676824	0.00241288	0.00437951	0.00235909	0.000360389	0.00182135	2.28553e-05	1.82039e-05	0.000554457	2.73423e-05	0.000100548	0.00841744	0	0.000287483	0.00308524	3.56034e-05	3.34745e-05	0	0.00322624	8.07044e-06	2.10886e-05	0	8.78696e-05	0.000174307	1.93622e-05	1.10749e-05	0.00265579	0.00487339	0.0950167	0.00442642	0.00496179	0.0818857	0.104513	0.00393106	0.00167527	4.48397e-05	4.51182e-05	0.0123219	6.25495e-05	9.63048e-06
2663183	0	0.000206842	6.01214e-05	0	0	0.000144844	6.48887e-05	0	0.00031903	5.39302e-05	0.000104404	0.00151151	0.00199181	0.000573953	0.000370717	1.14277e-05	0.000145631	0.00047916	0.00174991	9.11213e-05	0.0261584	0	7.66621e-05	0.00132361	5.04382e-05	0	0	0.0199894	8.07044e-06	0.000790822	0.0111287	0.00533808	0.0184548	0.234883	0.00361043	0.0348301	0.00900011	0.0838965	2.3175e-05	0.00829816	0.050803	0.11145	0.00942425	0.00747131	0.0259921	0.00157914	0.0234117	4.16997e-05	0.000693394
236399	4.33708e-05	4.93952e-05	1.50304e-05	0.00103968	8.81494e-05	0.00123117	0.00051911	0.00237164	0.00108116	0.000188756	0.00411814	0.00081389	0.00038141	0.00236255	0.000548016	0	0	0.000260115	3.64564e-05	0	0.0049965	1.45729e-05	1.91655e-05	0.00117601	5.93391e-06	5.02117e-05	3.36933e-05	0.0597851	4.84226e-05	0.00391193	0.00927987	0.0645622	0.0216794	0.0428098	5.53747e-05	0.00245262	0.00427124	6.3909e-05	5.79374e-05	0.00340767	0.129484	6.42364e-05	0.0755485	0.0805284	0.000104626	0.000120315	0.125879	0.000500396	0.00346697
101866	0	0.000280935	7.51518e-06	0.00017328	1.10187e-05	0.0303447	0.0218999	0.00580428	0.000106343	0.00191452	0.000498817	0.00732501	0.0048877	0.0267489	0.00286902	0.00019427	0.00023665	0.000301186	2.73423e-05	9.74056e-05	0.00977982	2.91458e-05	0	0.00473261	5.93391e-06	0.0120173	0	0.00625291	8.07044e-06	0.00264662	0.00470276	0.0329731	0.0306998	0.0292369	4.42997e-05	0.00969437	0.0186024	0.0101136	0.00864426	0.0861897	0.0618559	0.0296933	0.0104027	0.00849187	0.0384575	0.0273116	0.0171155	0.0593178	0.00250392
436314	0	2.46976e-05	4.50911e-05	0.000866401	0.00290893	0.00267961	0.00074622	0.000665724	0.00187873	0.0234866	0.000986033	0.0178087	0.0148185	0.00391089	0.0100093	2.28553e-05	6.06796e-06	0.000109522	1.82282e-05	1.57106e-05	0.00111922	0	1.91655e-05	0.0126219	8.90086e-06	8.36862e-05	5.05399e-05	0.0445021	7.26339e-05	0.384709	0.0502944	0.000724924	0.000239672	9.6811e-05	0.00211531	0.00280092	0.00017663	0.000111841	0.00013905	0.000128322	0.000200299	0.000224827	0.00171662	0.0213548	7.47328e-05	0.000375985	9.01605e-05	0.000145949	0.394493
363444	0.0011168	0.00730123	0.00703421	0	0	0.0393975	3.24444e-05	0.00622035	0.0097127	0.0263449	0.00400213	0.00300364	0.00254273	0.0020956	0.00283679	0.354326	0.0807706	0.199146	0.00156763	0.0340951	0.14787	0.183174	0.00753205	0.0104079	0.000771408	0	1.68466e-05	0.000232821	2.42113e-05	2.10886e-05	3.58989e-05	0.0261192	2.17884e-05	1.93622e-05	7.75245e-05	0.00158187	6.42292e-05	0.000207704	0	0	0.00925015	9.63546e-05	3.43324e-05	0.00202187	5.97863e-05	1.50394e-05	0.000225401	0.000354447	9.63048e-06
932791	2.16854e-05	0.000259325	7.51518e-06	0	0	0.000289687	0	0.234002	0.0197267	0.0117837	0.00219247	0.00011627	0.000339031	0.000320346	3.22362e-05	1.14277e-05	0	0.000444934	0	3.77054e-05	0.00239166	2.18594e-05	2.87483e-05	0.000390417	5.93391e-06	0.00533918	1.68466e-05	1.66301e-05	0	4.21772e-05	1.79495e-05	0.000131804	0	5.80866e-05	3.32248e-05	0.11089	0.105946	0.16701	3.47625e-05	5.70321e-05	0.000109254	3.21182e-05	5.14986e-05	0.0174074	0.0886929	4.51182e-05	0.165039	8.33994e-05	2.88914e-05
136427	2.16854e-05	3.39592e-05	4.50911e-05	0.000693121	2.20374e-05	0.000651796	0.000291999	0.00104019	0.00152426	0.000134825	1.16004e-05	3.87567e-05	0.000918209	0.00149495	0.000548016	0.00158844	0.000242718	0.00025327	2.73423e-05	0.0710998	0.000912694	7.28645e-06	4.79138e-05	0.00056658	0.00688037	1.67372e-05	1.68466e-05	0.000149671	0	0.00090681	0.000682079	4.39348e-05	2.17884e-05	0	1.10749e-05	5.80501e-05	0.0264945	0.00170957	0.000567787	0.0011549	0	0	1.71662e-05	0.00129015	0.0277707	7.5197e-05	0.000525936	6.25495e-05	0.000625981
281274	0	0	0.000135273	0	1.10187e-05	0	0.00966842	0	0	0.000781987	0.000116004	0.00023254	2.82526e-05	2.66955e-05	0	0	0.000849515	0	0.000109369	0	7.9944e-05	0	9.58277e-06	4.76118e-06	2.37356e-05	0	1.68466e-05	6.65203e-05	0	0.196894	5.38484e-05	0.0113352	2.17884e-05	3.87244e-05	3.32248e-05	8.70751e-05	3.21146e-05	6.3909e-05	4.63499e-05	8.55481e-05	0.000309552	0	0	3.85119e-05	0.000119573	6.01576e-05	6.0107e-05	8.33994e-05	0.212699
245892	0	1.85232e-05	3.75759e-05	0.00017328	0.000275467	0.0023175	0.0143729	0.0308729	0.0405877	8.08952e-05	0.00140365	0.204209	0.205481	0.0500274	0.13407	0.000468534	0.000254854	0.000246425	0.0187386	1.25685e-05	0.00140901	7.28645e-06	9.58277e-06	0.00594195	1.18678e-05	0	0	1.66301e-05	1.61409e-05	0.000137076	0.000107697	0.000966566	4.35768e-05	0.00987473	0.00392053	0.000449888	0	1.59772e-05	2.3175e-05	0	0	3.21182e-05	0	1.9256e-05	0.000702489	3.00788e-05	0	4.16997e-05	0.000125196
170637	0.00011927	0.0042943	0.000285577	0	0	0	0	0	0.000584889	0.0111096	0.000232008	0	0	9.34342e-05	0.000306244	0.00131418	0.000303398	0.000684514	0.000291651	0.000169674	0.000159888	0.000437187	0.000239569	0.00318999	0.000412407	5.02117e-05	0	6.65203e-05	0	0.000421772	5.38484e-05	4.39348e-05	0	0.000251709	3.32248e-05	0.0407657	2.40859e-05	1.59772e-05	3.47625e-05	2.8516e-05	1.8209e-05	0	0.0121537	1.9256e-05	2.98931e-05	0.23099	0.0183777	2.08498e-05	0.000279284
586013	0	3.39592e-05	7.51518e-06	0	2.20374e-05	7.24218e-05	3.24444e-05	0.0075518	0.00179011	0.0232978	0.000742425	0.00370126	0.000889956	0	0.00033848	0	6.06796e-06	0	0	1.25685e-05	0.00167549	0	9.58277e-06	0.000438028	0	0.081025	0	0.00535489	1.61409e-05	3.16329e-05	5.38484e-05	0.0103686	0	1.93622e-05	2.21499e-05	0.0459757	0.0304286	3.19545e-05	1.15875e-05	0	0.234568	0	0	0.161326	0.136612	1.50394e-05	0.0188736	0	1.9261e-05
150439	1.08427e-05	0.00153125	5.26063e-05	0.00017328	1.10187e-05	0.000434531	0.000162222	2.08039e-05	3.54478e-05	0.000215721	3.48012e-05	0.00176343	0.00153977	0.000934342	0.00140228	0.000434251	1.82039e-05	0.226923	0.0924262	0.0117012	0.00857067	0	0.0211108	0.000228537	0.00013648	8.36862e-05	0	0.0061365	7.26339e-05	0.000284696	0.188541	0.00654629	4.35768e-05	0	0.000143974	0.000565988	0	0.000511272	2.3175e-05	0.00670127	0	6.42364e-05	3.43324e-05	0	1.49466e-05	3.00788e-05	4.50802e-05	0	0.00039485
1113338	0	0.000135837	2.25455e-05	0.00017328	0	0.000289687	0.00249822	0.0115461	0.00630971	0.0150465	0.00124124	0.000251918	0.000692188	0	0.000983205	2.28553e-05	1.21359e-05	0.00139641	5.46847e-05	5.02738e-05	0.0299091	2.91458e-05	0.000354562	0.0018521	5.93391e-06	0	0	0.000216191	4.03522e-05	0.000137076	0	0.000109837	0	0	0.000155049	0.000362813	0.000425518	1.59772e-05	0	0	0.000145672	1.60591e-05	0.000291825	0.256663	0.000164412	1.50394e-05	0.00268979	0.0193904	0.00020224
758215	0	0.000555696	1.50304e-05	0	1.10187e-05	0	3.24444e-05	0.000208039	0.000301306	0.00253472	0	0.00034881	0.000197768	0.00541919	0.000209535	1.14277e-05	0	8.89869e-05	1.82282e-05	4.08475e-05	0.0147364	0.140162	7.66621e-05	0.00830826	8.90086e-06	1.67372e-05	0	6.65203e-05	0	6.32658e-05	5.38484e-05	0.000680989	0	1.93622e-05	0	0.0122631	0.0050741	0.0113279	0.000799537	0.000684385	0.00486179	1.60591e-05	3.43324e-05	0.0017908	0.0130185	0	0.00574022	0.00283558	0.000134827
310322	0.000151798	0.00015436	3.00607e-05	0.00017328	0.000363616	0.0616309	0.00317955	0.0043064	0.0043778	0.0117028	0.00060322	0.0158321	0.017559	0.00114791	0.00884884	3.4283e-05	9.10194e-05	0.0014101	0.000437477	3.45633e-05	0.000949335	0.00236081	0.000143741	0.0164689	0.00618017	0.000167372	0	6.65203e-05	0	4.21772e-05	0	0.00224067	4.35768e-05	0.000212984	0	0.00222042	0.000184659	0	1.15875e-05	1.4258e-05	0	3.21182e-05	0.0812476	0.00019256	0.000179359	3.00788e-05	0.079191	0.000500396	1.9261e-05
560086	0	5.86568e-05	6.01214e-05	0	0	0	3.24444e-05	2.08039e-05	0	0.000188756	0	1.93783e-05	4.23789e-05	2.66955e-05	0.000209535	0	4.24757e-05	0.000527076	0.000145826	1.88527e-05	0.00023317	7.28645e-06	9.58277e-06	0.0148549	1.78017e-05	0	0	0	0	0.000337417	0.0017411	0.000109837	2.17884e-05	0.000542142	0.000243649	0.00145125	0.000843008	1.59772e-05	1.15875e-05	0.000898255	0.00114716	0	0.000566485	0	0.000582916	1.50394e-05	0.000165294	2.08498e-05	0.000356328
282110	2.16854e-05	6.1744e-06	6.76366e-05	0	0	0	3.24444e-05	0	0	2.69651e-05	0	0.000251918	0.00038141	0.00106782	0.000354598	3.4283e-05	0	1.36903e-05	9.11411e-06	0.000251369	0.000103261	7.28645e-06	0	5.71342e-05	4.15374e-05	0.00078665	0	0.000731724	8.07044e-06	0.000390139	3.58989e-05	2.19674e-05	2.17884e-05	0	0.00462932	1.45125e-05	0.0026896	0	0	0	0.00180269	0	5.14986e-05	0.000173304	1.49466e-05	1.50394e-05	6.0107e-05	0.00708895	0.000356328
112057	6.50562e-05	0.000151273	0.000180364	0.00017328	0.0251667	0.00861819	0.0134644	8.32154e-05	0	8.08952e-05	6.96023e-05	0.00251918	0.000974714	0.000680735	0.0531737	0.00866216	0.00338592	0.0063386	7.29129e-05	0.000194811	0.00615236	2.91458e-05	0.00010541	0.000209492	2.37356e-05	1.67372e-05	0	3.32602e-05	3.22818e-05	1.05443e-05	0	0.000329511	2.17884e-05	0	1.10749e-05	2.9025e-05	0	4.79317e-05	0	5.70321e-05	7.28359e-05	4.81773e-05	0	0	5.97863e-05	1.50394e-05	1.50267e-05	2.08498e-05	3.85219e-05
377618	0.00016264	0.001664	0.000112728	0.0105701	0.000683158	0.0604722	0.0486341	0.000977781	0.00138246	0.000134825	0.00120644	0.000271297	5.65052e-05	2.66955e-05	0.000370717	0.00109706	0.0837197	0.000814572	2.73423e-05	0.000147679	0.00073282	0.000131156	2.87483e-05	0.000138074	1.78017e-05	0.225785	3.36933e-05	1.66301e-05	8.07044e-06	0.0108817	0.00522329	0	0	1.93622e-05	1.10749e-05	0	8.02865e-06	0	0	1.4258e-05	1.8209e-05	1.60591e-05	1.71662e-05	0	0	6.01576e-05	1.50267e-05	0	0.00978457
303672	0	0.000179058	2.25455e-05	0	0	7.24218e-05	3.24444e-05	2.08039e-05	0	0	0.000440815	0.00081389	9.8884e-05	1.33477e-05	0	0.000171415	6.06796e-06	2.05354e-05	0	1.57106e-05	0.00815762	0	5.74966e-05	0.000823684	5.93391e-06	1.67372e-05	0	0	8.07044e-06	0.00579936	0.000394888	0.00841351	0.00311574	0.00586675	0	0	0.000337203	0.00492099	0	2.8516e-05	0.00052806	3.21182e-05	0.000446321	0	0	0	1.50267e-05	2.08498e-05	0.00528713
144204	1.08427e-05	0	1.50304e-05	0	0	0	3.24444e-05	0	0	0.0415802	3.48012e-05	0	0	0	0	0	0	0.000198509	0	1.25685e-05	0.00297458	1.45729e-05	0	0	0	0	0	1.66301e-05	0	0.0287332	0.0727312	0.00241641	6.53652e-05	1.93622e-05	0.00414202	0.00571793	0.110811	1.59772e-05	1.15875e-05	4.2774e-05	0.00296806	1.60591e-05	0.012085	0	1.49466e-05	3.00788e-05	0.0017431	0	0.030779
4466368	0	0.000666835	6.76366e-05	0.00034656	1.10187e-05	7.24218e-05	3.24444e-05	0	0	5.39302e-05	0	0	0	0	0	3.4283e-05	6.67476e-05	0.000136903	7.29129e-05	0.000150822	0.00992972	0	0.000392893	5.2373e-05	5.04382e-05	0.000133898	0.892552	0.000282711	0.953902	3.16329e-05	0.000143596	0.000219674	4.35768e-05	5.80866e-05	5.53747e-05	7.25626e-05	0.00927309	6.3909e-05	3.47625e-05	0.000128322	3.64179e-05	6.42364e-05	3.43324e-05	9.62798e-05	4.48397e-05	0.000105276	7.51337e-05	0.000125099	2.88914e-05
288083	0	2.16104e-05	7.51518e-06	0	1.10187e-05	7.24218e-05	6.48887e-05	0.00651161	0.00499814	0.0156667	0.00709944	0.0200372	0.0121345	0.00392424	0.00873602	1.14277e-05	6.06796e-06	6.84514e-06	0	6.28423e-06	0.000782785	0	9.58277e-06	0.004047	2.96695e-06	1.67372e-05	3.36933e-05	0	8.07044e-06	0.0702988	3.58989e-05	2.19674e-05	0.0020699	3.87244e-05	1.10749e-05	2.9025e-05	4.01432e-05	1.59772e-05	0	1.4258e-05	1.8209e-05	0	0	0	0.0354234	0	0.0118411	2.08498e-05	0.0629737
656520	2.16854e-05	4.32208e-05	2.25455e-05	0	9.91681e-05	0.000144844	6.48887e-05	0.00894566	0.0114496	0.0114062	0.000359612	0.0323231	0.0395395	0.0116259	0.0451307	6.85659e-05	1.21359e-05	0.000102677	3.64564e-05	2.8279e-05	0.00197861	1.45729e-05	2.87483e-05	0.000790356	1.48348e-05	0	0	0	0	4.21772e-05	1.79495e-05	0.000263609	2.17884e-05	0	1.10749e-05	0.000696601	0.0233955	1.59772e-05	0	0	0	1.60591e-05	0	0	0	0	1.50267e-05	0	1.9261e-05
65391	0	2.77848e-05	7.51518e-06	0	0	0	0	0.000166431	0.000106343	0.00194149	6.96023e-05	0.00251918	0.00104535	0.000347041	0.000161181	0	4.24757e-05	2.73806e-05	2.73423e-05	2.8279e-05	0.00215183	0	6.70794e-05	0.00161404	2.67026e-05	0	0	0	1.61409e-05	0.00612624	0	0.000285576	2.17884e-05	0.00303987	0	0.00187212	0.000112401	0.00653469	0.000625724	0.00858332	0.0416621	0	0.00660899	0.00080875	0	0.0138062	0.000871551	0.0148868	0.00496933
311405	0	0.000203755	5.26063e-05	0.000519841	1.10187e-05	0.0107184	3.24444e-05	0	0	0.00145611	0	0.0039338	0.00262749	0.00104112	0.00333645	0.000228553	8.49515e-05	0.00131427	1.82282e-05	2.8279e-05	0.000119916	0	0.000919946	0.000214253	2.96695e-06	0	0	6.65203e-05	8.07044e-06	1.05443e-05	1.79495e-05	8.78696e-05	0	1.93622e-05	1.10749e-05	0.0119728	1.60573e-05	1.59772e-05	2.3175e-05	1.4258e-05	1.8209e-05	0	0	0	0	0	0.000330588	0	0
1112213	0	4.93952e-05	0	0	0	7.24218e-05	0.000194666	2.08039e-05	8.86195e-05	0.000323581	0.000185606	0.00189908	0.00011301	0.00225577	0.000322362	0	0	0	0	3.14211e-06	0.000126578	7.28645e-06	9.58277e-06	0.000342805	2.96695e-06	0	0	1.66301e-05	0	0	0	0.000659022	0.000392191	0.000193622	0	0.00252518	0.00185462	1.59772e-05	2.3175e-05	0.00208167	0.00502567	1.60591e-05	0	9.62798e-05	0.00130035	0.000285749	0.00108193	4.16997e-05	0
62969	0	6.1744e-06	5.26063e-05	0.00017328	0	0.0344728	0.0181688	0.000291254	0.0102444	5.39302e-05	1.16004e-05	0.000155027	0.000169515	4.00432e-05	0.000370717	0	0	0.000143748	0	0.000307927	0.000449685	0	1.91655e-05	9.99848e-05	5.93391e-06	0	3.36933e-05	0.000415752	4.84226e-05	3.16329e-05	5.38484e-05	4.39348e-05	0	0.000561504	3.32248e-05	8.70751e-05	3.21146e-05	7.98862e-05	0	4.2774e-05	1.8209e-05	6.42364e-05	1.71662e-05	0	0	9.02364e-05	0	0.000291898	1.9261e-05
16308	0	9.2616e-06	0	0	0	0	3.24444e-05	0.000416077	0	0	0	5.8135e-05	0	0	1.61181e-05	0	0	0	0	3.14211e-06	2.9979e-05	0	9.58277e-06	9.52236e-05	2.96695e-06	0	0	0.00480609	0	0.000601025	0.000951321	0	0	0.0286173	0	0.00236554	0.000361289	0.000159772	0	0.000983803	0.00504388	0	0.00643733	7.70238e-05	2.98931e-05	4.51182e-05	0.00952696	2.08498e-05	0.00080896
348616	0	1.23488e-05	2.25455e-05	0.00017328	1.10187e-05	7.24218e-05	0	0	0.0016306	0.0050964	0.00142685	0.00311991	0.000183642	0.000160173	0.00195029	0	9.70874e-05	0	0	3.14211e-06	5.6627e-05	0	9.58277e-06	0.00147597	2.96695e-06	0	0	0	0	1.05443e-05	0	0	2.17884e-05	0.00478247	0	0.00407802	8.02865e-06	0	0	0.000171096	0.000109254	0.00264975	0.000480654	0	0	1.50394e-05	0.000946685	0	0
358810	0	6.1744e-06	1.50304e-05	0	0	7.24218e-05	0.000162222	0.00518016	0.0024459	0	0.000336411	0.00207348	0.000833451	0.000627344	0.000934851	0.000262836	0.000339806	0.000711895	0	1.57106e-05	0.000826088	0	0.000661211	0.00125695	0	0	0	0.000182931	0	4.21772e-05	0.000215393	0	0	0	0.00131792	0.00326532	0	0	0	0.0414338	0	0	5.14986e-05	0.000519911	0	0	0.00175813	0	2.88914e-05
154189	0	0.000114226	3.75759e-05	0	0	0	0	0	0	2.69651e-05	0.000545218	0	7.06314e-05	0	0	0	6.06796e-06	0.000287496	0	0.000197953	0.00318777	0	0	5.71342e-05	1.18678e-05	0	0	0.000149671	0	6.32658e-05	0	2.19674e-05	0	0	0	0.000348301	0.000136487	1.59772e-05	1.15875e-05	0.000869739	0.000782986	0	0.00346757	0.000308095	1.49466e-05	0.11051	0.000676204	0	1.9261e-05
837158	0	6.1744e-06	7.51518e-06	0	0	0	0	0	0	8.08952e-05	0	0.000193783	0.000791072	0.000520562	0.000886496	1.14277e-05	0	6.84514e-06	0	0	9.993e-06	0	9.58277e-06	4.76118e-06	0.00119865	0.00110466	0	0.00109759	0	0	0	0.000219674	0	0	0.0131792	0.000130613	0.000192688	0.000623113	0.018146	0.00014258	0	1.60591e-05	0.000171662	0.000385119	0	0	0.000120214	0	9.63048e-06
99776	2.16854e-05	9.2616e-06	0	0	0	0	0	0	0	0	0	0	0	0	0	0.00087993	0	0	3.64564e-05	0	0	6.55781e-05	0	0	0	0	0.000117927	0.259113	1.61409e-05	0	0	2.19674e-05	0	0.0687746	0	0.000348301	1.60573e-05	1.59772e-05	1.15875e-05	4.2774e-05	0	3.21182e-05	0	3.85119e-05	0	1.50394e-05	0	0	9.63048e-06
237825	0	3.0872e-06	3.00607e-05	0	0	0	3.24444e-05	0.00524257	0.00145336	0.0090333	0.000371212	0.00298426	0.00363046	0.00141486	0.00224042	0	6.06796e-06	2.05354e-05	0	6.28423e-06	0.000782785	0	1.91655e-05	0.00330902	1.78017e-05	0	0	1.66301e-05	8.07044e-06	0	1.79495e-05	0	0	0	0	0.00557281	8.02865e-06	1.59772e-05	1.15875e-05	0.00297992	0	4.81773e-05	0	0	0	3.00788e-05	1.50267e-05	0	0
579092	0	3.0872e-06	2.25455e-05	0	0	0	0	2.08039e-05	5.31717e-05	0	0	7.75134e-05	0.000211894	1.33477e-05	3.22362e-05	2.28553e-05	0	4.7916e-05	9.11411e-06	3.14211e-06	6.662e-06	0	7.66621e-05	0	2.96695e-06	0	0	6.65203e-05	0	3.16329e-05	7.17978e-05	0	0	0	0.000188274	0	0.000553977	0	1.15875e-05	0	0.000819403	0	0	0.000288839	0	0	0.000180321	0.000813144	4.81524e-05
134257	0	4.32208e-05	6.01214e-05	0.00017328	2.20374e-05	0.000289687	6.48887e-05	0	0	5.39302e-05	1.16004e-05	0.000639485	1.41263e-05	0.000186868	0.000644725	0.000114277	7.88835e-05	0.000143748	8.2027e-05	0.742752	7.9944e-05	0	8.62449e-05	6.66565e-05	6.5273e-05	0	0	0	8.07044e-06	0	0	6.59022e-05	2.17884e-05	0.00592484	0	0	0	0	0	1.4258e-05	0	3.21182e-05	1.71662e-05	0	0	0	0	2.08498e-05	0
UTAX.OTU.159	0	3.0872e-06	0.000172849	0	0	0	0	0	0	0	0	0	0	1.33477e-05	3.22362e-05	5.71383e-05	1.21359e-05	4.7916e-05	6.37988e-05	0	0	0	3.83311e-05	9.52236e-06	0.0020472	0	0	0	0	6.32658e-05	0.000897473	0	0.00222242	0.000329158	0.00172769	0	4.81719e-05	1.59772e-05	0.00186559	0	0.000400597	0	0.00339891	0.000539167	0	0	0	0.00133439	0.000163718
257820	3.25281e-05	4.93952e-05	0	0	0	7.24218e-05	3.24444e-05	0	0	0	0	0.0515076	0.0231671	0.0112388	0.0214854	0	0	0.00136903	9.11411e-06	2.19948e-05	9.993e-06	0	3.83311e-05	0.00740839	2.96695e-06	3.34745e-05	0	1.66301e-05	0	0	0	0.000395413	0	0	3.32248e-05	0.000406351	0	3.19545e-05	2.3175e-05	0.0011549	0	0	0	0	0.000134519	0	0.000255455	0	0
985219	0	3.39592e-05	1.50304e-05	0	0	7.24218e-05	6.48887e-05	0.000145627	0.00189646	0.000889848	0.00394413	0.000561972	0	0.00029365	6.44725e-05	0	0	0	0	6.28423e-06	0.00181873	0	9.58277e-06	1.42835e-05	5.93391e-06	0	0	0.000232821	0	0.000284696	8.97473e-05	0	0	0	0	8.70751e-05	0.000104372	0.000798862	1.15875e-05	0	0.00242179	0	0.000806812	0	0	0	4.50802e-05	0	0.00039485
4430570	0.00129028	0.000651399	1.50304e-05	0	0	0	0	0	0	0	0	3.87567e-05	8.47577e-05	2.66955e-05	4.83543e-05	0	1.21359e-05	6.84514e-06	9.11411e-06	6.28423e-06	4.6634e-05	0	0.00072829	0.000190447	2.96695e-06	0.000284533	0	0.000149671	0	0	8.97473e-05	4.39348e-05	0	0	0.000221499	5.80501e-05	1.60573e-05	0	0	4.2774e-05	0	0	1.71662e-05	0	0.000553023	0	0.000150267	0	0
771274	0	9.2616e-06	7.51518e-06	0	0	0	0	0.00264209	0.0176176	0.00490764	0.00121804	0.00240291	0.00168103	0.000306998	0.000918732	0	1.21359e-05	0	0	2.51369e-05	0.000669531	0	1.91655e-05	0.000609431	0	0	0	0.000249451	0	0	1.79495e-05	0	2.17884e-05	0	1.10749e-05	0.0155574	0.0289272	0	1.15875e-05	0	0.0159511	0	0	0	0	4.51182e-05	0.0184078	0	0
942633	0	0	0	0.00017328	0	0	3.24444e-05	4.16077e-05	0.000921643	0.00390994	2.32008e-05	0.00058135	0.0010736	0.000507214	0.000483543	0	0	6.84514e-06	0	9.42634e-06	0.000349755	0	9.58277e-06	2.85671e-05	2.96695e-06	0	0	0	0	0	0	2.19674e-05	0	0	1.10749e-05	0	0	0	0	1.4258e-05	0	0	1.71662e-05	0	1.49466e-05	3.00788e-05	0.000315562	0	0
159130	0	9.2616e-06	0	0	0	7.24218e-05	0	0	0	0	0	1.93783e-05	5.65052e-05	0	0	0	6.06796e-06	4.10709e-05	0	3.14211e-06	0	0	1.91655e-05	3.80894e-05	8.90086e-06	0	0	0.000116411	8.07044e-06	0	0.000610281	0	0	0	0	0.000624039	4.01432e-05	0.00992187	0	1.4258e-05	0.00018209	0	0.000961307	0	0	1.50394e-05	0	0	0
511993	0	6.1744e-06	0	0	1.10187e-05	0	0	0.00361987	0.00040765	0.00703789	0.000707624	0.00174405	0.000211894	0.000400432	0.000322362	0	0	1.36903e-05	9.11411e-06	2.51369e-05	0.000436361	0	9.58277e-06	0.000561819	5.93391e-06	1.67372e-05	0	0.000116411	0	0	0	4.39348e-05	0	0	0	1.45125e-05	1.60573e-05	1.59772e-05	0	2.8516e-05	0	0	0	0	0	1.50394e-05	0	0	0
4337676	0	0	0	0	0	7.24218e-05	0	0.00237164	0.00354478	2.69651e-05	0	3.87567e-05	4.23789e-05	1.33477e-05	0	0	0	0	0	0	0	7.28645e-06	0	3.33283e-05	0	1.67372e-05	0	1.66301e-05	8.07044e-06	0.000137076	0.000430787	0	0	1.93622e-05	0	1.45125e-05	8.02865e-06	0	3.47625e-05	1.4258e-05	3.64179e-05	3.21182e-05	0	3.85119e-05	0	1.50394e-05	0	2.08498e-05	0.000125196
1124522	0	0	0	0	0	0	0	0.00632437	0.00219776	0.000620197	0	0	0	0	3.22362e-05	0	0	1.36903e-05	0	0	0.000726158	0	1.91655e-05	0.000152358	0	0	0	0	0	0.000242519	0	0	0.0196967	0.000309795	1.10749e-05	0	8.02865e-06	0.00111841	0	0	0	0	0	3.85119e-05	0.000687542	0	0.000781391	0	7.70438e-05
288283	0	3.0872e-06	7.51518e-06	0	0.000110187	7.24218e-05	9.73331e-05	0	1.77239e-05	0.0213833	0.00344532	0.00108519	0.000169515	8.00865e-05	0.00085426	5.71383e-05	0	2.05354e-05	0	0.000131969	0.000323107	7.28645e-06	0	0.000290432	2.96695e-06	0	0	0	0	0	0	2.19674e-05	0	0	0.000431922	2.9025e-05	0	0	0	0.000171096	0	3.21182e-05	0	0	0	0	1.50267e-05	0	0
227483	0	6.1744e-06	7.51518e-06	0	0	7.24218e-05	3.24444e-05	0	0.000212687	0	0	0.00131773	0.000861704	2.66955e-05	0.000290126	0	0	0	9.11411e-06	3.14211e-06	0.00102928	0	0	0.000652282	0	0	0	1.66301e-05	0	2.10886e-05	0.000215393	2.19674e-05	0	0	0	0.000420863	8.02865e-06	0.000303568	0	0	0.000983284	0	0	0.000423631	0	0.00075197	0.000120214	0	9.63048e-06
147025	8.67416e-05	0.000135837	9.76973e-05	0	0	0.000941483	0	0	7.08956e-05	0	0	0.00011627	0	0	0	0.00474248	0.0017233	0.00305293	9.11411e-05	0.000402191	0.00499983	2.18594e-05	7.66621e-05	0.000247581	2.07687e-05	0	0	0	0	0	0	0	2.17884e-05	9.6811e-05	0	0	5.62005e-05	0	0	2.8516e-05	0	6.42364e-05	0	0	4.48397e-05	0	0	2.08498e-05	0
278951	0	1.23488e-05	3.00607e-05	0	0	0	0	0.000416077	0	5.39302e-05	9.28031e-05	0.000775134	0.00149739	0.000173521	0.000274008	0	0	0.000164283	0	0	6.662e-06	0	0	0.00016188	0	0	1.68466e-05	0.000931285	8.07044e-06	0.000632658	0	0	0	0	1.10749e-05	0.00281543	0	7.98862e-05	0	1.4258e-05	1.8209e-05	0	0	0	0	0	0.00100679	0	0.000635612
318455	0	0	0	0.00034656	2.20374e-05	0.000144844	0.000194666	2.08039e-05	0	5.39302e-05	1.16004e-05	0	2.82526e-05	0	1.61181e-05	1.14277e-05	0	6.84514e-06	0	0	0	0	0	4.76118e-06	9.19756e-05	1.67372e-05	1.68466e-05	0	0	0	1.79495e-05	0	0	0	0	0	3.21146e-05	0	1.15875e-05	1.4258e-05	0	1.60591e-05	0	1.9256e-05	4.48397e-05	4.51182e-05	3.00535e-05	2.08498e-05	9.63048e-06
367189	0	0	0	0	3.3056e-05	0.000144844	6.48887e-05	4.16077e-05	0	5.39302e-05	1.16004e-05	1.93783e-05	2.82526e-05	0	1.61181e-05	0	6.06796e-06	0.000102677	0	0.000113116	3.331e-06	0	1.91655e-05	0	0	3.34745e-05	0	0.000116411	0	0	3.58989e-05	2.19674e-05	0	1.93622e-05	0	0	0.000144516	0	2.3175e-05	1.4258e-05	0	1.60591e-05	0	3.85119e-05	0	3.00788e-05	1.50267e-05	0	0
263590	0	3.0872e-06	0	0	0	0	0	0	0	0	2.32008e-05	0	0	4.00432e-05	4.83543e-05	0	0	0	0	0	1.6655e-05	0	0	2.85671e-05	0	0	0	4.98902e-05	0	0	1.79495e-05	6.59022e-05	0.000435768	0.00104556	0	0.000159638	0.000216773	0.000191727	0	0.000684385	0.00103791	0.00101172	5.14986e-05	1.9256e-05	0.000971527	0.000300788	0.000480856	0.000166799	0
3006897	0	2.16104e-05	0.000112728	0.00034656	0	0.000289687	0.000194666	0.0307065	0.0269226	0.0104894	0.00489536	0.0983063	0.110637	0.043794	0.0812192	3.4283e-05	6.06796e-06	9.5832e-05	4.55705e-05	2.19948e-05	4.6634e-05	0	3.83311e-05	0.000409461	4.15374e-05	0	0	0	0	0	0	0	0	0	0	5.80501e-05	1.60573e-05	1.59772e-05	0	0	0	0	0	0	0	0	0	0	0
574102	0	2.77848e-05	7.51518e-06	0.0277248	0.00193929	7.24218e-05	0.0321199	0	0.00182556	0.0507752	0.000765626	0.00748004	2.82526e-05	0.000520562	0.00143451	0	0	0.000260115	0	0.000141395	2.9979e-05	0	9.58277e-06	0.00300907	0	0	0	0	0	0	0	8.78696e-05	0	0.00127791	0	0.000101588	8.02865e-06	0.000111841	1.15875e-05	1.4258e-05	0	0	0	0.000115536	0.000283985	0	0	0.000104249	0
176786	0	0.000114226	0	0	0	0.000144844	6.48887e-05	0	0	0	0.00516217	9.68917e-05	0.0016669	0.000320346	0.000402953	0	6.06796e-06	0.000150593	1.82282e-05	0	0.00168882	0	0.000201238	5.71342e-05	0	0	0	0	0	6.32658e-05	0	2.19674e-05	0	0	0	0.000188663	9.63438e-05	0	1.15875e-05	1.4258e-05	5.46269e-05	0	0.000343324	0	1.49466e-05	0	1.50267e-05	0	2.88914e-05
4349018	0	0	0	0	1.10187e-05	7.24218e-05	3.24444e-05	0.026837	0.0112724	0.0157476	0.000150805	7.75134e-05	0.000197768	1.33477e-05	9.67087e-05	0	0	6.84514e-06	0	0	0	7.28645e-06	0	0.000138074	0	0	0	3.32602e-05	0	0	0	2.19674e-05	0	0	0	0.000478913	1.60573e-05	0	0	5.70321e-05	0	0	0	0	0.0755698	1.50394e-05	0.00124722	0	0
963902	0	0	6.76366e-05	0	0	0	0	0	0	0.000242686	0	0	0	1.33477e-05	0	0	0.00753641	0	6.37988e-05	0	9.993e-06	0	0	9.52236e-06	2.96695e-06	0	0	0	0	2.10886e-05	1.79495e-05	0.000109837	0	0	1.10749e-05	0.000304763	0	0	0	0	0.00018209	0	0	0	0	0	1.50267e-05	0	9.63048e-06
808172	0	1.5436e-05	2.25455e-05	0	2.20374e-05	0.000144844	0.000162222	4.16077e-05	1.77239e-05	8.08952e-05	3.48012e-05	0	2.82526e-05	2.66955e-05	1.61181e-05	1.14277e-05	2.42718e-05	8.89869e-05	3.64564e-05	0.000201095	0.00241498	0	8.62449e-05	4.76118e-06	2.96695e-05	0	0.00160043	0	0.00630301	0	0	2.19674e-05	2.17884e-05	0	1.10749e-05	0	1.60573e-05	0	0	0	0	0	0	0	0	0	0	0	0
278055	0	9.2616e-06	7.51518e-06	0	0	0	0	0	0	0	0	0	0	9.34342e-05	0	0	0	6.84514e-06	9.11411e-06	1.88527e-05	0	0	0	0.00024282	0	0	0	0	0	0	0.000125646	0	0	0.0101458	0	0.000536963	4.01432e-05	0.000159772	0	0.00236683	0	0.00122049	1.71662e-05	0.000731726	0	0	0.000180321	0	0
UTAX.OTU.1	0	0.000120401	0	0	0	0	0	0.00318299	0.00503359	0	0.000278409	0	0	0	0	0	0	1.36903e-05	9.11411e-06	1.25685e-05	0	7.28645e-06	0	4.76118e-06	0	0	0	0	8.07044e-06	2.10886e-05	1.79495e-05	0.235425	0	1.93622e-05	0.333389	0.000159638	8.02865e-06	1.59772e-05	0	4.2774e-05	0	4.81773e-05	1.71662e-05	1.9256e-05	0	3.00788e-05	0	0	9.63048e-06
257617	0	0	0	0	1.10187e-05	0	0	8.32154e-05	0	0	0	0.000988295	2.82526e-05	0.000106782	0.002047	1.14277e-05	3.03398e-05	2.73806e-05	0	2.19948e-05	2.9979e-05	1.45729e-05	0	9.04624e-05	2.96695e-06	0	0	0	0	0.00960585	0	0.0217258	0	0	0	0.00119003	8.02865e-06	0	0	4.2774e-05	0.0247278	1.60591e-05	0	9.62798e-05	0	0	0	0	0.00842667
546579	0	0	0	0	1.10187e-05	0	0	0	0	0	0	0	0	0	0	0	0	8.21417e-05	0	0	6.662e-06	0	0	0.000233298	0	1.67372e-05	0	0	0	0.000569392	0.00296166	4.39348e-05	0	0	2.21499e-05	0	0.0202402	0	2.3175e-05	0.00410631	0	0	0	1.9256e-05	1.49466e-05	0.502466	0.000120214	0	0.000356328
229830	0	0	0	0	1.10187e-05	0	0	0.00961138	0.0119814	2.69651e-05	0	0	0.000169515	0	0.000483543	0	0	6.84514e-06	0	6.28423e-06	0	0	0	0.000304715	0	0	0	0.00108096	0	0	0.000610281	0.000131804	0.0797019	0	1.10749e-05	0.000914289	8.02865e-06	3.19545e-05	0	0	0	0	0.00283242	0.00373565	0	1.50394e-05	0.0203612	0	9.63048e-06
144731	0	0	0	0	0	0	0	0	0	0.000242686	1.16004e-05	0	1.41263e-05	1.33477e-05	0	1.14277e-05	6.06796e-06	0	9.11411e-06	0	6.662e-06	0.0409499	9.58277e-06	9.52236e-06	0	0	0	0	0	0	0	0.000659022	0	0	0	5.80501e-05	8.02865e-06	0	0	0	0	0	0	3.85119e-05	1.49466e-05	0	7.51337e-05	0	9.63048e-06
285690	0	2.16104e-05	0	0	0	0	0	0	0	0	0	0	1.41263e-05	1.33477e-05	1.61181e-05	9.14213e-05	0	0.000287496	0	3.14211e-06	3.331e-06	0	1.91655e-05	6.18953e-05	0	3.34745e-05	0	0.000532163	0	0.000495582	0	0	0.000196096	0.000445331	1.10749e-05	1.45125e-05	0	0	0	0	0	0	0	3.85119e-05	0	0	0	0	0.000529676
4357118	0	6.1744e-06	7.51518e-06	0	1.10187e-05	0	3.24444e-05	0.0048265	0.00420056	0.00606714	0.00060322	0.00616231	0.00841927	0.0011746	0.00278843	0	0	6.84514e-06	0	3.14211e-06	0.00063289	0	0	0.0275006	5.93391e-06	0	0	0	0	0	0	2.19674e-05	0	0	0	0	0.000104372	6.3909e-05	0	1.4258e-05	0	1.60591e-05	0	0	1.49466e-05	1.50394e-05	0	2.08498e-05	0
3384042	0	0	0.000112728	0.00363888	2.20374e-05	0.00745944	0.0191422	4.16077e-05	8.86195e-05	0.00124039	0	0.000445702	1.41263e-05	0	0.000467425	0.000102849	0	6.84514e-05	0	0.000116258	0.00029979	0	3.83311e-05	1.42835e-05	0	0	0	0	8.07044e-06	0	0	0	0	0	3.32248e-05	0.000246713	8.02865e-06	0	0	4.2774e-05	0	3.21182e-05	0	0	0	0	0	0	0
347726	0	6.48312e-05	3.00607e-05	0	0	0.00869061	0	0	0	0	0	0.000290675	0	4.00432e-05	4.83543e-05	1.14277e-05	1.82039e-05	2.05354e-05	1.82282e-05	5.65581e-05	0.000343093	0	1.91655e-05	8.094e-05	2.67026e-05	0	0	0	0	0	0	0	0	0	0	2.9025e-05	0	0	0	7.12901e-05	0.000400597	0	0	0.000115536	0	0	1.50267e-05	0	0
UTAX.OTU.31	0	0.000126575	0	0	0	0	0	0	0	0	0	1.93783e-05	0	0	0	0	0	0.000431244	9.11411e-06	0	3.331e-06	0.000480906	0.000143741	9.52236e-06	0	0.000200847	0	0	0	0.00036905	0	0.000263609	0	0	6.64496e-05	0.000101588	0.00126853	0	0	0.000798449	0	0	0	0	0.000179359	0	6.0107e-05	0.0106126	0.000221501
818863	0	1.5436e-05	7.51518e-06	0.000519841	3.3056e-05	0.000579374	0.000227111	4.16077e-05	1.77239e-05	2.69651e-05	3.48012e-05	1.93783e-05	2.82526e-05	1.33477e-05	3.22362e-05	0	1.21359e-05	9.5832e-05	9.11411e-06	1.88527e-05	6.662e-06	0	0.000862449	4.76118e-06	8.90086e-06	0	0.000269546	1.66301e-05	0.0117425	0	0	0	0	0	0	0	0	0	0	0	0	0	0	0	0	1.50394e-05	0	0	0
251432	0	0.000333418	7.51518e-06	0	0	0	3.24444e-05	0.0171216	0.0116623	0.0057166	0.00154285	0.000736377	0.00049442	0.000547258	0.000499662	0	2.42718e-05	0.000992546	0	6.28423e-06	0.000159888	0	8.62449e-05	0.000899863	0	0	0	0	0	0	0	0.0367075	0	0	0	0.000841726	4.01432e-05	0	0	1.4258e-05	0	0	0	0	0	0	0.000180321	0	9.63048e-06
462988	0	0	0	0.00190608	5.50934e-05	0.00267961	0.00463954	0.00343264	5.31717e-05	0.0114602	0.00134565	0.000135648	8.47577e-05	0.000146825	0.000193417	0	9.70874e-05	0.000136903	0	9.42634e-06	6.9951e-05	0	9.58277e-06	9.52236e-06	2.96695e-06	0	0	0	1.61409e-05	0	0	0	0	5.80866e-05	0	0.000377326	3.21146e-05	3.19545e-05	0	0	0	1.60591e-05	0	0	0	0	0	0	0
237209	1.08427e-05	1.5436e-05	0.000127758	0.00034656	0	7.24218e-05	0.0217702	0	8.86195e-05	0.00191452	0.00118324	1.93783e-05	7.06314e-05	0	0	0.000205698	3.03398e-05	0.000102677	0	8.1695e-05	0.000343093	2.91458e-05	9.58277e-06	1.90447e-05	0	0	0	0	8.07044e-06	0	0	0	0	0	0	0	1.60573e-05	0	0	1.4258e-05	0	0	0	0	0	0	1.50267e-05	0	0
2254350	0	3.0872e-06	0	0	0	0	0	4.16077e-05	0	0.0017797	0	0.00011627	0.000324905	1.33477e-05	0.000128945	0	0	0	0	0	0	0	0	3.80894e-05	2.96695e-06	0	0	3.32602e-05	0	0	0	2.19674e-05	0	5.80866e-05	0	0	0	0	0	0	1.8209e-05	0	0	0	0	0	0	0	0
4450	0	1.5436e-05	5.26063e-05	0.000519841	1.10187e-05	0.000289687	0.000227111	4.16077e-05	0	5.39302e-05	1.16004e-05	0	0	2.66955e-05	3.22362e-05	0	1.82039e-05	5.47611e-05	2.73423e-05	0.000251369	0.00417708	0	4.79138e-05	2.38059e-05	2.07687e-05	0	1.68466e-05	1.66301e-05	0	0	0	2.19674e-05	0	0	0.000121824	0	0	0	0	0	0	0	0	0	0	0	0	0	0
4302464	0	0	0	0	0	0	0	0	0	0	0	0	0	1.33477e-05	1.61181e-05	0	0	0	0	0	0	0	0	4.76118e-06	0	0	0	0	0	2.10886e-05	1.79495e-05	4.39348e-05	0.000326826	0.000154898	0	0	8.02865e-06	9.58635e-05	0.000440324	0	0.000382388	0	0.000171662	3.85119e-05	1.49466e-05	3.00788e-05	0	0.000208498	0
928844	0	1.23488e-05	0	0	0	0	0	0	0	0.000862883	0.000545218	0.00124021	0.00110185	0.000173521	0.000580252	0	0	0	0	0	0	0	0	8.094e-05	0	0	0	0	0	2.10886e-05	0	2.19674e-05	0	0	0.000509447	0	8.02865e-06	0	0	0	0	0	0	0	0	0	1.50267e-05	0	2.88914e-05
86855	0	3.0872e-06	0	0	0	0	0	0	0	0	0	0	2.82526e-05	0	1.61181e-05	1.14277e-05	0	0	0	0	0	0	2.87483e-05	0	1.78017e-05	0	0	4.98902e-05	0	3.16329e-05	0	0	0	0	4.42997e-05	0	5.62005e-05	0	0	0	0.000546269	0	0	3.85119e-05	0	0	0.000510909	0.000104249	9.63048e-06
164430	1.08427e-05	0	0	0	0	0	0	0	0	2.69651e-05	0	1.93783e-05	0	0	0	0	0	4.10709e-05	1.82282e-05	0	0	0	1.91655e-05	0	2.96695e-06	5.02117e-05	0	4.98902e-05	0	0	5.38484e-05	0	0	0	3.32248e-05	0	8.02865e-06	1.59772e-05	3.47625e-05	0	0	0	0	3.85119e-05	2.98931e-05	0	3.00535e-05	2.08498e-05	0
321235	0	0	0	0.745451	1.10187e-05	0.000362109	0.127409	2.08039e-05	3.54478e-05	2.69651e-05	0	0.0582901	0.0258652	0.620217	0.0238226	0	6.06796e-06	0	0	6.59844e-05	0.000286466	0	0	0.000333283	2.96695e-06	0	0	0	0	1.05443e-05	0	2.19674e-05	2.17884e-05	0	0	1.45125e-05	0	0	0	2.8516e-05	0	0	0	0	0	0	0	0	9.63048e-06
430451	0	2.16104e-05	0	0.00190608	0.000308523	0.000144844	0.00759198	0.00253807	1.77239e-05	0.00350546	0	0.000193783	0	0.000613996	0.000435189	0	0.000242718	0.000643443	0	0.000131969	0	0	4.79138e-05	4.76118e-06	0	0	0	0	0	1.05443e-05	0	6.59022e-05	0	0	4.42997e-05	0	7.22578e-05	6.3909e-05	0	0	0	0	0	0	0	0	0	0	0
557925	0	4.32208e-05	7.51518e-06	0	0	7.24218e-05	0	0	0	0	0	0.00069762	0.00172341	0.000387085	0.00104768	0	0	0.000684514	9.11411e-06	3.14211e-06	0.00134572	0	9.58277e-06	0.000890341	0	0	0	0	0	0	7.17978e-05	0	0.00135088	0	0.00509447	0.000319276	0	0	0	0	0	0	0	0	0	0	0	0	0
539333	2.16854e-05	0	4.50911e-05	0	0	7.24218e-05	0	0	0	0	0	1.93783e-05	0.000127137	0.00124134	0	0	0	0	0	2.19948e-05	6.3289e-05	0.000218594	0	0.000247581	0	0	0	0	0	0	0	0.000417381	0	0	0	0	8.02865e-06	0	0	0.00195335	5.46269e-05	0	0	0	5.97863e-05	0	0.000450802	0	9.63048e-06
365772	1.08427e-05	0	0	0	0	0	0	0	0	2.69651e-05	0	1.93783e-05	0	1.33477e-05	0	0	0	0	0	0	0	0	0	0.000195208	0	0	0	0	0	4.21772e-05	0.0015257	0	0	0.000193622	0.000143974	0.00017415	0.00107584	1.59772e-05	0	7.12901e-05	7.28359e-05	0	6.86648e-05	0	0.000134519	0	7.51337e-05	0	2.88914e-05
UTAX.OTU.3926	0.00158303	0	0	0	0	0	0	0	0	0	1.16004e-05	0	0	0	0	0	0	0	0.000109369	0	0	0	0	0	0	0.000535592	0	8.31504e-05	0	8.43544e-05	0	0.000175739	0	0	0	0.000217688	6.42292e-05	1.59772e-05	0	0	1.8209e-05	0	0.00013733	0.000365863	0.000239145	0	0.000721284	0.00110504	5.77829e-05
876945	0	3.0872e-06	7.51518e-06	0	0	0	0.00233599	0	0	0.000674127	8.12027e-05	0.000290675	0.000480294	0.000200216	0.00051578	0	6.06796e-06	6.84514e-06	0	3.14211e-06	0.000259818	0	0	9.04624e-05	0	0	0	0	0	0	0	0	0	0	0	0.000159638	8.02865e-06	0	0	4.2774e-05	0.00018209	0	0	0	7.47328e-05	1.50394e-05	0.000165294	0	0
60325	0	6.1744e-06	5.26063e-05	0	0	0	0	0	3.54478e-05	0	0	1.93783e-05	0	0	0	0.00125704	0	0.00138956	0	6.28423e-06	5.9958e-05	0.000925379	0	2.85671e-05	2.67026e-05	0	0	0	0	1.05443e-05	0	0	0	0	0	0	8.02865e-06	0	0	0	0	0	0	1.9256e-05	0	0	0	0	9.63048e-05
267976	0	3.0872e-06	1.50304e-05	0	0	0	0	0	0.000460821	0	0	0.000193783	0.000423789	0.000173521	0.000548016	0	6.06796e-06	0	9.11411e-06	4.08475e-05	0.000156557	0	9.58277e-06	5.2373e-05	2.96695e-06	0	0	0	0	0	0	0	0	0	0	0	8.02865e-06	0	1.15875e-05	0	1.8209e-05	0	0	0	0	0	0	0	0
90390	0	3.39592e-05	0	0	1.10187e-05	7.24218e-05	6.48887e-05	0.000977781	0.00395243	0.0658487	0.00497657	0.0209286	0.0232801	0.00487193	0.0085426	0	1.21359e-05	0	0	0	0	0	0	0.00361374	0	0	0	0	0	0	3.58989e-05	0	0	0	0	1.45125e-05	0	0	0	2.8516e-05	0	4.81773e-05	0	0	0	1.50394e-05	0	0	0
219925	0	0	0	0	0	0	0	0	0	0	0	5.8135e-05	0	1.33477e-05	3.22362e-05	0	0	0	0	0	0	0	0	3.80894e-05	2.96695e-06	0	0	0	0	0	0	0	0	0	0	0	0	0.000159772	0	4.2774e-05	0.00018209	0	0	0	0	0	0	0	0
179465	0	9.2616e-06	0	0.000866401	0	0.00152086	0	0	0.000106343	0.000781987	0	0	0.00011301	4.00432e-05	0.000306244	0	0	0	0	3.14211e-06	0	0	0	4.76118e-06	0	0	0	0	0	0	0	8.78696e-05	0	5.80866e-05	4.42997e-05	1.45125e-05	7.22578e-05	0	0	0	0	0	0	0	1.49466e-05	0.000225591	1.50267e-05	0	0
422640	0	0	0	0	0	7.24218e-05	0	0	0	0	1.16004e-05	0.00139524	9.8884e-05	0.000173521	0.000805906	0	0	0.000150593	0	0	0	0.000925379	0	1.42835e-05	2.96695e-06	0	0	0.000116411	0	1.05443e-05	0	4.39348e-05	0	1.93622e-05	0	0	0	0	0	0	0	3.21182e-05	0	0.000154048	0	0	1.50267e-05	2.08498e-05	0
1084915	0	8.33544e-05	0	0	2.20374e-05	0.000289687	6.48887e-05	0	0	2.69651e-05	2.32008e-05	0	2.82526e-05	0	0	0	0	4.7916e-05	9.11411e-06	0.000465033	0	0	0.00135117	0	0	0	0	0	5.64931e-05	0	1.79495e-05	0	0	0	0	0	1.60573e-05	0	0	0	0	1.60591e-05	0	0	0	0	0	0	0
543481	0	1.85232e-05	2.25455e-05	0	0	0.000144844	3.24444e-05	0	1.77239e-05	5.39302e-05	0.000928031	0	2.82526e-05	0	1.61181e-05	1.14277e-05	6.06796e-06	1.36903e-05	3.64564e-05	0.000106832	0.00123247	0	5.74966e-05	9.52236e-06	1.48348e-05	0	0	0	2.42113e-05	0	0	0	0	1.93622e-05	4.42997e-05	0	0	0	0	0	0	0	0	0	0	0	0	0	0
538301	0	3.0872e-06	0	0	0	7.24218e-05	3.24444e-05	0	0	0	0.000232008	0.000155027	0	0	0.000128945	0	0	0.000424399	3.64564e-05	5.3416e-05	6.662e-06	2.18594e-05	6.70794e-05	6.66565e-05	0	0	0	3.32602e-05	0	0	0	0	0	1.93622e-05	0	0	8.02865e-06	4.79317e-05	0	0	0	0	0	0	0	0	0	0	0
265715	0	0	7.51518e-06	0	0	0	0	0	0	0	0	0	2.82526e-05	0	3.22362e-05	1.14277e-05	0	0	0	0	6.662e-06	0	0	0	2.96695e-06	0	0	3.32602e-05	0	2.10886e-05	0	0	0	0	9.96744e-05	0	0.000192688	0	0	0	1.8209e-05	0	1.71662e-05	0.00019256	0	0	1.50267e-05	0.000312748	9.63048e-06
1111851	0	0	0	0	0	0	0	0	0	2.69651e-05	0	5.8135e-05	0	0	1.61181e-05	0	0	2.73806e-05	0	3.14211e-06	0	0	0	0.000623714	0	0	0	0	0	0	0	0	0	0	0	0	0	0	0	2.8516e-05	1.8209e-05	0	8.5831e-05	0	0	0	0	0	0
360235	0	3.0872e-06	0	0	0	0	0	0	0	2.69651e-05	0	0	0.00101709	6.67387e-05	0.000128945	0	0	0	0	3.14211e-06	7.3282e-05	0	0	0.000480879	0	0	0	0	0	1.05443e-05	0	0	0	0.000232347	0	0	0	0	0	0	0	0.100401	3.43324e-05	0	0	0	0.000255455	0	9.63048e-06
305278	0	3.0872e-06	0	0	0	0	0	0	0	0	0	0	0	0	0	0	6.06796e-06	6.84514e-06	0	3.14211e-06	1.6655e-05	0	9.58277e-06	0	0	0	0	0	0	3.16329e-05	0	0	2.17884e-05	1.93622e-05	0	0	0	0	0	0	0	0	0	0	0	0	0	0	6.74133e-05
588171	2.16854e-05	0	7.51518e-06	0.000866401	0.000110187	0.0372248	0	0	0.000106343	0.00946474	0	0	0	1.33477e-05	3.22362e-05	0	0	0	0	0	0	0	0	0	0	0	0	0	2.42113e-05	0	0	0	0	5.80866e-05	0	0.000130613	1.60573e-05	0	0	0	0	0	3.43324e-05	0	1.49466e-05	0	1.50267e-05	0	0
296763	0	3.0872e-06	0	0	0	0	0	0.000291254	0.00095709	0.0252393	0.00102083	0.00137586	4.23789e-05	0	0	1.14277e-05	6.06796e-06	0	0	0	0	0	0	0.00205207	2.96695e-06	0	0	0	0	0	0	0	0	0	0	0.00110295	0	0	0	0.00336489	7.28359e-05	0	0	0	0	1.50394e-05	0.00374166	0	0
4376154	0	3.0872e-06	0	0	0	0	0	0	0	0	0	0	2.82526e-05	0.00012013	1.61181e-05	0	0	0	0	0	2.3317e-05	0	0	5.2373e-05	0	0	0	0	0	0	0	4.39348e-05	6.53652e-05	0	0	2.9025e-05	0.00017663	1.59772e-05	0	0.000584579	0	0	0.000188828	0	7.47328e-05	0.000391024	4.50802e-05	0.000583796	0
UTAX.OTU.221	0	0	0	0	0	0	0	0	0	0	0	0	0	0	0	0	0	0	0	0	0	0	0	0	0.000780309	0	0	0	8.07044e-06	2.10886e-05	0	0	0.00013073	3.87244e-05	1.10749e-05	0	8.02865e-06	0	0.000822711	0	5.46269e-05	0	0.00036049	5.77679e-05	0	0	1.50267e-05	0.000104249	0
UTAX.OTU.376	2.16854e-05	0	0	0	0	0	0	0	0	0	0	3.87567e-05	7.06314e-05	8.00865e-05	8.05906e-05	0	0	0	0	0	0	0	9.58277e-06	0	1.78017e-05	0.000167372	0	0	0	0	0	0.000109837	0	0	0	0	0	0.000623113	0	0	0	1.60591e-05	0	0	0	1.50394e-05	0.000240428	0	0
UTAX.OTU.8664	1.08427e-05	0	0	0	0	0	0	0	0	0	0	0	0	0	0	0	0	6.84514e-06	3.64564e-05	0	0	0	0	0	0	6.6949e-05	0	1.66301e-05	0	3.16329e-05	0	6.59022e-05	0	0	0	0.000130613	3.21146e-05	1.59772e-05	0	0	1.8209e-05	0	3.43324e-05	5.77679e-05	0.000269038	0	0.000270481	0.000208498	0
656366	0	9.2616e-06	0	0	0	0	3.24444e-05	0.00715653	0.0080821	0.00299312	0.00089323	0.000639485	0.000127137	0.000253607	0	0	1.21359e-05	6.84514e-06	0	9.42634e-06	0.00039972	0	0	0.00218538	8.90086e-06	0	0	0	0	0	0	0	0	0	0	0	0	0	0	0.000898255	1.8209e-05	0	1.71662e-05	0	0	0	0.00123219	0	0
354789	0	2.16104e-05	0	0	0	0	0	0	0	0	0	0	0	0.000694083	0	0	0	0	9.11411e-06	0.000333064	0.000373072	0	0	0.000290432	0	0	0	8.31504e-05	0	6.32658e-05	0	0	0	0	0	0	0.000224802	0.000223681	0	0	0	0	0	0	0	0	9.01605e-05	0	0
265137	0	3.0872e-06	2.25455e-05	0	0	0	0	0	0	0.000647162	0	0	0	0	0	1.14277e-05	0	6.84514e-06	0	3.14211e-06	0.000856067	0	0	1.42835e-05	2.96695e-06	0	0	0	0	0	0	0	0	0	0	0.00130613	0.000321146	0	0	0	0	0	0	0	0	0	7.51337e-05	0	0
591699	0	6.1744e-06	1.50304e-05	0	0	0	0.00846798	0	0	0	0	0	0	0	0	0	6.06796e-06	7.52966e-05	9.11411e-06	9.42634e-06	3.331e-06	4.37187e-05	0	7.61789e-05	2.96695e-06	0	0	3.32602e-05	0	0	0	0	0	0	0	0	0	1.59772e-05	0	0	0	0	0	0	0	0	0	0	0
772053	0	2.46976e-05	0	0	0	0	0	0.000166431	0.000389926	0	0.000475616	0.000716999	0.000183642	0	0	0	6.06796e-06	9.5832e-05	1.82282e-05	0	0.000502981	0	9.58277e-06	0.000533252	5.93391e-06	0	0	0	0	0	1.79495e-05	0	0	0	0	0	0	0	0	0	0	0	0	0	0	0	0	0	9.63048e-06
805754	0	0	0	0	0	0.000144844	0	0	0	2.69651e-05	0	1.93783e-05	0	0	0	0	0	0	0	0	0	0	0	0	0	0	0	0	0	0	0	0.000131804	0	0.000193622	3.32248e-05	0.000145125	0.000184659	0.000367477	0	0.000128322	5.46269e-05	1.60591e-05	5.14986e-05	1.9256e-05	0.000254092	0.000210552	3.00535e-05	0.000271048	0
241675	2.16854e-05	0	7.51518e-06	0	0	0	0	0	0	0	0	0	1.41263e-05	0	0	0	0	6.84514e-06	0	0	0	0	0	0.000190447	0	0	0	0	0	3.16329e-05	8.97473e-05	0	0	0.000232347	0	2.9025e-05	1.60573e-05	0	0	2.8516e-05	0.000127463	0	0.000875476	0	2.98931e-05	0	1.50267e-05	0	2.88914e-05
542756	4.33708e-05	3.70464e-05	0	0	0	0	0	0	0	0	0	0.000174405	7.06314e-05	0	1.61181e-05	0	0	1.36903e-05	0	0	0	0	5.74966e-05	9.52236e-06	0	1.67372e-05	0	0	0	0	0	4.39348e-05	0	0	0	0.000319276	0	0	0	0.000869739	0	0	0	0	0	0	0.000480856	0	0
282353	0	0	2.25455e-05	0	0	0	0	0	0	2.69651e-05	0	0	0	0	0	0	1.21359e-05	0	9.11411e-06	0	3.331e-06	0	0	0	0	0	0	0	0	1.05443e-05	0.000143596	6.59022e-05	0	0	0	2.9025e-05	0	0	0	1.4258e-05	1.8209e-05	0	1.71662e-05	0	0	0	0	0	9.63048e-06
137910	0	0	0	0.00467857	0.00025343	0	0.00704043	0.000208039	0	0.0033167	0	0.00069762	0.00131374	0.00012013	0.0031108	0	0	0	0	1.25685e-05	0	0	0	4.76118e-06	0	0	0	0	0	2.10886e-05	0	0	0	0	0	0	0	0	0	0	0	0	0	0	0	0	0	0	0
144387	0	0.000120401	7.51518e-06	0	0	0	0	0	0	0	0	9.68917e-05	0	0.000440476	0	0	6.06796e-06	2.05354e-05	0	8.79792e-05	0.0344292	0	1.91655e-05	0.000376133	5.93391e-06	0	0	0	0	0.000527215	0.0112543	0	0	0	0	0	0	0	0	0	0	0	0	0	0	0	0	0	0.000520046
537673	0	0	0	0	0	7.24218e-05	0	0	0.000194963	0.00245382	0.00178646	0.000445702	0.000663936	0.000240259	0.000370717	0	0	0.000684514	9.11411e-06	0	0	0	9.58277e-06	3.80894e-05	0	0	0	0	0	0	0	0	0	0	0	0.000536963	0	0	0	0	0	0	0	0	0	0	0	0	0
1117255	0	0	0	0	0	0	0	0	0	2.69651e-05	1.16004e-05	0	1.41263e-05	0	0	0	6.06796e-06	4.10709e-05	0	0	0	0.00355579	9.58277e-06	0	2.96695e-06	0	0	0	0	0	0	0.000285576	0.000174307	0	0	0	0	0	0	0	5.46269e-05	0	0	0	0	1.50394e-05	0	0	0
UTAX.OTU.2016	0	0	0	0	0	0	0	0	0	0	0	0	0	0	0	0	0	0	0	0	0	0	0	0	0	3.34745e-05	0	0	0	3.16329e-05	0	2.19674e-05	0.000174307	0	0	1.45125e-05	8.02865e-06	0	0	0	0.000127463	3.21182e-05	1.71662e-05	3.85119e-05	4.48397e-05	0	4.50802e-05	6.25495e-05	1.9261e-05
223746	0	6.1744e-06	0	0	0	7.24218e-05	0	0.000395273	0.000248135	0.00706485	0.00146165	0.00306178	0.00268399	0.00136147	0.00274008	0	0	1.36903e-05	0	0.000194811	0.000739482	0	2.87483e-05	9.52236e-06	0	0	0	0	0	0	0	0	0	0	0	0	0	6.3909e-05	0	0	0	0.000192709	0	0	0	0	0	0	0
1146530	0	0	0	0	0	7.24218e-05	0	0.000728135	0.000372202	0.00458406	0	0.00137586	0.000141263	5.3391e-05	0.000499662	0	0	0	0	0	0.000209853	0	0	0.0008094	0	0	0	0	0	4.21772e-05	0.00245908	0	0	0	0	0	0	0	1.15875e-05	0	0	0	0	0	0	0	0	0	9.63048e-06
255518	0	0	0	0.00294576	0.000209355	7.24218e-05	0.00613198	0	0	0.00124039	3.48012e-05	9.68917e-05	0.00038141	1.33477e-05	0.00157958	0	0.000133495	2.05354e-05	0	0	0	0	0	4.76118e-06	0	0	0	0	0	0	0	2.19674e-05	0	0	0	0	0	0	0	0	0	0	0	0	0	0	0	2.08498e-05	0
1759078	0	0.000179058	2.25455e-05	0	0	0	0	0	0.000620336	2.69651e-05	0.000348012	0	0.000127137	0.000934342	0.000838142	0	6.06796e-06	0.00136218	0	9.42634e-06	0.00152227	0	0.000680376	0.00119029	8.90086e-06	0	0	0	0	0	0	0	0	0	0	0.0001161	0	0	0	0	0	1.60591e-05	0	0	0	0	0	0	0
590601	0	0	0	0	0	0	0	4.16077e-05	8.86195e-05	0	0	0.000484459	0.000409662	0.00029365	0.000193417	0	0	3.42257e-05	0	7.22686e-05	0	0	0	9.04624e-05	0	0	0	0	2.42113e-05	0	0	0	0	0	0.000110749	0.000435376	0.00147727	0	0	0.000185354	0	0	0	0	0.00144982	0	4.50802e-05	0	0
UTAX.OTU.411	0	0	0	0	0	0	0	0	0	0	0	0	0	0	0	0	0	0	0	0	0	0	0	0	0	0	0	0.00309319	0	4.21772e-05	0.000197444	0	0.00100227	0.000193622	0	0	2.40859e-05	0	0	0	0.00100149	0	0.000377656	0.00061619	0	0	3.00535e-05	2.08498e-05	2.88914e-05
4423200	0	0	0	0	0	0	0	0	0	0	0	0	0	0	0	0	0	0	0	0	0	0	0	0	0	0	0	0	0	0	1.79495e-05	0	0	0	0	2.9025e-05	0.000144516	0	1.15875e-05	0	9.10448e-05	0	6.86648e-05	1.9256e-05	0	0	1.50267e-05	0	1.9261e-05
UTAX.OTU.1374	0	0	0	0	0	0	0	0	0	0	0	0	0	0	0	0	0	0	0	0	0	0	0	0	0	1.67372e-05	0	0	0	2.10886e-05	7.17978e-05	6.59022e-05	8.71536e-05	0.000232347	0	0	0	0	0.0003708	0	0.000382388	0	1.71662e-05	0	0	1.50394e-05	4.50802e-05	0.000145949	9.63048e-06
299252	0	9.2616e-06	7.51518e-06	0	0	0	0	0	0	0	0	0.000406945	0	0.000920995	8.05906e-05	0	0	4.10709e-05	9.11411e-06	0.0843941	0.000119916	0	9.58277e-06	0.000452312	5.93391e-06	0	0	0	0	0	3.58989e-05	0	0	0	0	0	1.60573e-05	0	0	0	0	0	0	0.000500655	0	0	0	0	0
4307977	2.16854e-05	0.00023154	0.000172849	0.000693121	0	0	0	0	0	0	0	1.93783e-05	0	1.33477e-05	0	0.0126733	0.0025182	0.00656449	1.82282e-05	0.00107146	0.00600246	2.18594e-05	0.000258735	0.00019997	2.67026e-05	0	0	0	0	0	0	0	0	0	0	0	0	0	0	0	0	0	0	0	0	0	0	0	0
4378476	0	3.0872e-06	5.26063e-05	0	0	0	0	0.00622035	0.01168	0.000835917	0	0.00397256	0.00343269	0.000600649	0.000370717	1.14277e-05	0	1.36903e-05	0	1.25685e-05	2.3317e-05	0	2.87483e-05	0.000138074	1.18678e-05	0	0	0	0	0	0	0	0	0	0	0	0	0	0	1.4258e-05	0	0	0	0	0	0	0	0	0
345575	0	0.0003859	0	0.00017328	0	0	0	0	0	0	0	7.75134e-05	0	0	1.61181e-05	1.14277e-05	0	0	0	1.25685e-05	0.000249825	0	0.005673	7.61789e-05	0	0	0	0	0	0	0	0	0	0	0	0	0	0	0	0	0	0	0	0	0	0	0	0	0
156232	0	3.0872e-06	0	0	1.10187e-05	0.000217265	3.24444e-05	2.08039e-05	0	0	0	0	0	1.33477e-05	0	2.28553e-05	6.06796e-06	6.84514e-06	0	0.000329922	0.000479664	0	0.000306649	9.52236e-06	8.90086e-06	0	0.000960259	1.66301e-05	0.0162135	0	0	0	0	0	0	0	0	0	0	0	0	0	0	0	0	0	0	0	0
816801	0	0	0	0	0	0	0	4.16077e-05	0	0	0	0	0	0	0	0.000137132	2.42718e-05	7.52966e-05	0	1.25685e-05	6.3289e-05	2.18594e-05	0	9.52236e-06	0	0	0	0	0	0	0	4.39348e-05	0	0	0	1.45125e-05	8.02865e-06	0	0	0	0	0	6.86648e-05	0.00564199	0	0	1.50267e-05	0.000416997	0
562759	0	0	0	0	0	0	0	0	0	0	0	0	0	0	0	0	6.06796e-06	0	0	0	3.331e-06	0	0	7.14177e-05	0	0	0	0	0	0	0	2.19674e-05	0	0	0	0	0	1.59772e-05	5.79374e-05	0	0	0	1.71662e-05	0	0	0	0	2.08498e-05	0
646129	0	0	0	0	0	0	0	0	0	0	0	1.93783e-05	4.23789e-05	6.67387e-05	0	0	0	0	0	0	3.331e-06	0	0	0	0	0	0	0	0	0	0	2.19674e-05	2.17884e-05	0	0	2.9025e-05	0.000168602	0	0	0.000413482	0	0	1.71662e-05	5.77679e-05	5.97863e-05	9.02364e-05	4.50802e-05	0.000312748	0
UTAX.OTU.4456	1.08427e-05	3.0872e-06	7.51518e-06	0	0	0	0	0	0	0	0	0	0	0	0	0.00034283	9.10194e-05	0.000184819	0	3.77054e-05	0.000176543	0.000320604	2.87483e-05	4.76118e-06	0	0	0	0	0	0	0	0.000263609	0	0	0	0	0	0	0	0	1.8209e-05	0	0	0	1.49466e-05	0	0	2.08498e-05	0
4365145	0	0	0	0	0	0	9.73331e-05	0.000124823	0	0	0	5.8135e-05	9.8884e-05	9.34342e-05	4.83543e-05	0	0	0	0	0	2.9979e-05	0	0	1.42835e-05	0	0	0	0	0	0	0	0	0	0	0	2.9025e-05	0	0	0	2.8516e-05	0	0	0	0	2.98931e-05	0	3.00535e-05	2.08498e-05	1.9261e-05
951430	0	9.2616e-06	7.51518e-06	0	0	0	0	8.32154e-05	0	0.000134825	2.32008e-05	1.93783e-05	0	0	1.61181e-05	0	0	0	0	0	3.331e-06	0	0	1.42835e-05	0	0	0	0	0	1.05443e-05	0	0	0	0	0	0	0	0	0	0	0	0	0	9.62798e-05	0	0	0	0.000125099	0
4360236	0	6.1744e-06	0	0	0	0	3.24444e-05	0.00636598	0.00895057	0.0142915	0.00352652	0	0.000720441	0	1.61181e-05	0	0	0	0	6.28423e-06	0.00586256	0	9.58277e-06	1.90447e-05	5.93391e-06	0	0	0	0	0	0	0	0	0	0	0.000420863	0.00059412	0	0	0	0	0	0	0	0	0	0	0	0
521447	0	0	0	0	0	0	0	0.000790547	0.00345616	0.00498854	0.011902	0.00174405	0.00110185	2.66955e-05	0.000370717	0	0	0	0	0	0	0	0	0.000299954	0	0	0	0	0	0	0	0	2.17884e-05	0	0.00126254	0	8.02865e-06	0	1.15875e-05	0	0	0	0	0	1.49466e-05	0	0.000180321	0	0
509773	0	0	0	0	0.000936588	7.24218e-05	0.00846798	6.24116e-05	0.00127612	0	0	0	0.000183642	0	0.00025789	0.000228553	0	3.42257e-05	0	2.19948e-05	0	7.28645e-06	3.83311e-05	0	0	0	0	3.32602e-05	0	0	0	0	0	0	0	0.000246713	0	0	0	0	0	0	0	0	0	0	0	0	0
342345	0	9.2616e-06	0	0	0	0	0	0	0	0.00655251	0.000545218	0.00069762	0.000776946	0.000160173	0.000467425	0	0	0	9.11411e-06	0	0.000519636	0	0	2.38059e-05	2.96695e-06	0	0	0	0	0	0	0	0	0	0	0.000261225	0	0	0	1.4258e-05	0	0	0	0	0	0	0.000195348	0	0
317411	0	3.0872e-06	0	0	0	0	0	0	0.000478545	0	0	0	0.000127137	0	0	0	0	0	0	3.14211e-06	0.000109923	0	0	4.28506e-05	0	0	0	1.66301e-05	0	0	0	0	0	0	0	2.9025e-05	8.02865e-06	0	0	0	0	0	0	0	0	0	0	0	9.63048e-06
281897	0	0	0	0	0	0	0	0	0	0	0	1.93783e-05	0	0	0	0	0	1.36903e-05	0	0	0	0	0	4.76118e-06	0.000166149	0	0	0	0	3.16329e-05	0.000753877	0	0	0	0	0	4.01432e-05	0	0	0	0	0	0.00049782	0	0	0	6.0107e-05	0	9.63048e-06
UTAX.OTU.6092	0.000487921	0	0	0	0	0	0	0	0	0	0	0	0	0	0	0	0	0	0.00020051	0	3.331e-06	0	0	0	0	0.000117161	0	0	0	6.32658e-05	0	2.19674e-05	0	0	0	4.35376e-05	0	0	0	0	0	0	6.86648e-05	7.70238e-05	0	0	7.51337e-05	0.000104249	1.9261e-05
UTAX.OTU.1550	0	0	0	0	0	0	0	0	0	0	0	0	0	0	0	0	0	2.05354e-05	0	0	1.9986e-05	0	0	0	0	0	0	0	0	0	0	0.000351478	0	0	3.32248e-05	4.35376e-05	7.22578e-05	0	0	0	0	0	0	0	0	0	0	0	0
UTAX.OTU.4318	0	0	0.000255516	0	0	0	0	0	0	0	0	1.93783e-05	0	0	0	1.14277e-05	0	0	0	0	3.331e-06	0	0	0	0	0	0	0	0	0	0	0	0	0	0.000143974	0	0	0	0	0	0	0	0	0	0	0	0	0	9.63048e-06
UTAX.OTU.9	0	3.0872e-06	7.51518e-06	0	0	7.24218e-05	0	0.000956978	0.000833023	0.0725361	0.0236996	0	0	0.000160173	0	0	0	6.84514e-06	0	3.14211e-06	0.000159888	0	0	0.00686562	0	0	0	1.66301e-05	0	0	0	0	0	1.93622e-05	0	0	0	0	0	0	0	0	0	0	0	0	0	2.08498e-05	0
172807	0	0.000219191	7.51518e-06	0	0	0	0	0	0	0	0	0	0	0	0	1.14277e-05	1.21359e-05	0.000301186	4.55705e-05	0	0.0316612	0	9.58277e-06	0.000176164	1.18678e-05	0	0	0	0	0	0	0	0	0	0	4.35376e-05	0	0	0	0	0	0	0	0	0	0	0	0	0
449287	0	0	0	0	0	0	0	0	0	0	0	0	2.82526e-05	0	0	0	0	0	0	0	0	0	0	0.000133313	0	0	0	0	0	0	0	0	0	0	0	0	0	0	0	0	0	0	0	0	0	0	0	0	9.63048e-06
324677	0	3.0872e-06	0	0	0	7.24218e-05	0	0	0	0.00639072	2.32008e-05	0.000600729	0.0018788	0.000280303	0.000725315	0	0	0	0	0	0	0	0	1.42835e-05	0	0	0	0	0	0	0	0	2.17884e-05	0	0	0.0168926	0	0	0	1.4258e-05	0	0	1.71662e-05	0	0	0	0	0	0
4797	0	0	0	0	1.10187e-05	7.24218e-05	0.0220622	0	0	0	0	0	0.00011301	6.67387e-05	3.22362e-05	0	0	0	0	0	0	0	0	0	0	0	0	0	0	0	0	0	0	0	2.21499e-05	0.0001161	0	0	0	0	0	0	0	0	0	0	0	0	0
4249229	0	3.0872e-06	0	0	0	0	0	0	0	0.000242686	1.16004e-05	0.00149213	0.00363046	0.000280303	0.000676961	0	6.06796e-06	0	0	3.14211e-06	0	0	0	0.00239487	0	0	0	0	0	0	0	2.19674e-05	0	0	1.10749e-05	5.80501e-05	0	0	0	0	0	0	0	0	0	0	0	0	0
245033	0	0	0	0	0	0	0	0	0	0	0	0	0	0	0	0	0	0	0	0	0	0	0	0	0	0	0	0	0	3.16329e-05	0	2.19674e-05	0	0	0	0	4.01432e-05	0	0	0	0.000127463	0	0.000120163	0	0	0	6.0107e-05	0	0
1010163	0	0	0	0	0	0	0	0	0	0.00269651	0	0.000775134	7.06314e-05	0	6.44725e-05	0	0	0	0	0	0.00154558	0	0	5.2373e-05	0	0	0	0	0	0	3.58989e-05	0	0	0	0	0	0	0	0	0	0	0	0	0	0	0	0	0	9.63048e-06
1127141	0	0	0	0	0	0	3.24444e-05	0	5.31717e-05	0	0	0.000271297	0.000268399	4.00432e-05	0.000693079	0	0	0	0	0	0	0	0	1.42835e-05	0	0	0	0	0	0	0	0	0	1.93622e-05	0.000110749	0	0	0	0	0	0	0	0	0	0	0	0	0	0
310357	0	0	1.50304e-05	0	0	0	0	0.00112341	0.00164832	0.000350546	0	0	5.65052e-05	2.66955e-05	0	1.14277e-05	6.06796e-06	1.36903e-05	9.11411e-06	3.14211e-06	3.331e-06	0	1.91655e-05	0.000133313	2.96695e-06	0	0	0	0	0	0	0	0	0	0	0	0	0	0	0	0	0	0	0	0	0	0	0	0
115198	0	0	0	0	0	0	0	0	0	0	0	0	0	0	0	0	0	0	0	0	0	0	0	0	0	0.000133898	0	0.000116411	0	1.05443e-05	0	0	4.35768e-05	5.80866e-05	0	0	0	0	0	0	0.000218508	0	0	0	0	0	0	0	0
4474391	0	0	0	0	0	0	3.24444e-05	0	0	0	0	0	0	0	9.67087e-05	1.14277e-05	0	0	0	4.08475e-05	6.662e-06	0	0	0.000171402	2.96695e-06	0	0	0	0	0	0	0	0	0	0	0	0	0	0	0	0	0	0	0	0	0	1.50267e-05	0	0
4470	0	0	0	0.00034656	4.40747e-05	0.000724218	0.000162222	8.32154e-05	3.54478e-05	0.00010786	4.64016e-05	0	4.23789e-05	0	4.83543e-05	0	0	0	0	7.85529e-05	0	0	0	0	0	1.67372e-05	1.68466e-05	0	0	0	1.79495e-05	0	0	0	1.10749e-05	0	0	0	0	0	0	0	0	0	0	0	0	0	0
273232	0	0	0	0.00034656	2.20374e-05	0.000434531	0.000356888	0	0	2.69651e-05	2.32008e-05	3.87567e-05	0	4.00432e-05	3.22362e-05	0	0	0	0	0	0	0	0	0	0	0	8.42332e-05	0	0	0	0	0	0	3.87244e-05	0	0	0	0	1.15875e-05	0	0	1.60591e-05	0	0	0	0	0	2.08498e-05	0
UTAX.OTU.6446	0	0	0	0	0	0	0	0	0	0	0	0	0	0	0	0	0	0	0	0	0	0	0	0	2.96695e-06	0	0	0	0	0	0	0	2.17884e-05	0.000154898	1.10749e-05	1.45125e-05	8.02865e-06	0	0.000173812	0	7.28359e-05	0	0.000154496	1.9256e-05	1.49466e-05	6.01576e-05	0	0.000104249	0
UTAX.OTU.8303	0	0	0	0	0	0	0	0	0	0	0	0	0	0	0	2.28553e-05	1.21359e-05	1.36903e-05	1.82282e-05	0	6.662e-06	0	0	0	0	0	0	0	0	1.05443e-05	0	0	0	0	0	1.45125e-05	1.60573e-05	0	0	1.4258e-05	0	0	6.86648e-05	1.9256e-05	4.48397e-05	0	9.01605e-05	2.08498e-05	0
541119	7.58989e-05	1.85232e-05	0	0	0	0	0	0	0	0	0	0	0	0	0	0	6.06796e-06	0	1.82282e-05	0	0	0	6.70794e-05	0	0	0.000100423	0	0	0	0	0	0	0	0	0	0	0	0	0	4.2774e-05	0	0	0	0	0	0	0	0	0
UTAX.OTU.0	0	1.5436e-05	1.50304e-05	0	0	0	0	0	0	0	0	0	0	0	0	0	1.21359e-05	2.05354e-05	1.82282e-05	4.71317e-05	0.00836415	0	3.83311e-05	4.76118e-06	8.90086e-06	0.00113813	0	0.00804896	0	0	0	0.00103247	0	0	0	0	0.00029706	0	0	0	0	0	0	0	0	0	0	0	0
292178	0	0	0	0	0	0	0	0	0	0	0	0	0	0.00029365	0.000193417	0	0	4.10709e-05	0	0	0	0	0	0.000104746	0	0	0	0	0	0	0	0	0	0	0	1.45125e-05	0	0.000159772	0	0	0	0.00632728	0	0	0	0	0	0	0
346085	0	3.0872e-06	1.50304e-05	0	0	0	0	0	0.000106343	0.0033976	0	0.000852647	0.000805198	0	0	0	0	0	0	2.51369e-05	0	7.28645e-06	0	0.000380894	0	0	0	0	0	0	0	0	0	0	0	0	0	0	0	0	0	0	0	0	0	0	4.50802e-05	0	0
87534	0	0	0	0	1.10187e-05	0	0.000129777	0	0	0	1.16004e-05	1.93783e-05	1.41263e-05	1.33477e-05	0	0	0	8.89869e-05	0	2.19948e-05	0	0	9.58277e-06	0	0	1.67372e-05	0	0	0	0.000811911	0	0	0	0	0	0	0	0	0	0	0	0	0	0	0	0	0	0	0.000587459
292764	0	0	0	0	0	0	0	0	8.86195e-05	0	0	0.000368189	0.000211894	9.34342e-05	0	0	0	0	0	0	1.9986e-05	0	0	4.76118e-06	0	0	0	0	0	0	0	0	0	0	0	7.25626e-05	3.21146e-05	0	0	0.000912513	0.00052806	0	0	0	2.98931e-05	0	0.000105187	0	0
270194	0	0	0	0.000519841	5.50934e-05	0.0010139	0.000356888	2.08039e-05	0	0.00010786	2.32008e-05	1.93783e-05	4.23789e-05	2.66955e-05	4.83543e-05	0	0	0	0	0	0	0	9.58277e-06	0	0	0	0	0	0	0	1.79495e-05	0	0	0	0	0	0	0	0	0	0	0	0	0	0	0	0	0	0
149271	0	0	0	0	0	0	0	0	0	0	0	0	0	0	0	0	0	0	0	0	0	0	0	4.76118e-06	0	0	0	0	0	0	1.79495e-05	0	0.000108942	0.000154898	0	0	0	0	0.00013905	1.4258e-05	0.000145672	0	5.14986e-05	0	0	1.50394e-05	1.50267e-05	0	0
353412	0	0	0	0	0	0	0	0	0	0	0	0	2.82526e-05	6.67387e-05	0	0	0	0	0	0	0	0	0	3.80894e-05	5.93391e-06	0	0	0	0	0.000179253	0	4.39348e-05	0	1.93622e-05	1.10749e-05	0	0	0	2.3175e-05	0	0	0	1.71662e-05	0	0	0	0	0	0.000163718
3095738	0	3.0872e-06	0	0	0	0	0	0	0	0	0	3.87567e-05	0.000409662	0	0	0	0	6.84514e-06	0	0	0	0	0	4.76118e-06	0	0	0	0	0	0	1.79495e-05	0	0	0	0	0.00101588	0	0	0	0	0	1.60591e-05	0	0	0	0	0	0	0
UTAX.OTU.5234	0	0	0	0	0	0	0	0	0	0	0	1.93783e-05	0	0	0	0	0	0	9.11411e-06	0	0	0	0	0	3.85704e-05	0	0	0	0	0	0	0	6.53652e-05	0.00034852	1.10749e-05	0	8.02865e-06	0	0.000440324	0	5.46269e-05	0	0.00013733	0	0	0.000120315	0	6.25495e-05	0
UTAX.OTU.6600	0	0	9.01822e-05	0	0	0	0	0	0	0	0	0	0	0	1.61181e-05	0	0	6.84514e-06	0.000109369	0	0	0	9.58277e-06	0	0	0	0	0	0	7.38101e-05	0.000412837	0	0	0	0	2.9025e-05	8.02865e-06	1.59772e-05	0	0	0.000109254	0	0	0	0	0	0	0	5.77829e-05
38918	0	0	0	0	0	0	0	0	0	0	0	0	0	0	0	0	0	0	0	3.14211e-06	0	0	0	0	0	0.000351482	0	1.66301e-05	0	0	0	0	0	0	0	0	0	0	0	0	0.00018209	0	0	0	0	0	0	2.08498e-05	9.63048e-06
660123	0	0	0	0	0	0	0	0	0.000194963	0	0	0	0	0	0	0	0	6.84514e-06	0	0	0	0	9.58277e-06	1.90447e-05	0	1.67372e-05	0	0	0	0	0	0	0	0.000193622	0	0	0	0	1.15875e-05	0	0	9.63546e-05	0	0	0	0	0	0	0
136580	0	6.1744e-06	0	0	0	0	0	0	0	2.69651e-05	0	0	0	8.00865e-05	1.61181e-05	0	0	0	0	0	2.3317e-05	0	0	2.85671e-05	0	0	0	0	0	0	0	0	0	0	0	0.000130613	6.42292e-05	0	0	1.4258e-05	1.8209e-05	0	0	0	0.000149466	0	3.00535e-05	0	0
632539	0	0	0	0.00034656	4.40747e-05	0.136298	0.000129777	8.32154e-05	0	0.00010786	2.32008e-05	3.87567e-05	2.82526e-05	0	6.44725e-05	0	0	0	0	0	0	0	0	0	0	0	0	0	0	1.05443e-05	0	0.00151575	0	0.000309795	0	0	0	0	0	0	0	0	0	0	0	0	0	0	0
548853	0	0	7.51518e-06	0	0	0	0	0.0228218	0.0111661	0	0.00228528	0.00263545	0.00142676	0.000440476	3.22362e-05	0	0	0	0	0	0	0	0	0.000128552	0	1.67372e-05	0	0	0	0	0	0	0	0	0	8.70751e-05	0	0	0	0	0	0	0	0	0	0	7.51337e-05	0	0
4345543	0	0	0	0	0	0	0	0	0	0	0	0	0	0	0	0	0	0	0	0	0	0	0	0	0	0	0	0	0	0	0	0	0	0	0	0	0	0	1.15875e-05	0	0	0	0	0	0	0	0	0	0
886349	0	0	0	0	0	7.24218e-05	0	0.011983	0.00731997	0.00690306	0.00133404	0	0.000296652	0.000133477	8.05906e-05	0	0	0	0	3.14211e-06	6.3289e-05	0	0	0.000261865	0	0	0	0	0	0	0	0	0	0	0	0	0	0	0	0	0	1.60591e-05	0	0	0	0	0.000781391	0	0
331708	0	0	0	0.00017328	3.3056e-05	0.0238992	9.73331e-05	0	0.00102799	8.08952e-05	0.000348012	0.000155027	1.41263e-05	0	0	0	0	0	0	0	0	0	0	0	0	0	0	0	0	0	0	0	0	0	0	4.35376e-05	2.40859e-05	0	0	0	0	0	0	0	0	0	0	0	0
241289	0	0.000188319	0	0	0	0	0	0	0	0	0	0	1.41263e-05	0	0	0	0	0.00150593	0	3.14211e-05	3.331e-06	0	1.91655e-05	0	5.93391e-06	0	0	0	0	0	0	0	0	0	0	0	0	0	0	0	0	0	0	0	0	0	0	0	0
836209	0	0	0	0	0	0	3.24444e-05	0.00366148	0.0172808	0	0	0.00104643	0.000649809	4.00432e-05	0.00033848	5.71383e-05	0	0	0	0	1.6655e-05	0	0	0.000423745	0	0	1.68466e-05	0.000133041	0	0	0	0	0	0	0	0	0	0	0	0	0	0	0	0	0	0	0	0	0
UTAX.OTU.4	0	3.0872e-06	0	0	0	0	0	2.08039e-05	0	0.00895241	0.000348012	0.00023254	0.000395536	8.00865e-05	0.000161181	0	0	0	0	0	0.00472336	0	9.58277e-06	1.90447e-05	2.96695e-06	0	0	0	0	0	0	0	0	0	0	1.45125e-05	0	0	0	0	0	0	0	0	0	0	0	0	0
1023613	0	0	0	0	1.10187e-05	0	0	0.00164351	0	0	0	0	0	0	0	0	0	6.84514e-06	0	0	9.993e-06	0	0	4.76118e-06	0	1.67372e-05	0	0	0	0	0	0	0	0	0	0	0	0	0	0	0	0	0	0	0	0	0	0	0
570086	0	0	0	0	1.10187e-05	0	0	0	0	0	0	0	0	0	0	0	0	0	0	0	4.9965e-05	0	0	7.14177e-05	0	0	0	8.31504e-05	1.61409e-05	0	1.79495e-05	0	0	0	0	0.00245262	0	0	0	0	0	0	0	0	0	0	0	0	0
509019	0	0	0	0	0	0	0	0	0	0.00121343	0.000672823	0.000310053	0	0	0	0	2.42718e-05	0	0	0	5.3296e-05	0	0	0	0	0	0	0	0	0	0	0	0	0	0	0	0	0	0	1.4258e-05	0	0	0	0	0	0	0.000525936	0	0
551638	0	9.2616e-06	0	0	1.10187e-05	0	0	0	0.000974814	0	0	0	0	0	0	0	0	0	0	1.88527e-05	0	0	0	7.61789e-05	2.96695e-06	0	0	3.32602e-05	0	0	0	0	2.17884e-05	0	0	0	0	0	0	0	0	0	0	0	0	0	0.00264471	0	0
798416	0	0	0	0	0	0	0	0	0	0	0	0	0	0	0	0	0	0	0	0	1.9986e-05	0	0	4.76118e-06	0	0	0	0	0	0	0	0	2.17884e-05	3.87244e-05	0	0	0	0	0	0	1.8209e-05	0	0	0	0	0	0	0	0
4384160	0	3.0872e-06	1.50304e-05	0	0	0	0	0	0	0	0	0.00046508	0.000169515	0	9.67087e-05	0	0	0	0	0	0	0	0	0.000314238	0	0	0	0	0	0	0	0	0	0	0	0	0	0	0	0	0	0	0	0.000231071	0	0	0	0	0
1048018	0	0	0	0	0	0	0	0	0	0	0	0.00102705	0.000282526	0	0	0	0	0	0	0	0.000286466	0	0	9.52236e-05	0	0	0	0	0	0	0	0	0	0	0	0	4.01432e-05	0	0	0	0	0	0	0	0	0	0	0	2.88914e-05
82490	0	5.24824e-05	0	0	0	7.24218e-05	6.48887e-05	2.08039e-05	0	0.00010786	0	0	0	1.33477e-05	0	1.14277e-05	0	0	0	0.000411617	4.6634e-05	0	0	0	5.93391e-06	0	0	0	1.61409e-05	0	0	0	0	0	0	0	0	0	0	0	0	0	0	0	0	0	0	0	0
289291	0.00109511	0	0	0	0	0	0	0	0	0	0	0	0	0	0	0	0	0	0.000191396	0	0	0	0	0	2.96695e-06	3.34745e-05	0	0	0	0	0	8.78696e-05	2.17884e-05	0	0	0	1.60573e-05	0	0	0	0	0	0	3.85119e-05	5.97863e-05	0	4.50802e-05	0.000145949	9.63048e-06
UTAX.OTU.6380	0	0	0	0	0	0	0	0	0	0	1.16004e-05	0	0	0	0	0	0	0	0	0	0	0	0	0	0	0	0	9.97805e-05	0	3.16329e-05	0	8.78696e-05	4.35768e-05	5.80866e-05	0	0	3.21146e-05	0	0	0	0.000254926	0	8.5831e-05	0.000134792	0	0	0.000180321	0	0
315669	0	0	0	0.00017328	2.20374e-05	0.000217265	0.000129777	0.000104019	0	0.00010786	1.16004e-05	0	0.000437915	0	0.000161181	0	0	0	0	0	0	0	0	0	0	0	0	0	0	1.05443e-05	0	0	0	3.87244e-05	0	0	0	0	0	0	0	1.60591e-05	1.71662e-05	0	0	0	0	0	0
1144394	0	0	0	0	0	0	0	0	3.54478e-05	0	0	0	0	0	0	0	0	0	0	0	4.9965e-05	0	9.58277e-06	3.33283e-05	0	0	0	1.66301e-05	0	0	0	0	0	0	0	0	0	0	0	0	0	0	0	0.000481399	1.49466e-05	0	0	0.000437847	0
727857	0	3.0872e-06	0	0	0	0	0	0	0	0	0	1.93783e-05	0	0	0	0	0	2.73806e-05	0	0	3.331e-06	0	6.70794e-05	0	0	0	0	1.66301e-05	0	0	0	0	0	0	0	0	0	1.59772e-05	0	0.000941029	0	0	0	0	0	0	0	0	0
UTAX.OTU.2062	0	0	0	0	0	0	0	0	0	0	0	0	0	0	0	0.000297119	0	0	0	0	0	0	0	0	0	0	0	3.32602e-05	0	0	0	0	0	0	0	0	0	0	0	0	0.00018209	0	0	0.000231071	0	0	3.00535e-05	0.000208498	0
3350979	0	0	7.51518e-06	0	0	0.000434531	0	0	3.54478e-05	0.000242686	1.16004e-05	0	0	0	0	0	0	0	4.55705e-05	0	0	0	0	4.76118e-06	0	0	0	1.66301e-05	0	0	0	0	0	0	0	0	0	1.59772e-05	0	0	0.000109254	1.60591e-05	0	5.77679e-05	0	0	0	0	0
334623	0	0	0	0	0	0	0	0	0	0	0	3.87567e-05	0	0	0	0	0	6.84514e-06	0	0	4.3303e-05	0	0	0	0	0	0.000185313	6.65203e-05	0.00018562	0	0	0	0	0	0	0	1.60573e-05	0	0	0	0	8.02955e-05	3.43324e-05	0	0	0	0	0	0
972024	0	0	0	0	0	0	0	0	0	0	0	0	0	0	0	0	0	0	0	0	9.993e-06	0	0	2.85671e-05	0	0	0	0	0	0	0	0	0	0	0	0	0	0	0	0	0	0	0	0	0	0	0	0	0
301118	0	0.000419859	0	0	0	0	0	0	0	0	0	0	0	0.000186868	0	0	0	6.84514e-06	0	0	0	0.0156294	0	0.00028091	0	0	0	0	0	0	0	0	0	0	0	0.000319276	0	0	0	1.4258e-05	0	0	0	0	0	0	0	0	0
511215	0	0	0	0	0	0	0	0.000395273	0.00462594	2.69651e-05	0.000185606	0.00149213	0.00200593	0.000480519	0.000531898	0	0	6.84514e-06	0	3.14211e-06	0	0	0	1.90447e-05	0	0	0	0	0	0	0	0	0	0	0	0	0	0	0	0	0	0	0	0	0	0	0	0	0
560815	0	3.0872e-06	0	0	0	0	0	0	0	0	0	0	0.000226021	0.000320346	0.00025789	0	0	0	0	0	0	0	8.62449e-05	3.33283e-05	0	0	0	0	0	0.000253063	0.00619256	0	0	0	0	0	0	0	0	0	0	0	1.71662e-05	0	0	0	0	0	0.000375589
167551	0	2.16104e-05	9.01822e-05	0	0	0	0.0043151	0	0	0	0	0	0	0	0	0	2.42718e-05	7.52966e-05	9.11411e-06	9.42634e-06	3.331e-06	0	0	0.00418032	2.96695e-06	0	0	3.32602e-05	0	0	0	2.19674e-05	0	0	0	0	0	0	0	0	0	0	0	0	0	0	0	0	0
287547	0	0	0	0	0	0	0.00369866	0	0	0	0	0	0	0	0.000112827	1.14277e-05	6.67476e-05	8.89869e-05	0	4.39896e-05	0.000173212	0	1.91655e-05	4.76118e-06	0	0	0	0	0	0	0	0	0	0	0	0.0001161	1.60573e-05	0	0	0	0	0	0	5.77679e-05	0	0	0	0	0
1114075	0	0	0	0	0	0	0	0	0	0	0	0	0	0	0	1.14277e-05	0	0	0	0	0	0	0	0	0	1.67372e-05	0	0.000981175	0	0	0	0	0.000435768	0.000484055	2.21499e-05	0	0	0	0	0	1.8209e-05	0	0	0	0	0	0	0	0
UTAX.OTU.730	0	0	0	0	0	0	0	0	0	0	0	0	0	0	0	0	0	2.73806e-05	0	0	0	0	4.79138e-05	0	0	0.000468643	0	0	0	0	0	0.000439348	0	0	2.21499e-05	0	0.000248888	1.59772e-05	0	0	0	0	0	0	0.000448397	0	0	0	0
812526	0	9.2616e-06	0	0	0	7.24218e-05	0	0	0	0	0	0	4.23789e-05	9.34342e-05	1.61181e-05	0	0	2.05354e-05	0	0	0	0	0	0.000671326	0	0	0	0	0	1.05443e-05	0	0	0	0	0	0	0	0	0	0	0	0	0	0	0	0	0	0	0
364673	0	0	1.50304e-05	0	0	0	0	0	0	0	0	0	0	0	0	0	0	6.84514e-06	0	0	0	7.28645e-06	0	0	0	0	0	0	0	0	0	0	0	0	0	0	0	0	0	0	1.8209e-05	0	0	0.000500655	0	0	0	0	9.63048e-06
3719461	0	3.0872e-06	0	0	0	0	0	0.000166431	0	0.000377511	8.12027e-05	0	1.41263e-05	0	6.44725e-05	0	0	0	0	0	9.993e-06	0	0	4.76118e-06	0	0	0	0	0	0	0	0	0	0	0	0	0	0	0	0	0	0	0	0	0	0	1.50267e-05	2.08498e-05	9.63048e-06
555659	0	0	0	0	0	0	0	0	0	0	0	0	1.41263e-05	0	0	0	0	6.84514e-06	0	0	0	0	0	0	1.18678e-05	0.000100423	0	0	0	1.05443e-05	3.58989e-05	0	0	0	0	0	5.62005e-05	0	0	0	0	0	0.00036049	0	0	0	4.50802e-05	0	0
113890	0	0	0	0.00017328	0	7.24218e-05	3.24444e-05	2.08039e-05	0	0	0	0	0	1.33477e-05	0	0	0	1.36903e-05	0	0	0	0	0	0	2.96695e-06	0	0	0	0	0	0	0	0	0	0	0	0	0	0	0	1.8209e-05	0	0	0	0	0	0	2.08498e-05	0
537269	9.75842e-05	3.0872e-06	0	0	0	0	0	0	0	0	0	0	0	0	0	1.14277e-05	0	0	0	0	0	0	0	0	0	3.34745e-05	0	0	0	0	0	0	0	0	0	0	0	0	0	0	0	0	0	0	4.48397e-05	0	4.50802e-05	0	0
273327	4.33708e-05	6.1744e-06	0	0	0	0	0	0	0	0	0	0	0	0	0	0	0	0	0	0	0	0	9.58277e-06	0	0	3.34745e-05	0	0	0	0	0	2.19674e-05	0	0	0	5.80501e-05	0	0	0	5.70321e-05	0	0	0	0	0	0	6.0107e-05	0	0
710275	0	0	0	0.004332	0	7.24218e-05	0.0279995	0	0	2.69651e-05	0	0.00240291	0.00230259	0	3.22362e-05	0	0	6.84514e-06	0	0	0	0	0	0	0	0	0	1.66301e-05	0	0	0	0	0	0	1.10749e-05	0	0	0	0	0	0	0	0	0	1.49466e-05	0	0	0	0
510360	0	0	0	0	0	0	0	0.00520097	0.00595523	0	0	0	0.000437915	0	9.67087e-05	0	6.06796e-06	0	0	3.14211e-06	0.000662869	0	0	0.00216634	2.96695e-06	0	0	0	0	3.16329e-05	0	0	0	0	0	0	0	0	0	0	1.8209e-05	0	0	0	0	0	0	0	0
140325	0	6.1744e-06	3.75759e-05	0	0	0	0	0.00738537	0.00373974	0	0	0	0	0	0	0	1.21359e-05	1.36903e-05	0	6.28423e-06	6.662e-06	0	1.91655e-05	2.85671e-05	8.90086e-06	0	0	0	0	0	0	0	0	0	0	0	0	0	0	0	0	0	0	0	0	0	0	0	0
695731	0	0	3.00607e-05	0	0	0	0	0	0	0	0	0.000368189	0	2.66955e-05	9.67087e-05	0	1.21359e-05	0	0	3.14211e-06	0	2.18594e-05	0	0.0069418	0	0	0	0	0	0	0	0	0	0	0	0	0	0	0	0	0	0	0	0	0	0	0	0	0
527048	0	0	0	0	0	0	0	0	0	0	0	0	0	0.000226912	0	0	0	0	0	0	0	0	0	4.76118e-06	0	0	0	0	0	0	0	2.19674e-05	0	0	1.10749e-05	0	0	0	0	1.4258e-05	0.0032594	0	0	0	0.000119573	0	9.01605e-05	0.00145949	0
918856	0	0	0	0	0	0	0	0	0	0	0	0.000310053	5.65052e-05	0.000146825	0.000644725	0	0	0	0	0	0.000149895	0	0	0.000547536	0	0	0	0	0	0	0	0	0	0	0	0	0	0	0	0	0	0	0	0	0	0	0	0	0
106146	0	6.1744e-06	0	0	0	0	0	0	0	0	0	0	0	0	0	0	0	0	0	0	0	0	0	1.90447e-05	0	0	0	1.66301e-05	0	0	0	0	0	0	0	0	0	0.000319545	0	0	5.46269e-05	0	0	0	0	0	0	0	0
20428	0	0	0	0	0	0	0	0	0	0	0	0	0	0	0	0	0	4.10709e-05	0	0	0	0	0	4.76118e-06	0	0	0	0	0	1.05443e-05	0	2.19674e-05	0	0	0	2.9025e-05	0	0	0	0	0	0	0	0	0	0	0	0	0
927250	0	0	0	0	0	0	6.48887e-05	0	0	0	2.32008e-05	0	0	0	1.61181e-05	0	0	0	0	0	0	0	0	0	0	0.000552329	0	0	0	0	0	2.19674e-05	0	0	1.10749e-05	0	0.000200716	3.19545e-05	0	0	0	0.000642364	0	0	1.49466e-05	0	0	0	0
4309627	0	3.0872e-06	3.00607e-05	0	0	0	3.24444e-05	0	0	0.000512337	1.16004e-05	0	0	0	0	0	0	0	0	0	0.000289797	0	0	0	0	0	0	0	0	0	0	0	0	0	1.10749e-05	0	1.60573e-05	1.59772e-05	0	0	0	0	0	0	0	0	0	2.08498e-05	0
171377	0	0	0	0	0	0	0	0	0	0	0	0	0	0	0	0	0	0	0	0	0	7.28645e-06	0	0	0	0	0	0	0	5.27215e-05	3.58989e-05	0	0	0	0	0	0	0	0	0	0	0	0	0	0	0	0	0	6.74133e-05
UTAX.OTU.2098	0	0	0	0	0	0	0	0	0	0	0	0	0	0	0	0	0	0	0	0	0	0	0	0	0	0	0	0	0	0	0	2.19674e-05	4.35768e-05	0	0	0	8.02865e-06	0	0	1.4258e-05	0	0	6.86648e-05	0.000211815	2.98931e-05	0	0	0.000333597	0
4384261	0	0	0	0	0	0	0	0	0	0.000134825	0	1.93783e-05	0	0	0	0	0	0	0	0	3.331e-06	2.91458e-05	0	0	0	0	0	0	0	0	0	0	0	0	0	0	0	0	0	0	1.8209e-05	0	0	1.9256e-05	0	0	0	0	0
351748	0	0	0	0	0	0	0	0	0	0	0	0	0	0	0	0	5.46117e-05	0	0	0	3.331e-06	0	0	4.76118e-06	0	0	0	0	0	0	0	0	0	0	0	8.70751e-05	8.02865e-06	0	0	1.4258e-05	3.64179e-05	0	0	0	0	0	0	0	0
4314681	2.16854e-05	3.0872e-06	0	0	0	0	0	0	0	0	0	0	0	0	6.44725e-05	0	0	0	1.82282e-05	9.42634e-06	0	2.91458e-05	0	0.00530395	0	0	0	0	0	0	0	0	0	0	0	0	0	0	0	0	0	0	0	0	0	0	0	0	0
271759	0	0	0	0.00017328	1.10187e-05	0.0923378	6.48887e-05	2.08039e-05	0	0.00010786	2.32008e-05	0	1.41263e-05	0.000734126	0	0	0	0	0	0	0	0	0	0	0	0	5.05399e-05	0	0	0	0	0	0	0	0	0	0	0	0	0	0	0	0	0	0	0	0	0	0
1112305	0	0	0	0	0	0	0	0	0	0	0	0.000445702	0	8.00865e-05	8.05906e-05	0	0	0	0	0	0	0	0	0	0	0	0	0	0	0	0	0	0	0	0	0	0	0	0	0	0	0	0	0	0	0	0	0	0
629291	0	0	0	0	0	0	0	0.00601232	0.00395243	0.00450317	0.00127604	0	0.000734567	0.000186868	0.00130557	0	0	0	0	0	6.662e-06	0	0	0.000176164	0	0	0	0	0	0	0	0	0	0	0	0	0	0	0	0	0	0	0	0	1.49466e-05	0	0	0	0
148678	0	3.0872e-06	0	0	0	0	0	0.000124823	0.00226866	0	0.00139205	0.000755755	0.00151151	0.000173521	0.000564134	0	0	0	0	0	0	0	0	0.00137598	2.96695e-06	0	0	0	0	0	0	0	0	0	0	0	0	0	0	0	0	0	0	0	0	0	0	0	0
1127702	0	0	0	0	0	0	0	0	0.000531717	0	0	0.000174405	0.000240147	0.00012013	0	0	0	0	0	0	0	0	0	1.42835e-05	0	0	0	0	0	0	0	0	2.17884e-05	0	0	0.00358459	0	0	0	0	0	0	0	0	0.000119573	0	0.000495883	0	0
351395	0	0	0	0	0	0	0	6.24116e-05	5.31717e-05	0	2.32008e-05	0.00170529	0.00244385	0.000547258	0.000741433	1.14277e-05	0	0	0	3.14211e-06	0	0	0	9.04624e-05	0	0	0	0	0	0	0	0	0	0	0	0	0	0	0	0	0	0	0	0	0	0	0	0	0
1142844	0	0	0	0.00294576	0	0	6.48887e-05	0	0	0	0	0	0	0	0	0	0	0	0	0	0	0	0	0	0	0.00018411	0	8.31504e-05	0	0	0	0.000109837	0	0	0	0	0.00012043	1.59772e-05	0	0	0	0.000417537	0	0	0	0	0	0	0
326156	0	0	0	0	0	0	0	0.00139386	0.00175467	0	0	0	0	0	0	0	0	0	0	0	3.331e-06	0	0	0	0	0	0	0	0	4.21772e-05	8.97473e-05	6.59022e-05	0	0	0	0	0	0	0	0	0	0	0	0	0	0	0	0	5.77829e-05
766369	0	0	0	0	0	0	0	0	0	0	0	0	0	8.00865e-05	0.000306244	0	0	0	0	0	0	0	0	3.33283e-05	5.93391e-06	0	0	0	0	0	0	0	0	0.00191686	0	0.000914289	0	0	0	0	0	1.60591e-05	0	0	0	0	0	0	0
579147	0	0	0	0	0	0	0	0.000291254	0	0	1.16004e-05	0.000561972	0.000339031	0	0	0	0	0	0	0	0	0	0	4.76118e-06	0	0	0	0	0	0	0	0	0	0	0	0	0	0	0	0	0	0	0	0	0	0	0	0	0
UTAX.OTU.1046	0	0	0	0	0	0	0	0	0	0	0	0	0	0	0	0	0	0	0	0	0	0	0	0	0	0	0	0.000432382	0	0	0	2.19674e-05	0	0.000542142	1.10749e-05	0	8.02865e-06	7.98862e-05	0	0	0	0.000835073	3.43324e-05	0	8.96794e-05	0	0	0	0
828557	0	0	0	0	0	0	0	0	0	0	0.000406014	0.000426324	0	0	0	0	0	0	0	0	0	0	0	0.000233298	0	0	0	0	0	0	0	0	0	0	0	0	1.60573e-05	1.59772e-05	0	0	0	0	0	0	0	1.50394e-05	0	0	0
576918	0	0	0	0	0	0	0	0	0	0	0	0.000833269	0.000197768	0	1.61181e-05	0	6.06796e-06	2.05354e-05	9.11411e-06	3.14211e-06	0	0	0	6.66565e-05	5.93391e-06	0	0	1.66301e-05	0	0	0	0	0	0	0	0	0	0	0	0	0	0	0	0	0	0	0	0	0
554390	0	0	0	0	0	0	0	0	0	0	0	0.00011627	0.000268399	6.67387e-05	0	0	0	0	0	0	0.000203191	0	0	0.000166641	0	0	0	0	0	0	0	0	0	0	0	0	0	0	0	0	0	0	0	0	0	1.50394e-05	0	0	0
UTAX.OTU.2270	0	0	0	0	0	0	0	0	0	0	0	0	0	0	0	0	0	0	0	0	0	0	0	0	0	0	0	0	0	0	0	0	8.71536e-05	0	0	0	4.01432e-05	0	0	0.000156838	0	0	1.71662e-05	3.85119e-05	0.000134519	0	1.50267e-05	0.000312748	0
UTAX.OTU.697	0	3.39592e-05	0	0	0	0	0	0	0	0	0	0	0	0	0	0	0	0	9.11411e-06	6.28423e-06	9.3268e-05	0	7.66621e-05	0	0	0	0.000235853	0	3.22818e-05	0	0	0	0	0	0	0	0.00017663	0	0	0	0	0	0	0	0	0	0	0	0
UTAX.OTU.8	0	2.16104e-05	0	0	0	0	0	0	0	0	0	0	0	0	0	2.28553e-05	1.82039e-05	2.05354e-05	9.11411e-06	1.25685e-05	0.000153226	0	1.91655e-05	0.000585625	2.07687e-05	0	0	0	0	0	0	0	0	0	0	0	0	0	0	0	0	0	0	0	0	0	0	0	0
429841	0	0	0	0	0	0	0	0	0	0	0	0	0	0	0	0	6.06796e-06	0	1.82282e-05	0	3.331e-06	0	0	0	2.96695e-06	0	0	0	8.07044e-06	0	0	0	0	0	0	0.000769164	0	0	0	0	0	0	0	0	0	0	0	0	0
256728	0	0	0	0.00017328	1.10187e-05	0	0	0	0	2.69651e-05	0	0	0	0	0	0	0	0	0	0	2.9979e-05	0	0	0	0	0	0	0	0	0	0	0	0	0	0	0	0	0	0	0	0	0	0	0	0	0	0	0	0
4342561	1.08427e-05	0	0	0	0	0	0	0	0	0	0	0	0	1.33477e-05	0.000112827	0	0	0	0	6.59844e-05	0	2.18594e-05	0	0.000214253	0	0	0	0	0	0	0	0	0	0	1.10749e-05	0	0	0	0	0	0	0	0	0	0	0	0.000135241	0	0
103245	0	0	2.25455e-05	0	0	0	0	0	0	0	0	0	0	1.33477e-05	0	0	0	0	0	0	6.662e-06	0	0	0	0	0	0	0	0	0	0	0	0	0	0	0	8.02865e-06	0	0	0	0	0	0	0	2.98931e-05	0.000150394	0	4.16997e-05	0
222971	0	6.1744e-06	0	0	0	0	3.24444e-05	0	0	0	1.16004e-05	0	1.41263e-05	0	0	0	0	0	0	0	0.000216515	0	0	3.80894e-05	0	0	0	0	0	0	0	0	0	0	0	0.000145125	8.02865e-06	0	0	0	0	0	0	0	1.49466e-05	0	0	0	0
465660	0	0	0	0	3.3056e-05	0.000217265	9.73331e-05	2.08039e-05	1.77239e-05	2.69651e-05	1.16004e-05	0	0	0	1.61181e-05	0	0	0	0	0	0	0	0	0	0	0	1.68466e-05	0	0	0	0	0	0	0	0	0	0	0	0	0	0	0	0	0	0	0	0	0	0
UTAX.OTU.7203	0	0	0	0	0	0	0	0	0	0	0	0	0	0	0	0	0	0	0	0	0	0	0	0	2.96695e-06	0	0	0	0	0	0	0	4.35768e-05	7.74488e-05	8.85995e-05	0	0	1.59772e-05	0.000104287	1.4258e-05	0	0	0	0	0	1.50394e-05	0	0	0
930088	0	0	0	0	0	7.24218e-05	0	0	0	0	0	0	0	0	0	0	0	0	0	0	0	0	0	0	0	0	0	0	0	0	0	0	0	0	0	5.80501e-05	0	1.59772e-05	0	0	0	0	0	0	0	0	0	0	9.63048e-06
705063	0	0	0	0	0	0	0	0	0	0	0	0	0	0	0	0	0	0	0	0	3.331e-06	0	0	0	0	0	0	0	0	0	0	0	0	0	0	1.45125e-05	0	0	0	0	5.46269e-05	1.60591e-05	0	0	0	0	6.0107e-05	0	0
667278	0	0	0	0	0	0	0	0	0	0	0	0	0	0	0	0	0	1.36903e-05	0	0	0	0.000145729	0	0	0	0	0	0	0	0	0	4.39348e-05	4.35768e-05	0	0	0	0	0	0	0	5.46269e-05	0	0	0	5.97863e-05	0	0	0	0
1003551	0	0	0	0	0	0	0	0	0	0	0	1.93783e-05	0	0	0	0	0	6.84514e-06	0	0	0	0	0	6.66565e-05	0	1.67372e-05	0	0	0	0	0	0	0	0	0	0	0	0	1.15875e-05	0	0	1.60591e-05	0	0	0	0	0	0	0
UTAX.OTU.9874	0	0	0	0	0	0	0	0	0	0	0	1.93783e-05	1.41263e-05	0	0	0	6.06796e-06	1.36903e-05	9.11411e-06	0	0	0	0	0	0	0	0	1.66301e-05	0	0	0	0	0	0	0	1.45125e-05	0	0	0	0	0	0	0	3.85119e-05	0	0	7.51337e-05	2.08498e-05	0
519279	0	6.1744e-06	0	0	0	7.24218e-05	0	0	0	0	0	1.93783e-05	0	2.66955e-05	0	0	0	4.7916e-05	0	3.14211e-06	0	0	9.58277e-06	0	0	0	0	0	0	0	0	0	0	0	0	0	0	0	0	0	0	0	0	0	0	0	0	0	0
222868	0	1.23488e-05	7.51518e-06	0	0	0	0	0	0	0	1.16004e-05	0	0	0	6.44725e-05	0	0	1.36903e-05	9.11411e-06	9.42634e-06	6.662e-06	0	0	9.52236e-06	8.90086e-06	0	0	0	0	0	0	0	0	0	0	0	0	0	0	0	0	0	0	0	0	0	0	0	0
2450005	0	0	0	0	0	0	0	0	0	0	0	0	0	0	0	0	0	0	0	0	0	0	0	0	0	0	0	0	0	0	0	0	0	0	0	0	0	0	0	0	0	0	0	0	0	0	0	0	0
1631017	0	0	0	0	0	0	0	0.0005409	0	0	0	0	0	0.000213564	0	0	0	0	0	0	0	0	0	0	0	0	0	0	0	1.05443e-05	0.0509944	0	0	0	0	0	0	1.59772e-05	0	0.000684385	0	0	0	1.9256e-05	0	0	0.0019685	0	0
413628	0	9.2616e-06	7.51518e-06	0	0	0	0.00989553	0	3.54478e-05	0	0	0.000174405	0	0	0	0	0	0.000150593	0	0	3.9972e-05	0	0	0	2.96695e-06	0	0	0	0	0	0	0	0	0	0	0	0	0	0	0	0	0	0	0	0	0	0	0	0
4437030	0	3.0872e-06	0	0	0	0	0	0	0	0	0	0	0	0	0	0	0	0	0	0	0	0	0	0.000190447	0	0	0	0	0	0	0	0	0	0	0	0	0	0	0	0	0	0	0	0	0	0	0	0	0
UTAX.OTU.34	0	6.1744e-06	0	0	0	0	0	0	0	0	0	0.00279048	0.00223195	0.0012013	0.00166017	0	0	0	0	0	6.662e-06	0	0	9.52236e-06	2.96695e-06	0	0	0	0	0	0	0	0	0	0	0	1.60573e-05	0	0	0	0	0	0	0	0	0	0	0	0
4414688	0	0	0	0	0	0	0	2.08039e-05	0	0	0	0	0	0	0	0	0	0	0	0	0	0	0	4.76118e-06	0	0	0	0	0	0	0	0	0	0.00255581	0	0	0	0	0	0	0	0	0	0	0	0	7.51337e-05	0	0
2353083	0	0	0	0	0	0	0	0	0	0	0	0	0	0	0	0	0	0	0	0	0	0	9.58277e-06	0	0	0	0	0	0	0	0	0	0	0	0	0	0	0	0	0	0	0	0	0	0	0	0	0	0
238817	0	0	0	0	0	0	0	0	0	0	0	0	0	0	0	0	0	0	0	0	3.331e-06	0	0	4.76118e-06	0	0	0	0	0	0	3.58989e-05	0	0	0	0	0	0	0	0	0	0	0	0	0	0	0	0	0	0
158522	0	0	0	0	0	0	0	0	0	2.69651e-05	0	0	0	0	0	0	0	0	0	0	0	0	0	0	0	0	0	1.66301e-05	0	0	0	0	0	0	0	0	0	0	0	0	0	0	0.000463487	0	0	0	0	0	0
156959	0	0	0	0	0	0	0	0	0	0	0	0	8.47577e-05	0	0	0	0	0	0	3.14211e-06	0	0	0	4.76118e-06	0	0	0	0	0	0	0	0	0	0	0	0	0	0	0	0	0	0	0	0	0	0	0	0	0
UTAX.OTU.104	0	0	0	0	0	0	0	0	0.000584889	0	0	0.00110457	0.000423789	9.34342e-05	0.000805906	0	0	0	0	0	0.000286466	0	0	0.000166641	0	0	0	0	0	0	5.38484e-05	0	0	0	0	0	0	0	0	0	0	0	0	0	0	0	0	0	0
60733	0	0	0	0	0	0	0	0	0	0	0	0	0	0	0	0	0	0	0	0	0.00114253	0	3.83311e-05	1.42835e-05	0	0	0	0	0	0	0	0	0	1.93622e-05	0	0	0	0	0	0	0	0	0	0	0	0	0	0	0
9102	0	3.0872e-06	0	0.00017328	0	0	0	0	0	0	0	0.00184094	0	0	1.61181e-05	0	6.06796e-06	0	0	0	0	0	0	4.28506e-05	0	0	0	0	0	6.32658e-05	0	0	0	0	0	0	8.02865e-06	0	0	0	0	0	0	0	0	0	0	0	4.81524e-05
71758	0	0	0	0	1.10187e-05	0	0	0	0.000124067	0	0	0	0	0	0	0	0	0	0	0	0	0	0	2.85671e-05	0	0	0	0	0	0	0	0	0	0	0	0	0	0	0	0	0	0	0	0	0	0	0.000150267	0	0
240373	0	0	0	0	0	0	0	0	0	0	0	0	0	1.33477e-05	0	0	0	0	0	3.14211e-06	0	0	0	0	0	0	0	0	0	0	0	0	0.00115478	0	0	0	0	0	0	0	0	0	0	0	0	0	0	0	0
UTAX.OTU.491	0	0	0	0	0	0	0	0	0	0	0	0	0	0	0	0	0	0	0	0	0	0.00135528	0	0	0	0	0	0	0	0	0	0	0	0	0	2.9025e-05	8.02865e-06	4.79317e-05	0	0	0	0	0	7.70238e-05	2.98931e-05	0	3.00535e-05	0	0
514346	0	0	0	0	0	0	0	0	0	0	0	0	0	0	0	0	0	0	0	0	0	0	0	0	0	0	0	0.000116411	0	0	0	0	0	0	0	0	0	0	0	0	0	0	0	0	0	0	0	0	0
1127240	0	0	0	0	0	0	0	0	0.000141791	0	0	0.000155027	0.000480294	0	0.000209535	0.000102849	0	7.52966e-05	0	0	0	0	0	0	0	0	0	0	0	0	0	2.19674e-05	0	0	0	0.000275738	0	0	0	0	0	0	0	0	0	0	0	0	0
137315	0	3.0872e-06	0	0	0	0	0	0	0	0.000970743	0	0	0	0	8.05906e-05	5.71383e-05	0	3.42257e-05	0	1.25685e-05	4.6634e-05	0	0	1.90447e-05	0	0	0	0	0	0	0	0	0	0	0	0	1.60573e-05	0	0	0	0	0	0	0	0	0	0	0	0
270382	0	0	0	0	1.10187e-05	7.24218e-05	6.48887e-05	0	0	2.69651e-05	1.16004e-05	1.93783e-05	0	4.00432e-05	1.61181e-05	0	0	0	0	0	0	0	0	0	0	0	0	0	0	0	0	0	0	0	0	0.000856239	0	0	0	0	0	0	0	0	0	0	0	0	0
1649618	0	0	0	0.00034656	0	0.000144844	0.000162222	0	3.54478e-05	5.39302e-05	0	0	1.41263e-05	0	1.61181e-05	0	0	6.84514e-06	0	0	0	0	0	0.000338044	0	0	0	0	0	0	0	0	0	0	0	0	0	0	0	0	0	0	0	0	0	0	0	0	0
UTAX.OTU.1805	0	3.0872e-06	0	0	0	0	0	0	0	0	0	0	0	0	0	0	0	0	0	0	3.331e-06	0	0	0	0	0	0	0	0	0	0	0	0	0	0	2.9025e-05	0	1.59772e-05	0	0.000242386	0	0	0	0	0.000388611	0	0	0	0
4458503	0	0	0	0	0	0	0	4.16077e-05	0	8.08952e-05	0	0	1.41263e-05	0	8.05906e-05	0	0	0	0	0	3.331e-06	0	0	3.80894e-05	0	0	0	0	0	0	0	0	0	0	0	4.35376e-05	0	0	0	0.000370708	0	0	0	0	0	0	0	0	0
981168	0	3.0872e-06	0	0	0	0	3.24444e-05	0	0	0	0	0	0.000197768	0	0	0	0	0	0	0	0	0	0	1.90447e-05	0	0	0	0	0	0	0	0	0	0	0	0	0	0	0	0	0	0	0	0	0	0	0	0	0
1141335	0	0	0	0	2.20374e-05	0.000144844	6.48887e-05	2.08039e-05	0	8.08952e-05	1.16004e-05	0	0	0	0	0	0	0	0	0	0	0	0	0	0	0	0	0	0	1.05443e-05	0	0.000153772	0	1.93622e-05	0	0	0	0	0	0	0	0	0	0	0	0	0	0	0
UTAX.OTU.13477	0	0	0.000135273	0	0	0	0	0	0	0	0	0	0	0	0	0	0	6.84514e-06	0	0	3.331e-06	0	0	0	0	0	0	0	0	1.05443e-05	0	0	0	0	0	0	0	0	0	0	0	0	0	9.62798e-05	0	0	0	0	0
UTAX.OTU.7065	0	0	0	0	0	0	3.24444e-05	2.08039e-05	0.000141791	0	0	0	0	0	0	0	0	0	0	0	0	0	0	0	0	0	0	0	0	0	7.17978e-05	0	0	0	1.10749e-05	0	0	0	1.15875e-05	0	0	0	0	0	0	0	0	0	5.77829e-05
UTAX.OTU.2085	0	0	0	0	0	0	0	0	0	0	0	0	0	0	0	0	0	0	0	0	0	0	0	4.76118e-06	0	0	0	0	0	0	0	0	0	9.6811e-05	2.21499e-05	0	0	1.59772e-05	0	0	0.000109254	0	0.000205994	0	0	0	0	0	0
2117818	0	0	7.51518e-06	0	0	0	0	0	0	0	0	0	0	0.00041378	0	0	0	0	4.55705e-05	0	3.331e-06	0	0	9.52236e-06	2.96695e-06	0	0	0	0	0	0	0	0	0	0	0	0	0	0	0	0	0	0	0	0	0	0	0	0
164974	0	3.0872e-06	0	0.00017328	0	7.24218e-05	0	0	0	0	0	0	7.06314e-05	0	0	0	0	0	0	0	0	0	0	1.42835e-05	0	0	0	0	0	0	0	2.19674e-05	0	0	0	0	0	0	0	0	0	0	0	0	0	0	0.000105187	2.08498e-05	9.63048e-06
339549	0	0	0	0	1.10187e-05	0.000144844	9.73331e-05	2.08039e-05	0	2.69651e-05	0	0	1.41263e-05	0.00012013	1.61181e-05	0	0	0	0	0	0	0	0	0	0	0	0	0	0	0	0	0	2.17884e-05	0	0	0	0	0	0	0	0	0	0	0	0	0	0	0	0
4318989	0	3.0872e-06	0	0	0	0	3.24444e-05	0	0	0	0	0	0	0	0	0.000182843	0	0	0	0	0	0	0	0	0	0	0	0	0	0	0	0	0	0	0	8.70751e-05	0	0	0	0	0	0	0	0	0	0	0	0	0
UTAX.OTU.6344	0	0	0	0	0	0	0	0	0	0	3.48012e-05	0	0	0	0	0	0	0	0	0	0	0	0	0	0	0	0	0	0	0	0	4.39348e-05	0	0	0	0	0	6.3909e-05	0	0	5.46269e-05	3.21182e-05	0	1.9256e-05	0	0	9.01605e-05	2.08498e-05	0
UTAX.OTU.11691	0	0	0	0	0	0	0	0	0	0	0	0	0	0	0	0	0	0	0	0	0	0	0	0	0	0	0	0	0	0	0	0	0	5.80866e-05	1.10749e-05	0	0	0	8.11124e-05	0	0	0	5.14986e-05	0	1.49466e-05	1.50394e-05	0	4.16997e-05	0
1048987	0	0	0	0	8.81494e-05	0	0	0	0	0	0.000139205	0	0	0	1.61181e-05	0	0	1.36903e-05	0	0	9.993e-06	0	0	0	0	0	0	0	0	0	0	0	0	0	0	0	0	0	0	0	0	0	0	0	0	0	0	0	0
4390326	0	0	7.51518e-06	0	0	7.24218e-05	0	0	0	0	0	0	0	0	0	0	0	6.84514e-06	1.82282e-05	2.51369e-05	0.000189867	0	9.58277e-06	4.76118e-06	8.90086e-06	0	0	0	0	0	0	0	0	0	0	0	0	0	0	0	0	0	0	0	0	0	0	0	0
581782	0	0	0	0	0	0	0	0	0	0	0	0	0	0	0	0	0	0	0	0	0	0	0	0	0	1.67372e-05	0	0	0	1.05443e-05	0	0	0	0	7.75245e-05	0	6.42292e-05	0	1.15875e-05	0	1.8209e-05	0	0	3.85119e-05	0	0	0	8.33994e-05	0
UTAX.OTU.12332	7.58989e-05	0	0	0	0	0	0	0	0	0	0	0	0	0	0	0	0	0	9.11411e-06	0	0	0	0	0	0	1.67372e-05	0	1.66301e-05	0	1.05443e-05	0	0	0	0	0	0	0	0	0	0	0	0	1.71662e-05	0	0	0	0	0.000104249	0
655011	0	6.1744e-06	0	0	0	0	0	0	0	0	0	0	0	0	0	0	0	0	0	0	3.331e-06	0	0	0	0	0	0	0	0	5.27215e-05	0	0	0	1.93622e-05	0	0	0	0	0	0	0	0	0	0	0	0	0	0	5.77829e-05
542822	0	0	0	0	0	0	0	0	0	2.69651e-05	0	0	0	2.66955e-05	3.22362e-05	0	0	0	0	0	0	0	0	0	1.48348e-05	0	0	0	0	0	0	0	0	0	0	0	0	6.3909e-05	0	0	0	0	0	0	0	0	0	0	0
UTAX.OTU.12223	0	0	0	0	0	0	0	0	0	0	0	0	0	0	0	0	0	0	0	0	0	0	0	0	0	3.34745e-05	0	0	0	1.05443e-05	0	0	0	0	0	0	0	4.79317e-05	0	0	0	1.60591e-05	0	1.9256e-05	0	0	3.00535e-05	0	0
1105005	0	0	0	0	1.10187e-05	0	0	0	0	0	0	0	0	0	0	0	0	5.47611e-05	0	0	0	0	0	0	0	0	0	1.66301e-05	8.07044e-06	0	0	0	0	1.93622e-05	0	0	0	0	0	0	0	0	0	0	0	0	0	0	9.63048e-06
UTAX.OTU.1031	2.16854e-05	0	3.75759e-05	0	0	0	0	0	0	0	0	0	0	0	0	0	0	0	9.11411e-06	5.97002e-05	0	1.45729e-05	9.58277e-06	4.76118e-06	0	0	0	0	0	0	0	0	0	0	0	0	0	0	0	0	0	0	0	0	0	0	0	0	0
4429	0	0	7.51518e-06	0	0	0	0	2.08039e-05	0	0	0	0	0	0	0	0	6.06796e-06	6.84514e-06	0	0	5.6627e-05	0	1.91655e-05	4.76118e-06	0	0	0	0	8.07044e-06	0	0	0	0	0	0	0	0	0	0	0	0	0	0	0	0	0	0	0	0
332557	0	0	0	0	0	0	0	0	0	0	0	0	0	0	0	0	0	6.84514e-06	0	0	0	0	0	0	9.19756e-05	0	0	0	0	2.10886e-05	0	0	0	0	0	0	0	0	0	0	0	0	0	0	0	0	0	0	1.9261e-05
UTAX.OTU.2147	0	0	0	0	0	0	0	0	0	0	0	0	1.41263e-05	0	4.83543e-05	0	0	0	0	0	0	0	0	1.42835e-05	0	0	0	0	0	0	0	0	0	0	0	0	0	0	0	0	0	0	0	0	0	0	0	0	0
1000876	0	0	0	0	0	0	0	0	0	0	0	0	0	0	0	0	0	0	0	0	3.331e-06	0	0	9.52236e-06	0	0	0	0	8.07044e-06	0	0	0	0	0	0	1.45125e-05	0	0	0	0	0	0	0	0	0	0	1.50267e-05	0	0
539866	0	0	0	0	0	0	0	0	0	0	0	0	0	0	0	0	0	0	0	3.14211e-06	0	0	0	4.76118e-06	0	0	0	0	0	0	0	0	0	1.93622e-05	1.10749e-05	0	8.02865e-06	0	0	0	0	1.60591e-05	0	0	0	0	1.50267e-05	0	0
UTAX.OTU.152	0	0	0	0	0	0	0	0	0	0	0	0	0	0	0	0	0	0	0	0	0	0	0	0	0	0	0	0	0	0	0	0	0	0	0	0	0	0	0	0	0	0	0	0	0	0	0	0	0
4439803	0	0	0	0	0	0	0	0.0277524	0.0285532	0	0.000719224	0.00463142	0.0036022	0.00134812	0.002047	0	0	0	0	0	0	0	0	9.52236e-06	0	0	0	0	0	0	0	0	0	0	0	0	0	0	0	0	0	0	0	0	0	0	0	0	0
4342662	0	0	0	0	0	0	0	0.00274611	0.00708956	0.0505595	0.00647302	0.00046508	0.00038141	0	1.61181e-05	0	0	0	0	0	0	0	0	9.52236e-06	0	0	0	0	0	0	0	0	0	0	0	0	0	0	0	0	0	0	0	0	0	0	0	0	0
536568	0	0	0	0.00017328	1.10187e-05	0	0	0.0253391	0.0157388	0.0105433	5.80019e-05	0.000445702	0	0	0.000161181	0	0	0	0	0	0	0	0	0	0	0	0	0	0	0	0	0	0	0	0	0	0	0	0	0	0	0	0	0	0	0	0	0	0
568419	0	0	0	0	0	0	0	0	0	0	0	0.000620107	0.000847577	0.000280303	0	0	0	0	0	0	0	0	0	0.000637998	0	0	0	0.0347901	0	0	0	0	0	1.93622e-05	0	0	0	0	1.15875e-05	0	0	0	0	0	0	0	0	0	0
143405	0	0	0	0	0	0.0338934	0	0	0	0	0	1.93783e-05	0	0	0	0	0	0	0	0	0	0	0	0	0	0	0	0	0	0	0	0	0	0	0	0	0	6.3909e-05	0	0	0	1.60591e-05	0	0	0	0	0	0	0
253242	0	3.39592e-05	0	0	0	0	3.24444e-05	0	0	0	0	0	0	0	0	0	0	0	0	0	0	0	0	0	0	0	0	0	0	0	0	0	0	0	0	0	0	0	0	0	0	0	0	0	0	0	0	0	0
UTAX.OTU.17	0	1.23488e-05	0	0	0	0	3.24444e-05	0.00663643	0.00724907	0	0	0	0	0	0	0	0	0	0	0	0	0	0	0.00181401	0	0	0	0	0	0	0	0	2.17884e-05	0	0	0	0	0	0	0	0	0	0	0	0	0	0	0	0
UTAX.OTU.49	0	0	0	0	0	0	0	0.00145627	0.000886195	0.00760415	0.00088163	1.93783e-05	0.000847577	0	9.67087e-05	0	0	0	0	0	0	0	0	1.42835e-05	0	0	0	0	0	0	0	0	0	0	0	0	0	0	0	0	0	0	0	0	0	0	0	0	0
4263094	0	0	0	0.00017328	0	0	0	0	0	0	0	0	0.000155389	0	0	0	0	0	0	0	0	0	0	2.85671e-05	0	0	0	0	0	0	0	0	0	0	0	0	0	0	0	0	0	0	0	0	0	0	0	0	9.63048e-06
4440944	0	2.16104e-05	0	0	0	0	3.24444e-05	0	0	0	0	0	0	0	8.05906e-05	0	0	7.52966e-05	0	3.14211e-06	0.00900703	0	0	0.00028091	2.96695e-06	0	0	0	0	0	0	0	0	0	0	0	0	0	0	0	0	0	0	0	0	0	0	0	0
1045843	0	0	0	0	0	7.24218e-05	0.00840309	0	0	0	0	0.000251918	0	0	0	0	0	0	0	0	0	0	0	0	0	0	0	0	0	0	0	4.39348e-05	0	0	3.32248e-05	0.000420863	0	6.3909e-05	0	0	0	0	0	0	0	0	0	0	0
1087462	0	0	0	0	0	7.24218e-05	0	0	0	0	0	0	0.00259924	0	6.44725e-05	0	0	4.10709e-05	0	0	0	0	0	0.000385656	0	0	0	6.65203e-05	0	0	0	0	0	0	0	0.00538415	0	0	0	1.4258e-05	0	0	0	0	0	0	0	0	0
828941	0	3.0872e-06	0	0	0	0	0	0.00247566	0.00164832	0	0	0	0	0	0	0	6.06796e-06	0	0	0	0.00145898	0	9.58277e-06	0.00226156	0	0	0	0	0	0	0	0	0	0	0	1.45125e-05	0	0	0	0	0	0	0	0	0	0	0	0	0
546094	0	0	0	0	0	0	0.00720265	0	0	0	0	1.93783e-05	0	5.3391e-05	0	0	0	0	0	0	4.3303e-05	0	0	0	0	0	0	0	0	0	0	0	0	0	0	0	0	0	0	0	0	0	0	0	0	0	0	0	0
590532	0	0	0	0	0	0	0	0	0	0	0	0.000794512	0.000833451	0	0	0	0	6.84514e-06	9.11411e-06	0	0	0	0	0.0017902	0	0	0	0	0	0	0	0	0	0	0.00294593	0.000464401	0	0	0	0	0	0	0	0	0.000104626	0	0	0	0
611146	0	0	0	0	0	0	0	0.000104019	0.00177239	0	0	0.00149213	0.0016669	0.000467171	0.000967087	0	6.06796e-06	0	0	0	0.000293128	0	0	0	0	0	0	0	0	0	0	0	0	0	0	0	0	0	0	0	0	0	0	0	0	0	0	0	0
682601	0	0	0	0	0	0	0	0.000395273	0.00225093	0	0.00117164	0.000988295	0.000240147	8.00865e-05	0.000419071	0	0	0	0	0	0	0	0	9.04624e-05	0	0	0	0	0	0	0	0	0	0	0	0	0	0	0	0	0	0	0	0	0	0	0	0	0
512455	0	0	0	0	0	0	0	0	1.77239e-05	0	0	0	0	0	0	0	0	0	0	0	0	0	0	0	0	1.67372e-05	0	0	0	0	0	0	0	0	0	0	0	0	0	0	0	1.60591e-05	0	0	0	0	0	0	0
240184	0	0	0	0	0	0	0	0	0	0	0	0	0	0	0	0	0	4.7916e-05	0.00051039	3.14211e-06	0	0	9.58277e-06	0	0	0	0	0	0	0	0.00299756	0	0	0	0	0	0	0	0	0	0	0	0	0	0	0	0	0	0
563390	0	0	0	0	0	0	0	0	0	0	0	0	0.000409662	0	0	0	0	0	0	0	0	0	0	0	0	0	0	0	0	0	0	2.19674e-05	0	0	0	1.45125e-05	0	0	0	0	0	0	0	0	0	0	0	0	0
137463	0	0	0	0	0	7.24218e-05	0	0.001061	0.00140019	0	0	0	0.000169515	0	0	0	0	6.84514e-06	0	0	0	0	0	3.80894e-05	0	0	0	0	0	0	0	0	0	0	0	0	0	0	0	0	0	0	0	0	0	0	0	0	0
693836	0	0	0	0	1.10187e-05	7.24218e-05	0	0	0	0	0	0.00011627	0	0.00112121	0.000290126	0	0	0	0	3.14211e-06	0.00101929	0	0	4.76118e-06	0	0	0	0	0	0	0	0	0	0	0	0	0	0	0	0	0	0	0	0	0	0	0	0	0
1105502	0	0	0	0	0	0	0	0.000104019	0	0	0	0	0	0	0	0	0	6.84514e-06	0	0	0	0	0	0	0	0	0	0	0	0	0	0	0	0	0	0	0	0	0	0	0	0	0	0	0	0	0	0	0
206938	0	3.0872e-06	0	0	0	0	0	0	0	0	0	0	0	0	0	0.0014056	1.21359e-05	0.00070505	0	0	1.3324e-05	0.000393468	0	0	2.96695e-06	0	0	0	0	0	0	0	0	0	0	0	0	0	0	0	0	0	0	0	0	0	0	0	0
540403	0	0	0	0	0	0	0	0.000832154	0.000460821	0	0.000324811	0.000329432	0.000268399	0	0.000112827	0	0	0	0	0	0	0	0	0.000142835	0	0	0	0	0	0	0	0	0	0	0	0	0	0	0	1.4258e-05	0	0	0	0	0	0	0	0	0
UTAX.OTU.43	0	0	0	0	0	0	0	0	0	0	0	0	0.000127137	0.00041378	0.000322362	0	0	0	0	0	0	0	0	0.00139026	0	0	0	0	0	0	0	0	0	0	0	0	0	0	0	0	0	0	0	0	0	0	0	0	0
256534	0	0	0	0	0	0	0	0	0	0	0	0	0	0	0	1.14277e-05	0	0	0	0	0	0	0	9.52236e-06	0	0	0	0	0	0	0	0	0	0	0	0	0	0	0	0	0	0	0	0	1.49466e-05	0	0	0	0
239066	0	0	0	0	0	0	0	0	0	0	0	0.000716999	8.47577e-05	1.33477e-05	0	0	0	6.84514e-06	9.11411e-06	0	0.000476333	0	0	0.00016188	0	0	0	0	0	1.05443e-05	0	0	0	0	0	0	0	0	0	0	0	0	0	0	0	0	0	0	0
99674	0	3.0872e-06	0	0	0	0	0	0	0	0	1.16004e-05	0	0	0	0	0	0	0	0	0	0	0	0	2.38059e-05	0	0	0	0	0	0	0	0	0	0	0	0	0	0	0	0	0	1.60591e-05	0	0	0	0	0	0	0
491172	0	3.0872e-06	0	0	0.000110187	0	0	0	0	0	0	0	0	0	0	0	0	6.84514e-06	0	0	0	0	0	0	0	0	0	0	0	0	0	0	0	0	0	2.9025e-05	0	0	0	0	0	0	0	0	0	0	0	0	0
510315	0	0	0	0	0	0	0	0	0	2.69651e-05	0	0	0	0	0	0	0	0	0	3.14211e-06	0	0	0	0.000138074	0	0	0	0	0	0	0	0	0	0	0	0	0	0	0	1.4258e-05	0	0	0	0	0	0	0	0	0
UTAX.OTU.687	0	0	0	0	0	0	0	0	0	0	0	0	0	0	0	0	0	0	0	0	0	0	0	0	0	0	0	0	0	0	0	0	0	0	0	0.000101588	0.00077075	0	0	0	1.8209e-05	0	0	0	0	0	6.0107e-05	0	0
UTAX.OTU.4986	5.42135e-05	0	0	0	0	0	0	0	0	0	0	0	0	0	0	2.28553e-05	1.82039e-05	2.05354e-05	0	3.14211e-06	9.993e-06	0.00077965	9.58277e-06	0	0	0	0	0	0	0	0	0	0	0	0	0	0	0	0	0	0	0	0	0	0	0	0	0	0
251488	0	0	0	0	0	0	0	0	0	0	0	0	0	0	0	0	0	0	0	0	0	0	0	0	0	0	0	0.000449012	0	0	0	0	0	9.6811e-05	0	0	0	0	0	0	0	0	0	0	0	0	0	0	0
1127229	0	0	7.51518e-06	0	0	0	0	0	0	0	0	0	7.06314e-05	0	0.000612488	0	0	0	9.11411e-06	0	0	0	0	1.42835e-05	2.96695e-06	0	0	0	0	0	1.79495e-05	0	0	0	0	0	0	0	0	1.4258e-05	0	0	0	0	0	0	0	0	0
4312891	0	0	0	0	0	7.24218e-05	0	0	0	0	1.16004e-05	0	0	0	0.000370717	0	0	6.84514e-06	0	0	0	0	0	0	2.96695e-06	0	0	0	0	0	0	0	0	0	2.21499e-05	0	0.000104372	0	0	0	0	0	0	0	0	0	0	0	0
256355	0	0	0	0	0	0	0	0	0	0	0	0	0	0	0	0	0	0	0	0	0	0	0	0	0	0	0	0.000399122	0	1.05443e-05	0	0	0	0.000116173	0	0	0	0	0	0	0	0	0	0	0	0	0	0	9.63048e-06
UTAX.OTU.30	0	0	0	0	0	0	0	0	0	0	0	0	0	0	0	0	0	0	0	0	7.3282e-05	0	0	1.42835e-05	0	0	0	0	0	0	0	0	0	0	0	0.000145125	0	0	0	0	0	0	0	0	0	0	0	0	0
139430	0	0	0	0	0	0	0	0	0	0	0	0	0	0	0	0	0	0	0	0	0	0	0	0	0	0	0	0	0	0	0	2.19674e-05	0	0	0	0	0	0	0	0	5.46269e-05	0	3.43324e-05	0	0	0	7.51337e-05	0	0
240529	0	0	0	0	0	0	0	0	0	0	0	0	0.000367284	0	0	0	0	0	0	0	0	0	0	0	0	0	0	0	0	0	0	0	0	0	0	0	0	0	0	1.4258e-05	0	0	0	0	0	1.50394e-05	1.50267e-05	2.08498e-05	0
666170	0	0	0	0	0	0	0	0	0	0	0	0	0.000183642	0	0.000225654	0	0	0	0	0	0	0	0	9.52236e-06	0	0	0	0	0	0	0	0	0	0	0	1.45125e-05	0	1.59772e-05	0	0	1.8209e-05	0	0	0	0	0	0	0	0
UTAX.OTU.1354	0	0	0	0	0	0	0	0	0	0	0	0	0	0	0	0	0	6.84514e-06	0	0	0	0	0	0	0	0	0	0	0	0.000105443	0	0	0	0	0	8.70751e-05	0	0	0	0	3.64179e-05	0	0	0	0	0	0	0	3.85219e-05
UTAX.OTU.3170	0	0	0	0	0	0	0	0	0	0	0	0	0	0	0	0	0	0	0	0	0	0	0	0	0	6.6949e-05	0	0	0	0	0	2.19674e-05	0	0	0	0	8.02865e-06	0	0	0	0	0	0	1.9256e-05	0	0	0	0.000208498	0
2562090	0	1.85232e-05	0	0	0	0	0	0	0	0	0	0	1.41263e-05	1.33477e-05	0.000128945	0	0	1.36903e-05	0	3.14211e-06	3.331e-06	0	0	0.000185686	0	0	0	0	0	0	0	0	0	0	0	0	0	0	0	0	0	0	0	0	0	0	0	0	0
UTAX.OTU.7375	0	3.0872e-06	7.51518e-06	0	0	0	0	0	0	0	0	0	0	0	0	0.000102849	4.24757e-05	0.000109522	0	1.25685e-05	5.9958e-05	0	0	4.76118e-06	0	0	0	0	0	0	0	0	0	0	0	0	0	0	0	0	0	0	0	0	0	0	0	0	0
UTAX.OTU.833	0	0	0	0	0	0	0	0	0	0	0	0	8.47577e-05	0	0.000161181	0	0	0	0	0	0	0	0	4.76118e-06	0	0	0	0	0	0	0	0	0	0	0	0	0	0	0	0	0	0	0	0	0	0	0	0	0
4318784	0	0	2.25455e-05	0	0	7.24218e-05	6.48887e-05	0	0	2.69651e-05	0	0	1.41263e-05	0	0	0	0	0	0	0	0	0	0	0	0	0	0	0	0	0	0	0	0	0	0	0	0	7.98862e-05	0	0	0	0	0	0	0	0	1.50267e-05	0	9.63048e-06
178076	0	0	0	0	0	0	0	0	0	0	0	0	0	0	0	0	0	0	0	8.79792e-05	3.331e-05	0	0	0	0	0	1.68466e-05	4.98902e-05	4.84226e-05	0	0	0	0	0	0	0	0	0	0	0	0	0	0	0	0	0	0	0	0
88404	0	0	0	0	0	0	0	0	0	0	0	0	0	0	0	0	0	0	0	0	0	0	0	0	1.18678e-05	0	0	1.66301e-05	0	1.05443e-05	0	0	0	0	4.42997e-05	0	4.01432e-05	0	9.26999e-05	0	0	0	0	0	0	0	0	2.08498e-05	0
362140	0	0	0	0	0	0	3.24444e-05	0	1.77239e-05	0	0	0	1.41263e-05	1.33477e-05	0	0	0	2.05354e-05	0	0	0	0	0	0	0	0	0	0	0	0	0	0	0	0	0	7.25626e-05	4.01432e-05	1.59772e-05	0	0	0	0	0	0	0	0	0	0	0
158034	0	0	0	0	2.20374e-05	0	0	0	0	5.39302e-05	0	1.93783e-05	0	0	1.61181e-05	0	0	0	0	0	0	0	0	0	0	0	0	0	0	0	5.38484e-05	0	0	0	0	0	0	0	0	0	0	0	0	0	0	0	0	0	0
918630	0	0	0	0	0	0	0	0	0	0	0	0	0	0	0	0	0	0	1.82282e-05	0	0	0	9.58277e-06	4.76118e-06	2.96695e-06	1.67372e-05	0	0	0	0	0	2.19674e-05	0	0	1.10749e-05	0	0	0	0	0	0	0	0	0	1.49466e-05	0	0	0	0
UTAX.OTU.5216	0	0	7.51518e-06	0	0	0	0	0	0	0	0	0	0	0	0	0	0	2.73806e-05	0	3.14211e-06	0	0	9.58277e-06	0	0	0	0	0	0	0	0	0	0	0	0	0	0	1.59772e-05	0	1.4258e-05	0	0	0	0	0	0	0	0	0
128353	0	0	0	0	0	0	0	0	0	0	0	0	0	0	0	0	0	0	0	0	0	0	0	4.76118e-06	0	0	0	0	0	0	0	0	0	0	0	0	0	0	0	0	0	0	0	0	0	0	0	0	9.63048e-06
614182	0	0	0	0	0	0	0	0	0	0	0	0	0	1.33477e-05	0	0	0	0	0	0	0	0	0	0	0	1.67372e-05	0	0	0	0	1.79495e-05	0	0	0	0	0	8.02865e-06	0	0	0	0	0	0	0	0	0	0	0	0
1043048	0	0	0	0	0	0	0	0	0	0	0	0	0	0	0	0	0	0	0	0	3.331e-06	0	0	0	0	0	0	0	0	0	0	0	0	0	0	0	0	0	0	0	0	0	1.71662e-05	0	0	0	0	0	0
878161	0	3.0872e-06	0	0	0	0	0	0	0	0	0	0	0	0	0	0	6.06796e-06	6.84514e-06	9.11411e-06	0	3.331e-06	0	0	4.76118e-06	0	0	0	0	0	0	0	0	0	0	0	0	0	0	0	0	0	0	0	0	0	0	0	0	0
808710	0	0	2.25455e-05	0	0	0	0.0221919	0	0	0	0	0	0	0	0	0	0	0	9.11411e-06	0	0	0	0	4.76118e-06	2.96695e-06	0	0	0	0	0	0	0	0	0	0	0	0	0	0	0	0	0	0	0	0	0	0	0	0
408201	0	0	0	0	0	0	0.0150542	0.00578347	0	0	1.16004e-05	9.68917e-05	0	0	0	0	0	4.10709e-05	0	0	0	0	0	0	0	0	0	0	0	0	0	0	0	0	0	2.9025e-05	0	0	0	0	0	0	0	0	0	0.000360946	0	0	0
160802	0	0	0	0	0	0	0	0	0	0	0	0	0	0	0	0	0	0	0	0	0	0	0	4.76118e-06	0	0	0	0	0	0	0	0	0	0	0	0	0	0	0	0	0	0	0	0	0	0	0	0	0
105561	0	0	0	0	0	0	0	0	0	0	0	0	0	0	0	0	0	0	0	0	0	0	0	0.000138074	0	0	0	0	0	0	0	0	0	0	0	0	0	0	0	0	0	0	0	0	0	0	0	0	0
1111827	0	0	0	0	0	0	0	0.000998585	0.00184329	0.00417959	0.000348012	0.000193783	0.00011301	0	0.000193417	0	0	0	0	0	0	0	0	0	0	0	0	0	0	0	0	0	0	0	0	0	0	0	0	0	0	0	0	0	0	0	0	0	0
986454	0	0	0	0	0	0	0	0	0	0	0	0	0	0	0	0	0	0	0	0	0	0	0	0	0	0	0	0	0	0	0	0	0	0	0	0	0	0	0	0	0	0	0	0	0	0	0	0	0
UTAX.OTU.36	0	0	0	0	0	0	0	0	0.002889	0	0.00121804	0	0.000663936	0.00041378	0	0	0	0	0	3.14211e-06	0	0	0	5.2373e-05	0	0	0	0	0	0	0	2.19674e-05	0	0	0	0	0	0	0	0	0	0	0	0	0	0	0	0	0
834363	0	0	0	0	0	0	0	0	0	0	0	0	0	0	0	0	0	0	0	0	0	0	0	0	0	0	0	0	0	0	0	0	0	0	0	0	0	0	0	0	0	0	0	0	0	0	0	0	0
580805	0	0	0	0	0	0	0	0	0	0	0	0	0	0	0	0	0	0	0	0	9.993e-05	0	0	4.76118e-06	0	0	0	0	0	0	0	0	0	1.93622e-05	0	0	0	0	0	0	0	0	0	0	0	0	0	0	0
UTAX.OTU.153	0	0	0	0	0	0	0	0.000832154	0.00101026	0	0	0.00034881	0.000437915	0.00124134	0.000112827	0	0	0	0	0	0	0	0	0.000176164	0	0	0	0	0	0	0	0	0	0	0	0	0	0	0	0	0	0	0	0	0	0	0	0	0
426928	0	0	0	0	9.91681e-05	0	0.00366621	0	0	0	0	0.00011627	1.41263e-05	0	0	0	2.42718e-05	0	0	3.14211e-06	6.3289e-05	0	0	0	0	0	0	0	0	0	0	0	0	0	0	0	0	0	0	0	0	0	0	0	0	0	0	0	0
UTAX.OTU.35	0	0	0	0	0	0	0	0	0.00171922	0	0	0.000251918	0.000536799	0.000320346	0.000177299	0	0	0	0	0	0	0	0	0.000314238	0	0	0	0	0	0	0	0	0	0	0	0	0	0	0	0	0	0	0	0	0	0	0	0	0
279395	0	0	0	0	0	0	0	0	0	0	0	0	0	0	0	0	0	0	0	0	0	0	0	0	0	0	0	0	0	0	0	0	0	0	0	0	0	0	0	0	0	0	0	0	0	0	0	0	0
UTAX.OTU.832	0	0	0	0	0	0	0	0	0	0	0	0	0	0	0	0	0	0	0	0	0	0	0	0	0	0	0	1.66301e-05	0	0	0	6.59022e-05	0	0	0.000199349	0	0	0	0.00144844	0	0	0.00134896	0	0	0	0	0	0	0
272012	0	3.0872e-06	0	0	0	0	0	0	0.00145336	0	0	0.000600729	0.000423789	6.67387e-05	0.000193417	0	0	0	0	0	0	0	0	0.000433267	0	0	0	0	0	0	0	0	0	0	0	0	0	0	0	0	0	0	0	0	0	0	0	0	0
UTAX.OTU.123	0	0	0	0	0	0	0	0.000624116	0.00040765	0	0.00060322	0	0	2.66955e-05	0	0	0	0	0	0	0.000779454	0	0	0.00024282	0	0	0	0	0	0	0	0	0	0	0	0	0	0	0	0	0	0	0	0	0	0	0	0	0
UTAX.OTU.2741	2.16854e-05	0	0	0	0	7.24218e-05	0	0	0	0	0	0	0	0	0	0	0	0	0	0	0	7.28645e-06	0	0	0	0	0	0	0	0	0	0	0	0	0	0	0	0	0	0	0	0	0	0	0	0	0	0	0
89669	0	0	0	0	0	0	0	0	0	0	0	0	0	0	0	0	0	0	0	0	1.6655e-05	0	0	0	0	0	0	0	0	0	0	0	0	0	0	0	0	0	0	0	0	0	0	0	0	0	0	0	0
328172	0	0	0	0	0	0	0	0	0	0	0	0	0	0	0	0	0	0	0	0	0	0	0	0	0	0	0	0.000498902	0	0.00044286	0	0	0	0.00017426	0	1.45125e-05	0	0	0	0	0	0	0	0	0	0	0	0	0.000269653
141001	0	0	0	0.00017328	0	0	0.000129777	0	0	0	0	0	0	0.000573953	0	0	0	0	0	0	0	0	0	2.38059e-05	0	0	0	0	0	0	0	0	0	0	0	0	0	0	0	0	0	0	0	0	0	0	0	0	0
254127	0	0	0	0	0	0	0	0	0	0	0	0	0	0	0	0	0	0	0	0	0	0	0	0.000142835	0	0	0	0	0	0	0	0	0	0	0	0	0	0	0	0	0	0	0	0	0	0	0	0	0
6849	0	0	0	0	0	0	0	0	0.000372202	0	0	0	0	5.3391e-05	0	0	0	0	0	0	6.662e-05	0	0	0.000238059	0	0	0	0	0	0	1.79495e-05	0	0	0	0	0	0	0	0	0	0	0	0	0	0	0	0.000405722	0	0
788023	0	0	2.25455e-05	0	0	0	3.24444e-05	0	0	0	6.96023e-05	0	0	0.000173521	0	0	0	0	0	0	0	0	0	0	0	0	0	0	0	0	0	8.78696e-05	0	0	0	0	0	0	0	0	0	0	0	0	0.000687542	0	0	0	0
500169	0	0	0	0	0	0	0	0	0	0	0	0.00023254	0.000522673	4.00432e-05	0.000161181	0	0	0	0	0	0	0	0	0	0	0	0	0	0	0	0	0	0	0	0	0	0	0	0	0	0	0	0	0	0	0	0	0	0
810448	1.08427e-05	0	0	0	0	0	0	0	0	0	0	0	0	0	0	6.85659e-05	1.21359e-05	9.5832e-05	0	6.28423e-06	1.6655e-05	0	0	0	0	0	0	0	0	0	0	0	0.000740805	0	0	0	0	0	0	0	0	0	0	0	0	0	0	0	0
UTAX.OTU.3017	0	4.6308e-05	0	0	0	0	0	0	0	0	0	0	0	0	0	0	0	0	0	0	0	0	0	4.76118e-06	0	0	0	0	0	0	0	0	0	0	0	1.45125e-05	0	0	0	0	0	0	0	0	0	0	3.00535e-05	0	0
UTAX.OTU.1066	0	3.0872e-06	0	0	0	0	0	0	0	0	0	0	0	0	0	0.000491389	1.21359e-05	0.000232735	0	0	1.3324e-05	0.000153015	9.58277e-06	0	0	0	0	0	0	0	0	0	0	0	0	0	0	0	0	0	0	0	0	0	0	0	0	0	0
875778	0	0	0	0	0	0	0	0	0	0	0	0	0	0	0	0	0	0	0	0	0	0	9.58277e-06	4.76118e-06	0	0	0	0	0	0	0	0	0	0	0	0	0	0	0	0	0	0.000754778	0	0	0	0	0	0	0
77937	0	0	0	0	0	7.24218e-05	0	0	0	0	0	0	0	0	0	0	0	6.84514e-06	0	6.28423e-06	0	0	0	0	0	0	0	3.32602e-05	0	0	0	0	0	0	0	0	0.000449604	0	0	0	0	0	0	0	0	0	0	0	0
535873	0	0	0	0	0	0	0	0	0	0	0	0	0	0	0	0	0	0	0	0	3.331e-06	0	0	0	0	0	0	0	0	5.27215e-05	0	0	0	0	0	0	0	0	0	0	0	0	0	0	0	0	0	0	1.9261e-05
1083099	0	0	0	0	0	0	0	0	0	0	0	0	0	0	0	0	0	0	0	0	0	0	0	0	0	0	0	0	0	0	0	0	0	0	0	1.45125e-05	0	0	0	0	0	0	0	0	0	0	0	0	0
1143479	0	0	0	0	0	0	0	0	0	0	0	0.000174405	1.41263e-05	0.000213564	0	0	0	0	0	0	0	0	9.58277e-06	6.18953e-05	2.96695e-06	0	0	0	0	0	0	0	0	0	0	0	0	0	0	0	0	0	0	0	0	0	0	0	0
4401981	0	0	0	0	0	0	0	0	0	0	0	0.00011627	0	0.00012013	8.05906e-05	0	0	0	0	0	0	0	0	0	0	0	0	0	0	0	0	0	0	0	0	0	0	0	0	0	0	0	0	0	0	0	0	0	0
790244	0	0	0	0	0	0	3.24444e-05	0	0	0	0	0	0	0	0	0	6.06796e-06	7.52966e-05	0	0	0	0	0	0.00024282	0	0	0	0	0	0	0	0	0	0	0	0	0	0	0	0	0	0	0	0	0	0	0	0	0
4297876	0	0	1.50304e-05	0	0	7.24218e-05	0	0	0	2.69651e-05	0	0	0	0	0	0	0	0	0	0	0.000189867	0	0	4.76118e-06	0	0	0	0	0	0	0	2.19674e-05	0	0	0	0	0	0	0	0	0	3.21182e-05	0	0	0	0	0	0	0
1109850	0	9.2616e-06	0	0	0	0	0	0	0	0	0	0	0	0	0	0.000102849	5.46117e-05	0.000102677	0	6.28423e-06	3.9972e-05	0	0	4.76118e-06	0	0	0	0	0	0	0	0	0	0	0	0	0	0	0	0	0	0	0	0	0	0	0	0	0
UTAX.OTU.3907	0	0	0	0	0	0	0	0	0	0	0	0	0	0	0	0	0	0	0	0	0	0	0	0	0	0	0	0	0	0	0	2.19674e-05	0	0	0	0	0	0	0	1.4258e-05	0	0	0	0	0	0	0	0	0
268833	0	0	0	0	0	0.000144844	3.24444e-05	0	0	2.69651e-05	0	0	0	4.00432e-05	1.61181e-05	0	0	0	0	0	0	0	0	0	0	0	0	0	0	0	0	0	0	0	0	0	0	0	0	0	1.8209e-05	0	0	1.9256e-05	0	0	0	0	0
102800	0	0	0	0	0	7.24218e-05	0	0	0	0	0	0	0	0	0	0	0	0	0	0	0	0	0	9.04624e-05	0	0	0	0	0	0	0	0	0	0	0	0	0	0	0	0	0	0	0	0	1.49466e-05	0	0	0	0
242304	0	0	0	0	0	0	0	0	0	0	0	0	5.65052e-05	0	0	0	0	0	0	0	0	0	0	0	0	0	0	3.32602e-05	0	0	0	0	0	0	0	0	0	0	0	0	0	1.60591e-05	0	0	0	0	0	0	0
240112	0	0	0	0	0	0	0	0	0	0	0	0	0	0	0	0	0	0	0	0	0	0	0	0	0	0	0	0	0	0	0	0	0	3.87244e-05	0	0	8.02865e-06	0	0	0	5.46269e-05	0	0	3.85119e-05	0	0	1.50267e-05	0	0
258517	0	0	3.75759e-05	0	0	0	0	0	0	0	0	0	0	0	0	0	0	0	1.82282e-05	0	0	0	0	0	0	0	0	0	0	0	1.79495e-05	2.19674e-05	0	0	0	0	0	0	0	8.55481e-05	1.8209e-05	0	0	0	0	0	0	0	0
4343893	0	3.0872e-06	0	0	0	0	0	0	0	0	0	0	0	0	0	0	0	0	0	0	0	0	0	9.52236e-06	0	0	0	0	0	0	0	0	0	0	0	0	0	0	0	0	0	1.60591e-05	0	0	0	0	0	0	0
UTAX.OTU.1855	0	0	0	0	0	0	0	0	0	0	0	0	0	0	0	0	0	6.84514e-06	0	0	3.331e-06	0	0	0	0	0	0	0	0	0	0	0	0	0	0	0	0	0	0	0	0	0	0	0	0	0	0	0	0
UTAX.OTU.2990	0	0	0	0	0	0	0	0	0	0	0	0	0	0	0	0	0	0	0	0	3.331e-06	0	0	0	0	0	0	0	0	0	0	0	0	0	0	0	0	0	0	0	0	0	0	0	0	0	0	0	0
UTAX.OTU.1514	1.08427e-05	1.5436e-05	5.26063e-05	0	0	0	0	0	0	0	0	0	0	0	0	0	0	0	0	0	0	7.28645e-06	0	4.76118e-06	0	0	0	0	0	0	0	0	0	0	0	0	0	0	0	0	0	0	0	0	0	0	0	0	0
929935	0	0	0	0	0	0	0	0	0	0	0	0	0	0	0	0	0	0	0	0	0	0	0	0	0	0	0	0	0	0	7.17978e-05	0	0	0	1.10749e-05	0	8.02865e-06	0	0	0	0	0	0	1.9256e-05	0	0	0	0	0
649231	0	3.0872e-06	0	0	0	0	0	0	0	0	0	0	0	0	0	0	0	0	0	0	0	0	0	0	2.96695e-06	0	1.68466e-05	0	0	0	0	0	0	0	0	0	0	6.3909e-05	0	0	0	0	0	0	0	0	0	0	0
551472	0	0	0	0	0	0	0	0	0	0	0	0	0	0	0	0	0	0	0	0	0	0	0	9.52236e-06	0	0	0	3.32602e-05	0	0	0	0	0	1.93622e-05	0	1.45125e-05	0	0	1.15875e-05	0	0	0	0	0	1.49466e-05	0	0	0	0
UTAX.OTU.5510	0	0	0	0	0	0	0	0	0	0	0	0	0	0	0	0	0	0	0	0	0	0	0	0	0	0	0	0	0	0	0	0	0	0	0	0	0	0	0	0	0	0	0	0	0	0	0	0	0
217417	0	0	0	0	0	0	0	0	0	2.69651e-05	0	1.93783e-05	1.41263e-05	1.33477e-05	0	0	0	0	0	0	0	0	0	4.76118e-06	2.96695e-06	0	0	0	0	0	0	0	0	0	0	0	0	0	0	0	0	0	0	0	0	0	0	0	0
1130461	0	0	0	0	0	0	0	0	0	0	0	0	0	0	0	1.14277e-05	0	0	0	3.14211e-06	0	0	0	4.76118e-06	0	0	0	0	0	0	0	0	0	0	0	0	0	0	0	0	0	0	0	0	0	0	0	0	0
171640	0	0	0	0	0	7.24218e-05	0	0	0	0	0	0	0	0	0	0	0	0	0	0	0	0	0	2.38059e-05	0	0	0	0	0	0	0	0	0	0	0	0	0	0	0	0	0	0	0	0	0	0	0	0	0
1062390	0	0	0	0	0	0	0	0.0122119	0.00786941	0.0242146	0.000661222	0	8.47577e-05	0	3.22362e-05	0	0	0	0	0	0	0	0	0	0	0	0	0	0	0	0	0	0	0	0	0	0	0	0	0	0	0	0	0	0	0	0	0	0
274796	0	0	0	0	2.20374e-05	7.24218e-05	0	0	0	0.0175273	1.16004e-05	0	0	0	1.61181e-05	0	0	0	0	0	0	0	0	0	0	0	0	0	8.07044e-06	0	0	0	0	0	0	0	0	0	0	0	0	0	0	0	0	0	0	0	0
UTAX.OTU.2	0	6.1744e-06	7.51518e-06	0	0	0	0	0	0	0	0	0	0	0	0	0	0	6.84514e-06	0	3.14211e-06	0.0145165	0	0	0	2.96695e-06	0	0	0	0	0	0	0	0	0	0	0	0	0	0	0	0	0	0	0	0	0	0	0	0
1139794	0	0	0	0	0	0	0	0	0	0.00614804	0.00373533	0	0	0	0	0	0	0	0	0	0	0	0	0	0	0	0	0	0	0	0	0	0	0	0	0	0	0.000431386	0	0	0	0	0	0	0	3.00788e-05	0	0	0
585881	0	0	0	0	0	0	0	0	0	0	0	0	0	0	0	0	0	6.84514e-06	0	0	0.0088538	0	0	0.000104746	2.96695e-06	0	0	0	0	1.05443e-05	0	0	0	0	0	0	0	0	0	1.4258e-05	0	0	0	0	0	0	0	0	0
964203	0	6.1744e-06	0	0	0	0	0	0.00228842	0.00615019	0	0	0.000193783	0	0	0	0	0	0	0	0	0	0	0	0.000119029	0	0	0	0	0	0	0	0	0	0	0	0	0	0	0	1.4258e-05	0	0	0	0	0	0	0	0	0
370060	0	0	0	0	0	0	0	0	0	0	0	0	0	0	0	0	0	0	0	0	0	0	0	0	0	0	0	1.66301e-05	0	0	0	0	0	0	0	0	0	0	0	0	0	0	0	0	0	0	0	0	0
99020	0	0	0	0	0	0	0	0	0	0	0	0	0	0	0	0	0	0	0	0	0	0	0	0	0	0	0	0	0	0	0	0	0	0	0	0	0	0	0	0	0	0	0	0	0	0	0	0	0
960983	0	3.0872e-06	7.51518e-06	0	0	0	0	0	0	0	0	0.000561972	0	0	0	0	0	6.84514e-06	0	0	0.00374405	0	0	0.00139979	0	0	0	0	0	0	0	0	0	0	0	0	0	0	0	0	0	0	0	0	0	0	0	0	0
UTAX.OTU.19	0	0	0	0	0	0	0	0.000457685	0.000283582	2.69651e-05	0	0	0	0	0	0	0	0	0	0	0.00427701	0	0	0.000461834	2.96695e-06	0	0	0	0	0	0	0	0	0	0	0	0	0	0	0	0	0	0	0	0	0	0	0	0
UTAX.OTU.6	0	0	0	0	0	0	0	0	0	0	0	0	0	0	0	0	0	0	0	0	0	0	0	0	0	0	0	0	0	0	0	0	0	0	0	0	0	0	0	0	0	0	0	0	0	0	0	0	0
UTAX.OTU.57	0	0	0	0	1.10187e-05	0.000506952	0.00356888	0.000457685	0	0	0	0	0	0	0	0	0	0	0	0	0	0	0	0	0	0	0	0	0	0	0	8.78696e-05	0	0	0	0.000203175	0	0	0	0	0	0	0	0	0	0	0	0	0
745556	0	6.1744e-06	7.51518e-06	0	0	0	0	0	0	0.00310098	0	0.000484459	0	0	0	0	0	0.000102677	0	0	9.6599e-05	0	0	0	0	0	0	0	0	0	0	0	0	0	0	0	0	0	0	0	0	0	0	0	0	0	0	0	0
763535	0	0	0	0	0	7.24218e-05	3.24444e-05	0	0	0	0	0	0.00060743	0	0.000145063	0	0	0	0	0	0	0	0	4.76118e-05	0	0	0	0	0	0	0	0	0	0	0	0	0	0	0	0	0	0	0	0	0	0	0	0	0
98909	0	0	0	0	0	0	0	0.000457685	0.00132929	2.69651e-05	0	3.87567e-05	0	0	0	0	0	0	0	0	0	0	0	0.000609431	0	0	0	1.66301e-05	0	0	0	0	0	0	0	0	0	0	0	0	0	0	0	0	0	0	0	0	0
1026505	0	1.5436e-05	0	0	0	0	0.00227111	0	0	0	0	0	1.41263e-05	0	0	0	0	0	0	0	0	0	0	0	0	0	0	0	0	0	0	0	0	0	0	1.45125e-05	0	0	0	1.4258e-05	0	0	0	0	0	0	0	0	0
248062	0	0	0	0	0	0	0	0	0	0	0	0	0	0	0	0	0	0	0	0	8.3275e-05	0	0	1.90447e-05	0	0	0	0	0	0	0	0	0	0	0	0	0	0	0	0	0	0	0	0	0	0	0	0	0
221589	0	0	0	0	0	0	0	0	0	0	0	0	0	2.66955e-05	0	0	0	0	0	0	0	0	0	3.33283e-05	0	0	0	0	0	0	0	0	0	0	0	0	0	0	0	0	0	0	0	0	0	0	0	0	0
779725	0	0	0	0	0	0	0	0.0010818	0.000301306	0	0	0	0	0	8.05906e-05	0	0	0	0	0	8.9937e-05	0	0	2.38059e-05	0	0	0	0	0	0	0	2.19674e-05	0	0	0	0	0	0	0	0	0	0	0	0	0	0	0	0	0
951899	0	0	0	0	0	0	0	0	0	0	0	0	0	0	0	0	0	0	0	3.14211e-06	0	0	0	0.000209492	0	0	0	0	0	0	0	0	0	0	0	0	0	0	0	0	0	0	0	0	0	0	0	0	0
312980	0	0	0	0	0	0	0	0	0	0	0	0	0	0	0	0	0	0	0	0	0	0	0	9.52236e-06	0	0	0	0	0	0	0	0	0	0	0	0	0	0	0	0	0	0	0	0	0	0	0	0	0
1024351	0	0	0	0	0	0	0	0	0	2.69651e-05	0	0	0	0	0	0	0	0	0	0	0	0	0	0	0	0	0	0	0	0	0	0	0	0	0	0	0	0	0	0	0	0	0	0	0	0	0	0	0
823212	0	0	0	0.000866401	0	0	0	0	0	2.69651e-05	0	0	0	0	0	0	0	0	0	0	0	0	0	4.76118e-06	0	0	1.68466e-05	0	0	0	0	0	0	0	2.21499e-05	0	0	0	0	0	0	0	0	0	0	0	0	0	9.63048e-06
587631	0	3.0872e-06	0	0	0	0	0	0	0	0	0	0.000755755	0	0	0	0	0	0	9.11411e-06	0	0	0	0	0.000152358	2.96695e-06	0	0	0	0	0	0	0	0	0	0	0	0	0	0	0	0	0	0	0	0	0	0	0	0
UTAX.OTU.3728	0	0	0	0	0	0	0	0	0	0	0	0	0	0	0	0	0	0	0	0	0	0	0	0	0	0	0	1.66301e-05	0	0.00022143	0	0	0	0	0	0	0	0	0	0	0	0	0	0	0	0	0	0	0.000500785
566265	0	0	0	0	0	0	0	0	0.000460821	0	0	0	0	0	0	0	0	0	0	0	0	0	0	9.52236e-06	0	0	0	0	0	0	0	0	0	0	0	0	0	0	0	0	0	0	0	0	0	0	0	0	0
700928	0	3.0872e-06	0	0	0	0	0	0	0	0	0	0	0	0.000106782	0	0	0	4.10709e-05	0	0	0.000209853	0	0	0	0	0	0	0	0	0	0	0	0	0	0	0	0	0	0	0	0	0	0	0	0	0	0	0	0
UTAX.OTU.1297	0	0	0	0	0	0	0	0	0	0	0	0	0	0	0	0	0	6.84514e-06	0	0	0	0	0	0	0	0	0	0	0	0	0	0	0	0	0	0	0	0	0	0	0	0	0	0	0	0	0	0	0
572629	0	0	0	0	0	0	0	0	0	0	0	0	0	0	0	0	0	0	0	0	0	0	0	0	0	0	0	0	0	0	0	0	0	0	0	0	0	0	0	0	0	0	0	0	0	0	0	0	0
686696	0	0	0	0	0	0	0	0	0	0	0	0	0	0	0	0	0	0	0	0	0	0	0	0	0	0	0	0	0	0	0	0	0	0	0	0	0	0	0	0	0	0	0	0	0	0	0	0	0
UTAX.OTU.4562	0	0	0	0	0	0	0	0	0	0	0	0	0	0	0	0	0	0	0	0	0	0	0	0	0	0	0	0	0	0	0	0	0	0	4.42997e-05	0	0	1.59772e-05	2.3175e-05	0	0	3.21182e-05	0	0	0	0	0	0	0
563957	0	0	0	0	0	0	0	0	0	0	0	0	0	0	0	0	0	0	0	0	0	0	0	4.76118e-06	0	0	0	0	0	0	7.17978e-05	0	0	3.87244e-05	0	0	0	0	0	2.8516e-05	0	0	0	0	0	0	0	0	0
99471	7.58989e-05	0	0	0	0	0	0	0	0	0	0	0	0	0	0	0	0	0	7.29129e-05	0	0	0	0	0	0	1.67372e-05	0	0	0	0	0	0	0	0	0	0	0	0	0	0	0	0	0	0	0	0	3.00535e-05	4.16997e-05	0
UTAX.OTU.3590	0	0	0	0	0	0	0	0	0	0	0	0	0	0	0	0	0	0	0	0	0	0	0	0	0	0	0	0	0	0	0	0	0	0	0	0	0	4.79317e-05	0	0	5.46269e-05	0	0	0	0	0	0	0	0
2574589	0	0	0	0	0	0	0	0	0	0	0	1.93783e-05	0	0	0	0	0	0	0	0	3.331e-06	0	0	0.000104746	0	0	0	0	0	0	0	0	0	0	0	0	0	0	0	0	0	0	0	0	0	0	0	0	0
142624	0	0	0	0	1.10187e-05	0	0	0	0	2.69651e-05	0	0	0	6.67387e-05	1.61181e-05	0	0	0	0	0	0	0	0	0	0	0	0	0	0	0	0	0	0	0	0	0	0	0	0	1.4258e-05	9.10448e-05	0	0	0	0	0	0	0	0
647374	0	0	0	0.00017328	0	0	0	0	0	0	0	0	0	0	0	0	0	0	0	0	0	0	0	0	0	0	0	1.66301e-05	0	0	0	0	0	0	0	0	8.02865e-06	0	0	0	0	0	0	0	0	1.50394e-05	0	0	9.63048e-06
287625	0	0	0	0	0	7.24218e-05	0	0	0	0	0	0	0	0	0	0	0	0.000102677	0	2.19948e-05	3.331e-06	0	0	0	0	0	0	1.66301e-05	8.07044e-06	0	0	0	0	0	0	0	0	0	0	0	0	0	0	0	0	0	0	0	0
518190	0	0	0	0	0	0	0	0	0	0	0	0	1.41263e-05	0	0	0	0	0	3.64564e-05	0	0	0	0	0	0	0	0	0	0	0	0	0	0	0	0	0	8.02865e-06	0	0	0	0	1.60591e-05	8.5831e-05	0	0	0	0	0	0
UTAX.OTU.5962	0	0	0	0	0	0	0	0	0	0	0	0	0	0	0	0	0	0	0	0	0	0	0	0	2.07687e-05	0	0	0	0	0	0	0	0	5.80866e-05	2.21499e-05	0	0	0	0	0	0	0	1.71662e-05	0	0	0	0	2.08498e-05	0
UTAX.OTU.15080	0	0	0	0	0	0	0	0	0	0	0	0	0	0	0	0	0	0	0	0	0	0	0	0	0	0	0	0	0	0	0	0	0	0	0	0	0	0	0	1.4258e-05	3.64179e-05	0	5.14986e-05	1.9256e-05	0	0	1.50267e-05	0	0
269416	0	0	0	0	0	0	0	0	0	0	0	0	0	0	0	0	0	0	0	0	3.331e-06	0	0	0	0	0	0	0	0	0	0	0	0	0	0	0	0	0	0	0	0	0	0	1.9256e-05	0	0	0	0	0
145565	0	0	0	0	0	0	0	0	0	0	0	0	0	0	0	0	0	0	0	0	0	0	0	0	0	1.67372e-05	0	0	0	0	0	0	2.17884e-05	1.93622e-05	0	0	0	0	0	0	0	0	0	0	0	1.50394e-05	0	0	0
593946	0	0	0	0	0	0	0	0	0	0	0	0	0	0	0	0	0	0	0	0	0	0	0	0	0	0	0	0	0	2.10886e-05	0	0	6.53652e-05	1.93622e-05	0	0	0	0	0	0	1.8209e-05	0	0	0	0	0	0	0	0
4380745	0	0	0	0	0	0	0	0	0	0	0	0	0	0	0	0	0	0	0	0	0	0	0	0	0	0	0	0	0	0	0	0	0	0	0	0	0	0	0	0	0	0	0	0	0	0	0	0	0
788468	0	0	0	0	0	0	0	0	0	0	0	1.93783e-05	1.41263e-05	0	0	0	0	0	0	0	5.9958e-05	0	0	0	0	0	0	0	0	0	0	0	0	0	0	0	8.02865e-06	0	0	0	0	0	0	0	0	0	0	0	0
219954	0	0	0	0	0	0	0	0	0	0	0	0	0	0	0	0	0	0	0	0	0	0	0	0	0	0	0	0	0	0	0	0	0	0	0	0	0	0	0	0	9.10448e-05	0	0	0	0	0	0	0	0
UTAX.OTU.3530	0	0	0	0	0	0	0	0	0	0	0	0	0	0	0	0	0	0	0	0	0	0	0	0	0	0	0	0	8.07044e-06	0	0	2.19674e-05	0	0	0	0	0	0	0	1.4258e-05	0	0	0	0	0	0	0	0	0
UTAX.OTU.2341	0	0	0	0	0	0	0	0	0	0	0	0	1.41263e-05	0	0	0	0	0	0	0	0	0	0	0	0	0	0	0	0	0	0	0	0	0	0	0	0	0	0	0	0	0	0	0	0	0	0	0	0
509021	0	3.0872e-06	0	0	0	0	0	0	0	0	0	0	0	0	0	0	0	0	0	0	0	0	0	2.85671e-05	0	0	0	0	0	0	0	0	0	0	0	0	0	0	0	0	0	0	0	0	0	0	0	0	0
1036883	0	3.0872e-06	1.50304e-05	0	0	0	0	0	0	0	1.16004e-05	0	0	0	0	0	0	6.84514e-06	0	0	0	0	0	9.52236e-06	0	0	0	0	0	0	0	0	0	0	0	0	0	0	0	0	0	0	0	0	0	0	0	0	0
UTAX.OTU.13594	0	0	7.51518e-06	0	0	0	0	0	0	0	0	0	0	0	0	3.4283e-05	6.06796e-06	2.05354e-05	0	9.42634e-06	1.3324e-05	0	0	0	0	0	0	0	0	0	0	0	0	0	0	0	0	0	0	0	0	0	0	0	0	0	0	0	0
UTAX.OTU.4000	0	0	0	0	0	0	0	0	0	0	0	1.93783e-05	0	0	0	0	0	0	0	0	0	0	0	4.76118e-06	0	0	0	0	0	0	0	0	0	0	0	0	0	0	0	0	0	0	0	0	0	0	0	0	0
UTAX.OTU.3221	0	0	0	0	0	0	0	0	0	0	0	0	0	0	0	0	0	0	0	0	0	0	0	0	0	0	0	0	0	0	0	0	0	0	0	0	0	0	0	0	0	0	0	1.9256e-05	0	0	0	0	0
UTAX.OTU.2653	0	3.0872e-06	0	0	0	0	0	0	0	0	0	0	0	0	0	2.28553e-05	6.06796e-06	1.36903e-05	0	0	1.3324e-05	0	0	4.76118e-06	0	0	0	0	0	0	0	0	0	0	0	0	0	0	0	0	0	0	0	0	0	0	0	0	0
UTAX.OTU.10099	0	3.0872e-06	2.25455e-05	0	0	0	0	0	0	0	0	0	0	0	0	0	6.06796e-06	0	9.11411e-06	0	0	0	0	4.76118e-06	0	0	0	0	0	0	0	0	0	0	0	0	0	0	0	0	0	0	0	0	0	0	0	0	0
UTAX.OTU.10733	0	0	0	0	0	0	0	0	0	0	0	0	0	0	0	1.14277e-05	6.06796e-06	6.84514e-06	0	3.14211e-06	9.993e-06	0	0	4.76118e-06	0	0	0	0	0	0	0	0	0	0	0	0	0	0	0	0	0	0	0	0	0	0	0	0	0
UTAX.OTU.11853	0	6.1744e-06	0	0	0	0	0	0	0	0	0	0	0	0	0	0	6.06796e-06	1.36903e-05	0	3.14211e-06	6.662e-06	0	0	0	2.96695e-06	0	0	0	0	0	0	0	0	0	0	0	0	0	0	0	0	0	0	0	0	0	0	0	0
4366540	0	6.1744e-06	0	0	0	0	0	0	0	0	0	0	0	0	0	0	0	6.84514e-06	9.11411e-06	3.14211e-06	0	0	0	4.76118e-06	5.93391e-06	0	0	0	0	0	0	0	0	0	0	0	0	0	0	0	0	0	0	0	0	0	0	0	0
897411	0	0	0	0	0	0	0.00668354	0	0	0	0	0	0	0	0	0	0	0	0	0	0	0	0	4.76118e-06	0	0	0	0	0	0	0	0	0	0	0	0	0	0	0	0	0	0	0	0	0	0	0	0	0
1921593	0	0	0	0	0	0	0	0	0	0	0	0.00815828	0.00264162	0.00146825	0.00198253	0	0	0	0	0	0	0	0	4.76118e-06	0	0	0	0	0	0	0	0	0	0	0	0	0	0	0	0	0	0	0	0	0	0	0	0	0
107299	0	0	7.51518e-06	0	0	0	0.0134969	0	0	0	0	0	0	0	0	0	0	0	0	0	0	0	0	6.18953e-05	0	0	0	0	0	0	0	2.19674e-05	0	0	0	0	0	0	0	0	0	1.60591e-05	0	0	0	0	0	0	0
UTAX.OTU.21	0	0	0	0	0	0	0	0.00278772	0.0067528	0	0	0	0	0	0.000290126	0	0	0	0	0	0	0	0	1.90447e-05	0	0	0	0	0	0	0	0	0	0	0	0	0	0	0	0	0	0	0	0	0	0	0	0	0
775002	0	0	0	0	0	0	0	0	0	0	0	0.00455391	0.00285351	0.00161508	0.000741433	0	0	0	0	0	0	0	0	0	0	0	0	0	0	0	0	0	0	0	0	5.80501e-05	0	0	0	0	0	0	0	0	0	0	0	0	0
102453	0	0	0	0	0	0.00919757	0	0	0	0	0	0	0	0	0	0	0	0	0	0	0	0	0	4.76118e-06	0	0	0	0	0	0	0	0	0	0	0	1.45125e-05	0	0	0	0	0	0	0	0	0	0	0	0	0
1604997	0	0	0	0	0	0	0	0	0	0	0	0	0	0	0	0	0	0	0	0	0	0	0	1.42835e-05	0	0	0	0	0	0	0	0	0	0	0	0	0	0	0	1.4258e-05	0	1.60591e-05	0	0	0	0	0.00634129	0	0
42642	0	3.0872e-06	7.51518e-06	0	0	0	0	0	0	0	0	0	0	0	0	0	0	0	9.11411e-06	0	0.0068119	0	0	0.00119982	0	0	0	0	0	0	0	0	0	0	0	0	0	0	0	0	0	0	0	0	0	0	0	0	0
292322	0	0	0	0	0	0	0	0	0	0.00523123	0	0.00034881	0.00038141	0	3.22362e-05	0	0	0	0	0	0	0	0	0.000204731	0	0	0	0	0	0	0	0	0	0	0	0	0	0	0	0	0	0	0	0	0	0	0	0	0
748537	0	0	0	0	0	0	0	0.00245486	0.000762128	0	0.000475616	0.000620107	0	0	0	0	0	0	0	0	0	0	0	0.000285671	0	0	0	0	0	0	0	0	0	0	0	0	0	0	0	0	0	0	0	0	0	0	0	0	0
165131	0	0	0	0	0	7.24218e-05	0	0	0	0	0	0	0	0	0	9.14213e-05	0	0	0	0	0	0	0	0	2.96695e-06	0	0	0	0	0	0	0	0	0	0	0	0	0	0	0	0	0	0	0	0	0	0	0	0
UTAX.OTU.96	0	0	0	0	0	0	0	0	0.000567165	0	0	0.00248043	0.000211894	0.000240259	0	0	0	0	0	0	0	0	0	0.000399939	0	0	0	0	0	0	0	0	0	0	0	0	0	0	0	0	0	0	0	0	0	0	0	0	0
UTAX.OTU.76	0	0	0	0	0	0	0	0	0	0	0	0	0	0.000106782	0	0	0	0	0	0	0	0	0	0	0	0	0	0	0	0	0	0	0	0	0	0	0	0	0	0	0	0	0	0	0	0	0	0	0
UTAX.OTU.183	0	0	0	0	0	0	0	0	0	0	0	0	0	0	0	0	0	0	0	0	3.331e-06	1.45729e-05	0	0	0	0	0	0	0	0	0	0	0	0	0	0	0	0	0	0	0	0	0	0	0	0	0	0	0
850137	0	0	0	0	0	0	0	0	0	0	0	0.000174405	0.000197768	0	0	0	0	0	0	6.28423e-06	3.331e-06	0	0	0.00288527	0	0	0	0	0	0	0	0	0	0	0	0	0	0	0	0	0	0	0	0	0	0	0	0	0
819781	0	0	0	0	0	0	0	0	0	0	0	5.8135e-05	0.00142676	0.0014549	0.000193417	0	0	0	0	0	0	0	0	4.76118e-06	0	0	0	0	0	0	0	0	0	0	0	0	0	0	0	0	0	0	0	0	0	0	0	0	0
557456	0	0	0	0	0	0	0	0	0	0	0	0	0	0	0	0	0	0	0	0	0	0	0	9.52236e-06	0	0	0	0	0	0	0	0	0	0	0	0	0	0	0	0	0	0	0	0	0	0	0	0	0
898468	0	3.0872e-06	0	0	0	0	0	0	0	0	0	0	0	0	0	0	0	6.84514e-06	0	0	0	0	9.58277e-06	4.76118e-06	0	0	0	0	0	0	0	0	0	0	0	0	0	0	0	0	0.00262209	0	0	0	0	0	0	0	0
1046397	0	0	0	0	0	0	0	0	0	0	0	0	0	0	0	0	0	0	0	0	0	0	0	0	0	0	0	0	0	0	0	0	0	0	0	0	0	0	0	0	0	0	0	0	0	0	0	0	0
632783	0	0	0	0	0	0	0	0	0	0.000350546	0	5.8135e-05	8.47577e-05	0	0	0	0	0	0	0	0	0	0	5.2373e-05	0	0	0	0	0	0	0	0	0	0	0	0	0	0	0	0	0	0	0	0	0	0	0.000901605	0	0
529067	0	0	0	0	0	0	0	0	0	0	0	0	4.23789e-05	0.000146825	0	0	0	0	0	0	0	0	0	0	0	0	0	0	0	0	0	2.19674e-05	0	0	0	0	0	0	0	0	0	0	0	0	0	1.50394e-05	0	0	0
UTAX.OTU.656	0	0	0	0	0	0	0	0	0	0	0	0	0	0	0	0	0	0	0	0	0	0	0	0	0	0	0	8.31504e-05	0	0	0	0	0	0	0	5.80501e-05	0	0	0	0	0	0	0	0.00121312	0	0	0	0	0
590295	0	0	0	0	0	0	0	0	0	0	0	0	0	0.000133477	0	0	0	0	0	0	0	0	0	0.000276148	0	0	0	0	0	0	0	0	0	0	0	0	0	0	0	0	0	0	0	0	0	0	0	0	0
878843	0	0	0	0.00034656	0	7.24218e-05	0.000421777	0	0	0	0	0	0	1.33477e-05	0.000322362	0	0	0	0	0	0	0	0	0	0	0	0	0	0	0	0	0	0	0	0	0	0	0	0	0	0	0	0	0	0	0	0	0	0
1047652	0	0	0	0	0	0	0	0	0.000708956	0	0	0	0	0	0	0	0	0	0	0	0	0	0	0	0	0	0	0	0	0	0	0	0	0	0	0	0	0	0	0	0	0	0	0	0	0	0	0	0
140683	0	0	0	0	0	0	0	0	1.77239e-05	0	0	0.000794512	0	1.33477e-05	0	0	0	0	0	0	0	0	0	4.28506e-05	0	0	0	0	0	0	0	0	0	0	0	0	0	0	0	0	0	0	0	0	0	0	0	0	0
547060	0	0	0	0	0	0	0	0	0	0	0	0	0	0	0	0	0	0	0	0	0	0	0	9.52236e-06	0	0	0	0	0	0	0	0	0	0	0	0	0	0	0	0	0	0	0	0	0	0	0	0	0
4420719	0	0	0	0	0	0	0	0	0	0	0	0	0	0	0	0	0	6.84514e-06	0	0	0.000636221	0	0	0	0	0	0	0	0	0	0	0	0	0	0	0	0.000112401	0	0	0	0	0	0	0	0	0	0	0	0
113913	0	0	0	0	0	0	0	0	0	0	0	0	0	0	0	0	0	0	0	0	0	0	0	1.90447e-05	0	0	0	0	0	0	0	0	0	0	0	0	0	0	0	0	0	0	0	0	0	0	0	0	0
1140748	0	0	0	0	0	7.24218e-05	0	0	0	0	0.00030161	0	0	0	0.00025789	0	0	0	0	0	3.331e-05	0	0	0	0	0	0	0	0	0	0	0	0	0	0	0	4.01432e-05	0	0	0	0	0	0	0	0	0	0	0	0
4328672	0	0	0	0	0	0	0	0	0	0	0	0.000174405	7.06314e-05	9.34342e-05	0.00025789	0	0	0	0	0	0	0	0	4.76118e-06	0	0	0	0	0	0	0	0	0	0	0	0	0	0	0	0	0	0	0	0	0	0	0	0	0
942536	0	0	0	0.00017328	0.000220374	7.24218e-05	0	8.32154e-05	0	0	0	0	0	0	0	0	0	0	0	0	0	0	0	0	0	0	0	0	0	0	0	0	0	0	0	0	0	0	0	0	0	0	0	0	0	0	0	2.08498e-05	0
1104801	0	0	0	0	0	0	0	0	0	0	0	0	0	0	0	0	0	0	0	0	0	0	0	0	0	0	0	0	0	0	0	0	0	0	0	0	0	0	0	0	0	0	0	0	0	0	0	0	0
1016369	0	0	0	0	8.81494e-05	0	0	0	0	0	0	0	0	0	6.44725e-05	0	0	6.84514e-06	0	0	0	0	0	0	0	0	0	0	0	0	0	0	2.17884e-05	0	0	0.000319276	0	0	0	0	0	0	0	0	0	0	0	0	0
342395	0	0	0	0.00034656	0	7.24218e-05	0	2.08039e-05	1.77239e-05	0	1.16004e-05	0	0	0	0	0	0	0	0	0	0	0	0	0	0	0	0	0	0	0	0	0	0	0	0	0	0	0	0	0	0	0	0	0	0	0	0	0	0
UTAX.OTU.2317	0	0	0	0	0	0	0	4.16077e-05	0	0	0	5.8135e-05	0.000226021	1.33477e-05	9.67087e-05	0	0	0	0	0	0	0	0	0	0	0	0	0	0	0	0	0	0	0	0	0	0	0	0	0	0	0	0	0	0	0	0	0	0
4442644	0	0	0	0	0	0	0	0	0	0	0	0	0	0	0	0	0	0	0	0	0	0	0	4.28506e-05	5.93391e-06	0	0	0	0	0	0	0	0	0	0	0	0	0	0	0	0	0	0	0	0	0	6.0107e-05	0	0
UTAX.OTU.1376	0	0	0	0	0	0	0	0	0	0	0	0	0	0	0	0	0	0	0	0	0	0	0	0	0	0	0	0	0	0	0	0	0	0	0	0	0	0	0	0	1.8209e-05	0	0	0	0	0	0	0	0
4405609	0	0	0	0	0	0	3.24444e-05	0	0	0	0	0	0	0	9.67087e-05	0	0	0	0	0	0	0	0	0	0	0	0	0	0	0	0	0	0	0.000116173	0	0	0	0	0	2.8516e-05	0	0	0	0	4.48397e-05	0	0	0	0
UTAX.OTU.4333	0	0	0	0	0	0	0	0	0	0	0	0	0	0	0	0	0	0	0	0	0	0	0	0	0	0	0	0	0	0.00014762	0	0	0	0	0	4.35376e-05	0	0	0	0	0	0	0	0	0	0	0	0	8.66743e-05
UTAX.OTU.10596	0.000227697	0	0	0	0	0	0	0	0	0	0	0	0	0	0	0	0	0	1.82282e-05	0	0	0	0	0	0	1.67372e-05	0	0	0	0	0	0	0	0	0	0	0	0	0	0	0	0	0	0	0	0	0	0	0
UTAX.OTU.3837	0	9.2616e-06	0	0	0	0	0	0	0	0	0	0	0	0	0	0	0	2.05354e-05	0	0	0	2.18594e-05	0	0	0	0	0	0	0	0	0	0	0	0	0	0	0	0	0	0	0	0	0	0	0	0	0	0	0
UTAX.OTU.2707	0	0	0	0	0	0	0	0	0	0	0	0	0	0	0	0	0	0	0.00020051	0	0	0	0	0	0	0	0	0	0	0	0	0	0	5.80866e-05	0	0	0	0	0	0	0	0	0	0	0	0	0	0	0
593555	0	0	0	0	2.20374e-05	0.000144844	6.48887e-05	2.08039e-05	0	0	1.16004e-05	0	0	0	0	0	0	0	0	0	0	0	0	0	0	0	0	0	0	0	0	0	0	0	0	0	0	0	0	0	0	0	0	0	0	0	0	0	0
840500	0	0	0	0	0	0	0	0	0	0	0	3.87567e-05	0.000155389	0	3.22362e-05	0	0	0	0	0	0	0	0	0	0	0	0	0	0	0	0	0	0	0	0	0	0	0	0	0	0	0	0	0	0	0	0	0	0
1716094	0	0	0	0.00017328	0	0	3.24444e-05	0	0	0	0	0	0	1.33477e-05	0	0	0	0	0	0	0	0	0	0	0	0	0	0	0	0	0	0	0	0	0	1.45125e-05	0	0	0	0	0	0	0	0	0	0	0	0	0
249637	0	0	0	0	0	0	3.24444e-05	0	0	0	0	0	0	0.000106782	0	0	0	0	0	3.14211e-06	0	0	0	6.18953e-05	0	0	0	0	0	0	0	0	0	0	0	1.45125e-05	0	0	0	0	0	0	0	0	0	0	0	0	0
UTAX.OTU.3195	0	0	0	0	0	0	0	0	0	0	0	0	0	0	0	0	0	0	0	0	0	0	0	0	0	0	0	0	0	0	0	0	0	5.80866e-05	0	0	4.81719e-05	0	0	0	0	3.21182e-05	0	0	5.97863e-05	0	0	0	0
510721	0	0	0	0	0	0	0	0	0	0	0	0	0	0	0	0	0	0	0	0	0	0	0	0	0	0	0	0	0	0	0	0	0	0	0	0	0	0	0	0	0	0	0	0	0	0	0	0	0
UTAX.OTU.2113	0	0	0	0	7.71307e-05	0	0	0	0	0	6.96023e-05	0	0	0	3.22362e-05	1.14277e-05	0	0	0	0	3.331e-06	0	0	0	0	0	0	0	0	0	0	0	0	0	0	0	0	0	0	0	0	0	0	0	0	0	0	0	0
240591	0	0	0	0	0	7.24218e-05	0	0	0	0	0	0	0	0	0	0	0	8.89869e-05	0	0	0	0	9.58277e-06	4.76118e-06	0	0	0	0	0	0	0	0	0	0	0	0	0	0	0	0	0	0	0	0	0	0	0	0	0
UTAX.OTU.4771	0	0	0	0	0	0	0	0	0	0	0	0	0	0	0	0	0	6.84514e-06	0	0	0	7.28645e-06	0	4.76118e-06	0	0	0	0	0	0	0	0	0	0	0	0	0	0	0	0	0	0	0	0	0	0	0	0	0
1142470	0	0	0	0	0	0	0	0	0	0	0	0	0	0	4.83543e-05	0	0	0	0	6.91265e-05	0	0	0	0	0	0	0	0	0	0	0	0	0	0	0	0	0	0	0	0	0	0	0	0	0	0	0	0	0
578126	0	0	0	0	0	0	0	0	0	0	0	0	0	0	0	0	0	0	0	0	4.9965e-05	0	0	3.80894e-05	0	0	0	0	0	0	0	0	0	0	0	0	0	0	0	0	0	0	0	0	0	0	0	0	0
508906	0	0	0	0	0	7.24218e-05	0	0	0	0	0	0	0	0	0	0	0	0	0	0	0	0	0	0	0	1.67372e-05	0	0	0	0	0	0	0	0	0	0	0	0	0	0	0	1.60591e-05	1.71662e-05	0	0	0	0	0	0
91024	0	0	0	0	0	0	0	0	0	0	0	1.93783e-05	1.41263e-05	0	0	0	0	0	0	0	0	0	0	4.76118e-06	0	0	0	4.98902e-05	0	0	0	0	0	0	0	2.9025e-05	0	0	0	0	0	0	0	0	0	0	0	0	0
4437174	0	0	0	0	0	0	3.24444e-05	0	0	0	0	0	0	2.66955e-05	0	0	0	0	0	0	0	0	0	0	0	0	0	0	0	0	0	2.19674e-05	0	0	0	0	0	0	1.15875e-05	0	0	0	0	0	0	0	0	2.08498e-05	0
UTAX.OTU.2919	0	3.0872e-06	0	0	0	0	0	0	0	0	0	0	0	0	0	5.71383e-05	1.21359e-05	2.05354e-05	0	0	1.6655e-05	0	0	0	0	0	0	0	0	0	0	0	0	0	0	0	0	0	0	0	0	0	0	0	0	0	0	0	0
616742	0	0	0	0	0	0	0	0	0	0	0	0	0	0	0	0	0	0	0	0	0	0	0	0	0	0	1.68466e-05	0	0	0	0	4.39348e-05	0	0	0	0	1.60573e-05	1.59772e-05	0	0	0	0	0	0	0	0	0	0	0
562882	0	0	0	0	0	0	0	0	0	0	0	0	0	0	0	0	0	0	0	0	0	0	0	0	0	0	0	0	0	2.10886e-05	3.58989e-05	0	0	1.93622e-05	0	0	0	0	0	1.4258e-05	0	0	0	0	0	0	0	0	9.63048e-06
UTAX.OTU.155	0	0	0	0	0	0	0	0	0	0	0	0	0	0	0	0	0	0	0	3.14211e-06	0	0	0	0	0	0	0	0	0	0	0	0	0	0	0	0	0	0	0	0	0	0	0	0	0	0	0	0	0
430561	0	0	7.51518e-06	0	0	0	0	0	0	0	0	0	0	0	0	0	0	3.42257e-05	0	6.28423e-06	0	0	0	0	0	0	0	0	0	0	0	0	0	0	0	2.9025e-05	0	0	0	0	0	0	0	0	0	0	0	0	0
UTAX.OTU.6005	0	3.0872e-06	0	0	0	7.24218e-05	0	0	0	0	0	0	0	0	0	0	0	0	0	0	0	0	0	0	0	0	0	0	0	0	0	0	0	0	0	0	0	0	0	0	0	0	0	0	0	0	0	0	0
UTAX.OTU.15865	0	0	0	0	0	0	0	0	0	0	0	0	0	0	0	0	0	0	0	0	0	0	0	0	0	1.67372e-05	0	0	0	0	0	0	0	0	0	0	8.02865e-06	0	0	0	0	0	0	0	1.49466e-05	0	1.50267e-05	0	0
818744	0	0	0	0	0	0	0	0	0	0	0	0	0	0	0	0	0	0	0	0	0	0	1.91655e-05	0	0	0	0	0	0	0	0	0	0	0	1.10749e-05	1.45125e-05	0	0	0	0	0	0	0	0	0	0	0	0	0
854930	0	0	0	0	0	0	0	0	0	0	0	0	0	0	0	0	0	0	0	0	0	0	0	0	0	0	0	0	0	0	0	0	0	0	0	0	0	0	0	0	0	0	0	0	0	0	0	0	0
2421044	0	0	0	0	0	0	3.24444e-05	0	0	0	0	0	0	1.33477e-05	0	0	0	0	0	0	0	0	0	1.42835e-05	0	0	0	1.66301e-05	0	0	0	0	0	0	0	0	0	0	0	0	0	0	0	0	0	0	0	0	0
983907	0	0	0	0	0	0	0	0	0	0	0	0	0	0	0	0	0	0	0	0	0	0	0	4.76118e-06	0	0	0	0	0	0	0	0	0	0	0	0	0	0	0	0	0	0	0	1.9256e-05	0	0	0	0	0
281407	0	3.0872e-06	0	0	0	0	0	0	0	0	0	1.93783e-05	2.82526e-05	0	1.61181e-05	0	0	0	0	0	0	0	0	0	0	0	0	0	0	0	0	0	0	0	0	0	0	0	0	0	0	0	0	0	0	0	0	0	0
225133	0	0	0	0	0	0	0	0	0	0	0	0	0	0	0	0	0	0	0	0	0	0	0	0	0	0	0	0	0	0	0	0	0	0	0	0	0	0	0	0	1.8209e-05	0	0	0	0	0	0	0	0
UTAX.OTU.3653	0	0	0	0	0	0	0	0	0	0	0	0	0	0	0	0	0	0	0	0	0	0	0	0	0	0	0	0	0	0	0	0	0	0	0	0	0	0	0	0	0	0	0	0	0	0	0	0	2.88914e-05
588769	0	3.0872e-06	0	0	0	0	0	0	0	0	0	0	0	0	0	0	0	0	0	0	0	0	0	4.76118e-06	2.96695e-06	3.34745e-05	0	0	0	0	1.79495e-05	0	0	0	0	0	0	0	0	0	0	0	0	0	0	0	0	0	0
144814	0	3.0872e-06	0	0	0	0	0	0	0	0	0	0	0	0	0	0	0	0	0	0	0	0	9.58277e-06	0	0	0	0	0	0	0	0	2.19674e-05	0	0	1.10749e-05	0	0	0	0	0	0	0	0	0	0	0	1.50267e-05	0	0
UTAX.OTU.25	0	0	7.51518e-06	0	0	0	0	0	0	0	0	0	0	0	0	0	0	0	0	0	0	0	0	2.38059e-05	2.96695e-06	0	0	0	0	0	0	0	0	0	0	0	0	0	0	1.4258e-05	0	0	0	0	0	0	0	0	0
4305797	0	0	0	0	0	0	0	0	0	0	0	0	0	0	0	0	0	0	0	0	0	0	0	0	0	0	0	0	0	0	0	0	0	3.87244e-05	0	0	0	0	0	0	0	0	0	0	0	0	0	0	0
534750	0	0	0	0	0	0	0	0	0	0	0	0	0	0	0	0	0	0	0	0	0	0	0	0	0	0	0	0	0	0	0	0	0	0	0	0	0	0	0	0	0	0	0	0	0	0	0	0	0
707259	0	0	0	0	0	0	0	0	0	0	0	0	0	0	0	0	0	0	0	0	0	0	0	0	0	0	0	0	0	0	0	0	0	0	0	0	0	0	0	0	0	0	0	0	0	1.50394e-05	0	0	0
UTAX.OTU.9481	0	3.0872e-06	0	0	0	0	0	0	0	0	0	0	0	0	0	0	0	6.84514e-06	0	9.42634e-06	9.993e-06	0	9.58277e-06	0	0	0	0	0	0	0	0	0	0	0	0	0	0	0	0	0	0	0	0	0	0	0	0	0	0
319608	0	0	0	0	0	0	0	0	0	0	0	0	0	0	0	0	0	0	0	0	0	0	0	0	0	0	0	0	0	0	0	0	0	0	0	0	0	0	0	0	0	0	0	0	0	0	0	0	0
340953	0	0	0	0	1.10187e-05	0.0357039	6.48887e-05	0	0	0	1.16004e-05	0	0	0	0	0	0	0	0	0	0	0	0	0	0	0	0	0	0	0	0	0	0	0	0	0	0	0	0	0	0	0	0	0	0	0	0	0	0
374923	0	0	0	0	0	0	0	0	0	0	0	0	0	0	0	0	0	0	0	0	0	0	0	0	0	0	0	0	0	0	0	0	0	0	0	0	0	0	0	0	0	0	0	0	0	0	0	0	0
570493	0	0	0	0	0	0	0	0	0	0	0	0	0	0	0.000177299	0	0	0	0	3.14211e-06	0.0149362	0	0	0	2.96695e-06	0	0	0	0	0	0	0	0	0	0	0	0	0	0	0	0	0	0	0	0	0	0	0	0
644991	0	0	0	0	0	0	0	0	0	0	0	0	0	0	0	0	6.06796e-06	6.84514e-06	9.11411e-06	0	0.0148296	0	0	0	0	0	0	0	0	0	0	0	0	0	0	0	0	0	0	0	0	0	0	0	0	0	0	0	0
956836	0	0	0	0	0	0	0.0138862	0.000166431	0	0	0	5.8135e-05	8.47577e-05	0	0	0	0	0	0	0	0	0	0	0	0	0	0	0	0	0	0	0	0	0	0	0	0	0	0	0	0	0	0	0	0	0	0	0	0
UTAX.OTU.59	0	0	0	0	0	0	0	0.00187235	0.000992538	0.00803559	0.00143845	0	0	0	0	0	0	0	0	0	0	0	0	0	0	0	0	0	0	0	0	0	0	0	0	0	0	0	0	0	0	0	0	0	0	0	0	0	0
342621	0	0	0	0	0	0	0	0.000873762	0.0027472	0.00703789	0.000255209	0	0	0	0	0	0	0	0	0	0	0	0	0	0	0	0	0	0	0	0	0	0	0	0	0	0	0	0	0	0	0	0	0	0	0	0	0	0
1048497	0	0	0	0	0	0	0.00814353	0	1.77239e-05	0	0	0	0	0	0	0	0	0	0	0	0	1.45729e-05	0	9.52236e-06	0	0	0	0	0	0	0	0	0	0	0	0	0	0	0	0	0	0	0	0	0	0	0	0	0
4480003	0	0	0	0	0	0	0	0	0	0	0	0	0	0	0	0	0	0	0	0	0	0	0	0	0	0	0	0	0	1.05443e-05	0	0	0	0	0	0	0	0	0	0	0	0	0	0	0	0	0	0	0
UTAX.OTU.7	0	0	0	0	0	0	0	0	0	0	0.00676303	0	0	0	0	0	0	0	0	0	8.6606e-05	0	0	0.000628476	0	0	0	0	0	0	0	0	0	0	0	0	0	0	0	0	0	0	0	0	0	0	0	0	0
278807	0	0	0	0	0	0	0	0.000811351	0.000567165	0.00372118	0	0	0	0	0	0	0	0	0	0	3.331e-06	0	0	0	0	0	0	0	0	0	0	0	0	0	0	0	0	0	0	0	0	0	0	0	0	0	0	0	0
171126	0	0	0	0	0	0	0	0	1.77239e-05	0	0	0	0	0	0	0	0	0	0	0	0.000219846	0	0	0	0	0	0	0	0	0	0	0	0	0	0	0	1.60573e-05	0	0	0	0	0	0	0	0	0	0	0	0
821779	0	0	0	0	0	0	0	0	0	0	0	0	0	0.00365728	0	0	0	0	0	0	0	0	0	2.38059e-05	0	0	0	0	0	1.05443e-05	0	0	0	0	0	0	8.02865e-06	0	0	0	0	0	0	0	0	0	0	0	0
1146448	0	0	0	0	0	0	0.00129777	0	0	0	0	0	0	4.00432e-05	0	0	0	0	0	0	0	0	0	0.000290432	0	0	0	0	0	0	0	0	0	0	0	0.00195919	0	0	0	0	0	0	0	0	0	0	0	0	0
46693	0	0	0	0	0	0	0	0	0	0	0	0.00217037	0	1.33477e-05	0	0	0	0	0	0	0.00125579	0	9.58277e-06	0	0	0	0	0	0	0	0	0	0	0	0	0	0	0	0	0	0	0	0	0	0	0	0	0	0
1607960	0	0	0	0	0	0	0	0.00143547	0.000602613	0	0.00133404	0	0	0	0	0	0	0	0	0	0	0	0	5.71342e-05	0	0	0	0	0	0	0	0	0	0	0	0	0	0	0	0	0	0	0	0	0	0	0	0	0
249571	0	0	0	0	0	0	0.00194666	0	0	0.00121343	0	0	0	0	0	0	0	0	0	0	0	0	0	0	0	0	0	0	0	0	0	0	0	1.93622e-05	0	0	0	0	0	0	0	0	0	0	0	0	0	0	0
535255	0	0	0	0	0	0	0	0	0	0	0	0.00244167	0	0	0	0	0	0	9.11411e-06	0	0	0	0	0.000580864	0	0	0	0	0	0	0	0	0	0	0	0	0	0	0	0	0	0	0	0	0	0	0	0	0
534564	0	0	0	0	0	0	0	0	0	0.00148308	0	0.00125959	2.82526e-05	0	0	0	0	0	0	0	0	0	0	0.000128552	0	0	0	0	0	0	0	0	0	0	0	0	0	0	0	0	0	0	0	0	0	0	0	0	0
4358790	0	0	0	0	0	0	0	0	0	0	0	0	0	0.00140151	0	0	0	0	0	0	0.000416375	0	0	0.00101413	0	0	0	0	0	0	0	0	0	0	0	0	0	0	0	0	0	0	0	0	0	0	0	0	0
4344343	0	3.0872e-06	0	0	0	0	0.00262799	0	0	0	0	0	0	0	0.000145063	0	0	0	0	1.25685e-05	0	0	0	0	0	0	0	0	0	0	0	0	0	0	0	0	0	0	0	0	0	0	0	0	0	0	0	0	0
168726	0	0	0	0	0	0	0	0	0	0	0	0	0	0	0	0	0	0	0	0	0	0	0	0	0	0	0	0	0	0	0	0	0	0	0	0	0	0	0	0	0	0	0	0	0	0	0	0	0
UTAX.OTU.62	0	0	0	0	0	0	0	0	0	0	0	0	0.00108772	0	0	0	0	0	0	0	0	0	0	5.2373e-05	2.96695e-06	0	0	0	0	0	0	0	0	0	0	0	0	0	0	0	0	0	0	0	0	0	0	0	0
110511	0	0	0	0	0	0	0	0	0	0	0	0	0	0	0	0	0	2.73806e-05	0	1.25685e-05	0.000206522	0	0	0.00172831	0	0	0	0	0	0	0	0	0	0	0	0	0	0	0	0	0	0	0	0	0	0	0	0	0
302089	0	0	0	0.000866401	1.10187e-05	0	6.48887e-05	0	0.00102799	0	0	0	0	0	0	0	0	0	0	0	0	0	0	0	0	0	0	0	0	0	0	0	0	0	0	0	0	0	0	0	0	0	0	0	0	0	0	0	0
UTAX.OTU.122	0	0	0	0	0	0	3.24444e-05	0	0	0	0	0	0	0	0	0	0	0	0	0	0	0	0	0	0	0	0	0	0	0.000200342	0.00145391	0	0	0	0	0	0	0	0	0	0	0	0	0	0	0	0	0	0.000250392
274278	0	0	0	0	0	0	0	0	0	0	0	0.00093016	0.000423789	5.3391e-05	0.000322362	0	0	0	0	0	0	0	0	0	0	0	0	0	0	0	0	0	0	0	0	0	0	0	0	0	0	0	0	0	0	0	0	0	0
UTAX.OTU.52	0	0	0	0	0	0	0	0	0	0	0	0.000445702	0.000579178	0.000173521	0.000354598	0	0	0	0	0	0	0	0	0	0	0	0	0	0	0	0	0	0	0	0	0	0	0	0	0	0	0	0	0	0	0	0	0	0
511365	0	0	0	0	0	0	0	0	0	0	0	0	0	0	0	0	0	0	0	0	0	0	0	4.76118e-06	0	0	0	0	0	0	0	0	0	1.93622e-05	0	0	0	0	0	0	0	0	0	0	0	0	0	0	0
4402381	0	0	0	0	0	0	0	0	0	0	0	0	0	0	0	0	0	0	0	0	0	0	0	0	0	0	0	0	8.07044e-06	0	0	0	0	0	0	0	0	0	0	0	0	0	0	1.9256e-05	0	0	0	0	0
593232	0	0	0	0	0	0	0	0	0	0	0	0	0	0	0	0	0	0	0	0	3.331e-06	0	0	0	0	0	0	0	0	0	0	0	0	0	0	0	0	0	0	0	0	0	0	0	0	0	0	0	0
245026	0	0	0	0	0	0	0	0	0	0	0	0.00023254	0.000791072	4.00432e-05	0.00025789	0	0	0	0	0	0	0	0	0	0	0	0	0	0	0	0	0	0	0	0	0	0	0	0	0	0	0	0	0	0	0	0	0	0
3250064	0	0	0	0	0	0	0	0	0	0	0	0	0	0.000987733	0	0	0	0	0	0	0.000126578	0	0	0.000171402	0	0	0	0	0	0	0	0	0	0	0	0	0	0	0	0	0	0	0	0	0	0	0	0	0
UTAX.OTU.1040	0	0	0	0	0	0	0	0	0	0	0	0	0	0	0	0	0	0	0	0	0	0	0	0	0	0	0	0.000133041	0	0	0	0	0	0	2.21499e-05	0	0	0	0.000614137	0	0	0.000497832	0	0	0	0	0	0	0
1062123	0	0	0	0	0	0	0	0	0	0	0	0	0	0	0	0	0	0	0	0	0	0	0	0	0	0	0	0	0	0	0	0	0	0	0	0	0	0	0	0	0	0	0	0	0	0	0	0	0
UTAX.OTU.112	0	0	7.51518e-06	0	0	0	0	0	0	0	0	0	0	0	0	0	0	0	0	0	0.000802771	0	0	0	0	0	0	0	0	0	0	0	0	0	0	0	0	0	0	0	0	0	0	0	0	0	0	0	0
899931	0	0	0	0	0	0	0	0	0	0	0.000348012	0	0	0	0	0	0	0	0	0	0	0	0	0	0	0	0	0	0	0	0	0	0	0	0	0	0	0	0	0	0	0	0	0	0	0	0	0	0
586163	0	0	0	0	0	0	0	0	0	0	0	0	0	0	0	0	0	0	0	0	0	0	0	4.76118e-06	0	0	0	0	0	0	0	0	0	0	0	0	0	0	0	0	0	0	0	0	0	0	0	0	0
UTAX.OTU.84	0	0	1.50304e-05	0	0	0	0	0	0	0	0	0	0	0	0	0	0	0	0	0	0.0006662	0	0	7.61789e-05	0	0	0	0	0	0	0	0	0	0	0	0	0.000136487	0	0	0	0	0	0	0	0	0	0	0	0
318862	0	0	0	0.00017328	0	0	0	0	0	0	0	0.000678242	0	0	0	0	0	0	0	0	0	0	9.58277e-06	4.76118e-06	0	0	0	0	0	0	0	0	0	0	0	0	0	0	0	0	0	0	0	0	0	0	0	0	0
UTAX.OTU.135	0	0	0	0	0	0	0	0	0	0	0	0	0.000211894	0.000387085	6.44725e-05	0	0	0	0	0	0	0	0	0.00019997	0	0	0	0	0	0	0	0	0	0	0	0	0	0	0	0	0	0	0	0	0	0	0	0	0
UTAX.OTU.608	0	0	0	0	0	0	0	0	0	0	0	3.87567e-05	0.000339031	0.000387085	0	0	0	0	0	0	0	0	0	9.52236e-05	0	0	0	0	0	0	0	0	0	0	0	0	0	0	0	0	0	0	0	0	0	0	0	0	0
254744	0	0	0	0	0	0	0	0	0	0	0	0	0	0	0	0	0	0	0	3.14211e-06	0.000696179	0	0	0.000114268	0	0	0	0	0	0	0	0	0	0	0	0	0	0	0	0	0	0	0	0	0	0	0	0	0
273185	0	0	0	0	0	0	0	0	0	0	0	0	0	0	0	0	0	0	0	0	0	0	0	0	0	0	0	0	0	0	0	0	0	0	0	0	0	0	0	0	0	0	0	0	0	0	0	0	0
10632	0	0	0	0	0	0	0	0	0	0	0	0	0	0	0	0	0	0	0	0	0	0	0	0	0	0	0	0	0	0	0	0	0	0	0	0.000145125	0	0	0	0	0	0	0	0	0	0	0	0	0
91144	0	0	0	0	0	0	0	0.00037447	0.000354478	0	0	0	0	0	0	0	0	0	0	0	9.993e-06	0	0	4.76118e-06	0	0	0	0	0	0	0	0	0	0	0	0	0	0	0	0	0	0	0	0	0	0	0	0	0
741492	0	0	0	0	0	0	0	0	0	0	0	0	0	0	0	0	0	0	0	0	0	0	0	0	0	0	0	0	0	0	0	0	0	0	0	0	0	0	0	0	0	0	0	0	0	0	0	0	0
UTAX.OTU.9440	0	0	0	0	0	0	0	0	0	0	0	0	0	0	0	0	0	0	0	0	0	7.28645e-06	0	0	0	0	0	0	0	0	0	0	0.000610075	0	0	0	0	6.3909e-05	0	0	1.8209e-05	0	0	0	0	0	0	0	0
235046	0	0	0	0.000519841	0	7.24218e-05	0	0	0	0	0	0	0	2.66955e-05	6.44725e-05	0	0	0	0	0	0	0	0	0	0	0	0	0	0	0	0	0	0	0	0	0	0	0	0	0	0	0	0	0	0	0	0	0	0
UTAX.OTU.1346	0	0	0	0	0	0	0	0	0	0	0	0	0	0	0	0	0	0	0	0	0	0	0	0	0	0	0	0	0	0	0	0	0	0	0	4.35376e-05	0	0.000511272	0	0	0	0	0.000120163	0	0	0	0	0	0
UTAX.OTU.439	0	0	0	0	0	0	0	0	0	0	0	0	0	0	0	0	0	0	9.11411e-06	0	0	0	0	9.52236e-06	0	0	0	0	0	0	0	0	0	0	0	0	0	0	0	0	0	0	0	0	0	0	0	0	0
874841	0	0	0	0	0	0	0	0	0	0	0	0	0	0	0	0	0	0	0	0	0	0	0	0	0	0	0	0	0	0	0	0	0	0	0	0	0	0	0	0	0	0	0	0	0	0	0	0	0
4390299	0	0	0	0	0	0	0	0	0	0	0	0	0	0	0	0	0	0	0	0	0	0	0	0	0	0	0	0	0	0	0	0	0	0	0	0	0	0	0	0	0	0	0	0	0	0	0	0	0
UTAX.OTU.240	0	0	0	0	0	0	0	0	0	0	0	0.000193783	9.8884e-05	0	0	0	0	1.36903e-05	0	0	0	0	0	0.000257104	0	0	0	0	0	0	0	0	0	0	0	0	0	0	0	0	0	0	0	0	0	0	0	0	0
UTAX.OTU.397	0	0	0	0	0	0	0	0	0	0	0	0	0	0	0	0	0	0	0	0	0	0	0	0	0	0	0	0	0	0	0	0	0	0	0	0	0	0	0	0	0	0	0	0	0	0	0	0	0
196672	0	0	0	0	0	0.000217265	0	0	0	2.69651e-05	1.16004e-05	0	0	0	0.000193417	0	0	0	0	0	0	0	0	0	0	0	0	0	0	0	0	0	0	0	0	0	0	0	0	0	0	0	0	0	0	0	0	0	0
327281	0	0	0	0	0	0	0	0	0	0	0	0	0	0	0	0	0	0	0	0	0	0	0	0	0	0	0	0	0	0	0	0	0	0	0	0	0	0	0	0	0	0	0	0	0	0	0	0	0
298226	0	0	0	0	0	0	0	0	0	0	0	0	0	0	1.61181e-05	0	0	0	0	0	0	7.28645e-06	0	9.52236e-06	0	0	0	0	0	0	0	0	0	0	0	0	0	0	0	0	0	0	0	0	0	0	0.000405722	0	0
UTAX.OTU.2427	0	0	0	0	0	0	0	0	0	0	0	0	0	0	0	0	0	0	0	0	0	0	0	0	0	1.67372e-05	0	0	0	0	0	0	0	0	0	0	5.62005e-05	0	0	0	3.64179e-05	0	0	0.000308095	0	0	0	0	0
110075	0	0	0	0	0	0	3.24444e-05	0	0	0	0	0	0	0	0.000306244	0	0	0	0	0	0	0	0	5.71342e-05	0	0	0	0	8.07044e-06	0	0	0	0	0	0	0	0	0	0	0	0	0	0	0	0	0	0	0	0
4302520	0	0	0	0.00017328	0.000154261	0	0	0	0	0	0	0	0	0	0	0	0	3.42257e-05	0	0	0	0	0	0	0	0	0	0	0	0	0	0	0	0	0	2.9025e-05	0	0	0	0	0	0	0	0	0	0	0	0	0
UTAX.OTU.256	0	0	0	0	0	0	0	0	0	0	0	5.8135e-05	8.47577e-05	9.34342e-05	0	0	0	0	0	0	0	0	0	0.000152358	0	0	0	0	0	0	0	0	0	0	0	0	0	0	0	0	0	0	0	0	0	0	0	0	0
376466	0	0	0	0	0	7.24218e-05	0	0	0	0	0	0	0	0	0	0	0	0	0	0	0	0	0	0	0	0	0	0	2.42113e-05	0	0	0	0	0	0	0.000203175	0	0	0	0	0	0	0	0	0	0	0	0	0
287408	0	0	0	0	0	0	0	0	0	0	0	0	0	0	0	0	0	0	0	0	0	0	0	0	0	0	0	0	0	0	0	0	0	0	0	0	0	0	0	0	0	0	0	0	0	0	0	0	0
1002009	0	0	0	0	0	0	0	0	0	0	0	0.000251918	8.47577e-05	0	1.61181e-05	0	0	0	0	0	0	0	0	9.52236e-06	0	0	0	0	0	0	0	0	0	0	0	0	0	0	0	0	0	0	0	0	0	0	0	0	0
559627	0	0	0	0	0	7.24218e-05	0	0	0	0	2.32008e-05	0	0	0	0	0	0	0	0	0	0	0	0	0	0	0	0	0	0	0	0	0	0	0	0	8.70751e-05	0	0	0	0	0	0	0	0	0	0	0	0	0
UTAX.OTU.385	0	0	0	0	0	0	0	0	0	0	0	0	0	0	0	0	0	0	0	0	0.000273142	0	0	0	0	0	0	0	0	0	0	0	0	0	0	0	0	0	0	0	0	0	0	0	0	0	0	0	0
4315356	0	0	1.50304e-05	0	0.000275467	0	3.24444e-05	0	0	0	0	0	0	0	0	0	0	0	0	0	0	7.28645e-06	0	0	0	0	0	0	0	0	0	0	0	0	0	0	0	0	0	0	0	0	0	0	0	0	0	0	0
961338	0	0	0	0	0	0	0	0	0	0	0	0	0.000141263	0	0	0	0	0	0	0	3.6641e-05	0	0	0	0	0	0	0	0	0	0	0	0	0	0	0.000101588	0	0	0	0	0	4.81773e-05	0	0	0	0	0	0	0
1027000	0	0	0	0	0	0	0	0	0	0	0	0.000155027	0.00011301	2.66955e-05	3.22362e-05	0	0	0	0	0	0	0	0	0	0	0	0	0	0	0	0	0	0	0	0	0	0	0	0	0	0	0	0	0	0	0	0	0	0
547191	0	0	0	0.00017328	0	0	0	0	0	0	0	0	0.00011301	0	0	0	0	0	0	1.25685e-05	0	0	0	0	0	0	0	0	0	0	0	0	0	0	0	0	0	0	0	1.4258e-05	0	0	0	0	0	0	0	0	0
230759	0	0	0	0	0	0	3.24444e-05	0	0	2.69651e-05	0	0	0	0.000213564	0	0	0	0	0	0	0	0	0	0	0	0	3.36933e-05	0	0	0	0	0	0	0	0	0	0	0	0	0	0	0	0	0	0	0	0	0	0
4435805	0	3.0872e-06	0	0	0	0	0	0	0	0	0	0	0	0	0	0	0	0	0	0	0.000193198	0	0	9.52236e-05	2.96695e-06	0	0	0	0	0	0	0	0	0	0	0	0	0	0	0	0	0	0	0	0	0	0	0	0
4337890	0	0	0	0	0	0	0	0	0	0	0	0	0	0	0	0	0	0	0	0	0	0	0	0	0	0	0	0	0	0	0	0	0	0	0	0	0	0	0	0	0	0	0	0	0	0	0	0	0
246691	0	0	0	0	0	0	0	0	0	0	0	0.000251918	0	0	0	0	0	0	0	0	0	0	0	0	0	0	0	0	0	0	0	0	0	0	0	0	0	0	0	0	0	0	0	0	0	0	0	0	0
UTAX.OTU.2946	0	0	0	0	0	0	0	0	0	0	0	0	0	0	0	0.000171415	0	7.52966e-05	0	0	9.993e-06	0	0	0	0	0	0	0	0	0	0	0	0	0	0	0	0	0	0	0	0	0	0	0	0	0	0	0	0
890429	0	0	0	0	0	0	0	0	0	0	0	0	0	0	0	0	0	0	0	0	0	0	0	4.76118e-06	0	0	0	0	0	0	0	0	0	0	0	0	0	0	0	0	0	0	0	0	0	0	0	0	0
UTAX.OTU.454	0	0	0	0	0	0	0	0	0	0	0	0	0	0	0	0	0	0	0	0	0	0	0	0	0	0	0	0	0	0	0	0	0	0	0	0	0	0	0	0	0	0	0	0	0	0	4.50802e-05	0	0
UTAX.OTU.3438	0	0	0	0	0	0	0	0	0	0	0	0	0	0	0	0	0	0	0	0	0	0	0	0	0	0	0	0	0	0	0	0	0	0.000116173	0	2.9025e-05	0	0	0	0	3.64179e-05	0	6.86648e-05	0	0	0	0	0	0
4332847	0	0	0	0	0	0	0	0	0	0	0	0	0	0	0	0	0	0	0	0	0	0	0	0	0	0	0	0.000199561	0	0	0	0	0	0	0	0	0	0	0	0	0	0	0	0	1.49466e-05	0	0	0	9.63048e-06
154633	0	0	0	0	0	0	0	0	0	0	0	0.000174405	0	0	0	0	0	0	0	0	0	0	0	3.33283e-05	0	0	0	0	0	0	0	0	0	0	0	2.9025e-05	0	0	0	0	0	0	0	0	0	0	0	0	0
4096855	0	6.1744e-06	0	0	0	0	0	0	0	0	0	0	0	0	0	0	0	6.84514e-06	0	0	0.000173212	0	0	4.76118e-05	0	0	0	0	0	0	0	0	0	0	0	0	0	0	0	0	0	0	0	0	0	0	0	0	0
1090094	0	9.2616e-06	0	0	0	0	0	0	0	0	0	0	0	0	0	0	0	0	0	0	0	0	0	0.000180925	0	0	0	0	0	0	0	0	0	0	0	0	0	0	0	0	0	0	0	0	0	0	0	0	0
UTAX.OTU.5199	1.08427e-05	0.000142011	0	0	0	0	0	0	0	0	0	0	0	0	0	0	0	2.05354e-05	0	0	0	0	5.74966e-05	0	0	0	0	0	0	0	0	0	0	0	0	0	0	0	0	0	0	0	0	0	0	0	0	0	0
294670	0	0	0	0	0	0	0	0.000104019	0	0	0	7.75134e-05	0	0	0	0	0	0	0	0	0	0	0	0	0	0	0	0	0	0	0	0	0	0	0	0	0	0	0	0	0	0	0	0	0	0	0	0	2.88914e-05
920846	0	0	0	0	0	0	0	0	0	0	0	0	0	0	0	0	0	0	0	0	0	0	0	0	0	0	0	0	0	0	0	0	0	0	0	0	0	0	0	0	0	0	0	0	0	0	0	0	0
280545	0	0	0	0	0	7.24218e-05	0	0	0	0	0	0	0	0	0	0	0	0	0	0	0	0	0	0	0	0	0	0	0	0	0	0	0	0	0	0	0	0	0	0	0	0	0	0	0	0	0	0	0
3553889	0	0	0	0.00017328	0	0	0	0	0	0	0	0	0	0	0	0	0	0	0	0	0	0	0	0	0	0	0	0	0	1.05443e-05	0	2.19674e-05	0	0	0	0	0	0	0	0	0	1.60591e-05	0	0	0	0	0	0	0
UTAX.OTU.509	0	0	0	0	0	0	0	0	0	0	0	0	0	0	0	0	0	0	0	0	0	0	0	0	0	0	0	0	0	0	0	0	0	0	0	0	0	0	0	0	0	0	0	0	0	0	0	0	0
4440696	0	0	0	0	1.10187e-05	0	0.000129777	0	0	2.69651e-05	0	0	0	0	1.61181e-05	0	0	0	0	0	0	0	0	0	0	0	0	0	0	0	0	0	0	0	0	0	0	0	0	0	0	0	0	0	0	0	0	0	0
UTAX.OTU.2706	0	0	0	0	0	0	0	0	0	0	0	0	0	0	0	0	0	0	0	0	0	0	0	0	0	0	0	6.65203e-05	0	0	0	0	0	9.6811e-05	0	0	0	0	0	0	0	0	0	0	0	0	0	0	0
817507	0	0	0	0	0	0	0	0	0	0	0	0	0	0	0	0	0	0	0	0	0	0	0	1.90447e-05	0	0	0	0	0	1.05443e-05	0	0	0	0	0	0	8.02865e-06	0	0	0	0	0	0	0	0	0	0	0	0
52175	0	0	0	0	0	7.24218e-05	3.24444e-05	0	0	2.69651e-05	0	0	0	4.00432e-05	0	0	0	0	0	0	0	0	0	0	0	0	0	0	0	0	0	0	0	0	0	0	0	0	0	0	0	0	0	0	0	0	0	0	0
351849	0	0	0	0	0	0	0	0	0	0	0	0	0	0	0	0	0	0	0	0	0	0	0	0	0	0	0	0	0	0	0	0	0	9.6811e-05	0	0	0	0	0	0	3.64179e-05	0	0	0	0	0	1.50267e-05	0	0
437137	0	0	0	0	0	7.24218e-05	3.24444e-05	0	0	0	0	0	0	0	1.61181e-05	0	0	0	0	0	0	0	0	0	0	0	0	0	0	0	0	4.39348e-05	0	0	0	0	0	0	0	0	0	0	0	0	0	0	0	0	0
150342	0	0	0	0	0	0	0	0	0	0	0	0	0	0	0	0	0	0	0	0	0	0	0	0	0	0	0	0	0	0	0	0	0	0	0	0	0	0	0	0	0	0	0	0	0	0	0	0	0
305341	0	0	0	0	0	0	0	0	0	0	0	0	0	0	0	0	0	0	0	0	0	0	0	0.000109507	0	0	0	0	0	0	0	0	0	0	0	0	0	0	0	0	0	0	0	0	0	0	0	0	0
UTAX.OTU.11540	0	0	0	0	0	0	0	0	0	2.69651e-05	0	0	0	0	0	0	0	0	0	0	0	4.37187e-05	0	0	0	0	0	0	0	0	0	6.59022e-05	0	0	0	0	0	0	0	0	0	0	0	0	0	0	0	0	0
UTAX.OTU.105	0	0	0	0	0	0	0	0	0	0	0	0	0	6.67387e-05	8.05906e-05	0	0	6.84514e-06	0	0	3.331e-06	0	0	0	0	0	0	0	0	0	0	0	0	0	0	0	0	0	0	0	0	0	0	0	0	0	0	0	0
UTAX.OTU.4193	0	0	0	0	0	0	0	0	0	0	0	0	0	0	0	0	0	0	0	0	0	0	0	0	0	0	0	0	0	4.21772e-05	0	0	0	0	0	0	0	0	0	0	3.64179e-05	0	1.71662e-05	0	0	0	0	0	5.77829e-05
UTAX.OTU.16	0	0	0	0	1.10187e-05	0	0	2.08039e-05	0	0	1.16004e-05	0	0	0	0	0	0	0	0	0	0	0	0	0	0	0	0	0	0	0	0	0.000109837	0	0	0	0	0	0	0	0	0	0	0	0	0	0	0	0	0
1114786	0	0	0	0	0	0	0	0	0	0	0	0	0	4.00432e-05	8.05906e-05	0	0	0	0	0	0	0	0	9.52236e-06	0	0	0	0	0	0	0	0	0	0	0	0	0	0	0	1.4258e-05	0	0	0	0	0	0	0	0	0
UTAX.OTU.10740	0	0	0	0	0	0	0	0	0	0	0	0	0	0	0	0	0	0	0	0	0	0	0	0	0	0	0	0	0	5.27215e-05	1.79495e-05	0	0	0	0	0	0	0	0	0	0	0	0	0	0	0	0	0	5.77829e-05
UTAX.OTU.10888	0	0	0	0	0	0	0	0	0	0	0	0	0	0	0	0	0	0	0	0	0	0	0	0	0	0	0	0	0	0	0	0	0	0	0	1.45125e-05	2.40859e-05	0	0	0	0	0	8.5831e-05	0	0	0	1.50267e-05	0	0
907149	0	0	0	0	0	0	0	0	0	2.69651e-05	0	0	0	1.33477e-05	0	0	0	0	0	0	0	0	0	0	0	0	0	0	0	0	0	0	0	0	0	0	0	7.98862e-05	0	0	0	0	1.71662e-05	0	0	0	0	0	0
826781	1.08427e-05	0	0	0	0	7.24218e-05	0	0	0	0	0	0	0	0	0	0	0	0	0	0	0	0	0	4.76118e-06	0	0	0	0	0	0	0	0	0	0	0	0	0	0	0	0	0	0	0	0	0	0	4.50802e-05	0	0
UTAX.OTU.4867	0	0	0	0	0	0	0	0	0	0	0	0	0	0	0	0	0	0	0	0	0	0	0	0	0	0	0	0	0	0	0	0	8.71536e-05	0	0	0	0	0	0	0	0	0	0	0	0	0	1.50267e-05	0	0
UTAX.OTU.7393	0	0	0	0	0	0	0	0	0	0	0	0	0	0	0	0	0	0	0	0	0	0	0	0	0	0	0	0	0	0	0	0	0	0	0	0	8.02865e-06	0	0	0	3.64179e-05	0	0	0	0	0	0	8.33994e-05	0
684899	0	0	0	0	0	0	0	2.08039e-05	1.77239e-05	0	0	0	0	0	0	0	0	0	0	0	0	0	0	0	0	0	0	0	0	0	0	0	0	0	0	7.25626e-05	1.60573e-05	0	0	0	0	0	0	0	0	0	0	0	0
4307490	0	0	0	0	0	0	0	0	0	0	0	0	0	0	0	0	0	0	0	0	0	0	0	0	0	0	0	0	0	0	0	0	0	0	2.21499e-05	0	0	0	2.3175e-05	0	0	3.21182e-05	0	0	0	0	0	0	0
3555041	0	0	0	0	0	0	0	0	0	0	0	0	0	0	0	0	0	0	0	0	0	0	0	0	0	0	0	0	0	0	0	0	0	0	0	0	0	0	0	0	0	0	0	0	0	0	0	0	0
548469	0	0	0	0	0	0	3.24444e-05	0	0	0	0	0	0	0	0	0	0	0	0	0	0	0	0	0	0	0	0	0	0	0	0	0	0	0	0	0	0	0	0	0	0	0	0	0	4.48397e-05	0	0	0	0
UTAX.OTU.2080	0	0	0	0	0	0	0	0	0	0	0	0	0	0	0	0	0	0	0	0	0	0	0	0	0	0	0	0	0	0	0	0	0	0	0	0	0	0	0	0	0	0	0	0	0	0	0	0	0
108727	0	0	0	0	0	0	0	0	0	0	0	0	0	0	0	0	0	0	0	0	3.331e-06	0	0	0	0	0	0	0	0	0	0	0	0	0	0	0	0	0	0	0	0	0	0	9.62798e-05	0	0	0	2.08498e-05	0
131702	0	0	0	0	0	7.24218e-05	0	0	0	2.69651e-05	0	0	0	0	0	0	0	0	0	3.14211e-06	0	0	0	0	0	0	0	0	0	0	0	0	0	0	0	0	0	0	0	0	0	0	0	0	0	0	0	0	0
10180	0	0	0	0	0	0	0	0	0	0	0	0	1.41263e-05	0	0	0	0	0	0	0	0	0	0	0	0	5.02117e-05	0	0	0	0	0	0	0	0	0	0	0	0	0	0	0	0	0	0	0	0	0	2.08498e-05	0
4419473	0	0	0	0	1.10187e-05	0	0	0	0	0	0	0	0	0	0	0	0	0	0	4.39896e-05	0	0	0	0	0	0	0	0	0	0	0	0	0	0	0	0	0	0	0	0	0	0	0	0	0	0	0	0	0
UTAX.OTU.303	0	0	0	0	0	0	0	0	0	0	0	7.75134e-05	0	0	0	0	0	0	0	0	3.331e-06	0	0	4.76118e-06	0	0	0	0	0	0	0	0	0	0	0	0	0	0	0	0	0	0	0	0	0	0	1.50267e-05	0	0
88635	0	0	0	0	0	0	0	0	0	0	0	0	0	0	0	0	0	0	0	0	0	0	0	0	0	0	0	0	0	2.10886e-05	0	0	6.53652e-05	0	0	0	0	0	0	0	0	0	0	0	0	0	0	0	0
UTAX.OTU.5163	0	0	0	0	3.3056e-05	0	0	0	0	0	1.16004e-05	0	0	0	4.83543e-05	0	0	6.84514e-06	0	0	0	0	0	0	0	0	0	0	0	0	0	0	0	0	0	0	0	0	0	0	0	0	0	0	0	0	0	0	0
589812	0	0	0	0	0	0	0	0	0	0	0	0	0	0	4.83543e-05	0	0	0	0	0	0	0	0	0	0	0	0	0	0	0	0	0	0	0	0	0	0	0	1.15875e-05	0	0	0	0	0	0	0	1.50267e-05	0	0
104795	0	0	0	0	0	0	0	0	0	0	0	0	0	0	0	0	0	0	0	0	0	0	0	9.52236e-06	0	0	0	0	0	0	0	0	0	1.93622e-05	0	0	0	0	0	0	0	0	0	0	0	0	0	0	0
28670	0	0	0	0	0	0	3.24444e-05	0	0	2.69651e-05	1.16004e-05	0	0	0	0	0	0	0	0	0	0	0	0	0	0	0	0	0	0	0	0	0	0	0	0	0	0	0	0	0	0	0	0	0	0	0	0	0	0
992627	0	0	0	0	0	0	0	0	0	0	0	0	0	0	0	0	0	0	0	0	0	0	0	0	0	0	0	0	0	0	0	0	0	0	0	0	0	3.19545e-05	0	0	5.46269e-05	0	0	0	0	0	0	0	0
UTAX.OTU.7959	0	0	0	0	0	0	0	0	0	0	0	0	0	0	0	0	0	0	0	0	0	0	0	0	0	0	0	1.66301e-05	0	0	0	0	0	0	1.10749e-05	0	0	0	0	0	0	1.60591e-05	0	0	0	0	0	0	0
570614	0	0	0	0	0	0	0	0	0	0	0	0	7.06314e-05	0	0	0	0	0	0	0	0	0	0	0	0	0	0	0	0	0	0	0	0	0	0	0	0	0	0	0	0	0	0	0	0	1.50394e-05	0	0	0
UTAX.OTU.3739	0	0	0	0	0	0	0	0	0	0	0	0	0	0	0	5.71383e-05	0	2.05354e-05	0	0	0	0	0	4.76118e-06	0	0	0	0	0	0	0	0	0	0	0	0	0	0	0	0	0	0	0	0	0	0	0	0	0
UTAX.OTU.5491	0	4.93952e-05	0	0	0	0	0	0	0	0	0	0	0	0	0	0	0	6.84514e-06	0	0	0	0	1.91655e-05	1.42835e-05	0	0	0	0	0	0	0	0	0	0	0	0	0	0	0	0	0	0	0	0	0	0	0	0	0
277258	0	0	0	0	0	0	0	0	0	0	0	0	0	0	0	0	0	0	0	0	0	0	0	0	0	0	0	0	0	0	0	0	0	0	0	0	0	0	0	0	0	0	0	0	0	0	0	0	0
UTAX.OTU.7168	0	0	0	0	0	0	0	0	0	0	0	0	0	0	0	0	0	0	0	0	0	0	0	0	0	0	0	0	0	0	0	0	0	0	0	0	0	0	0	0	0	0	3.43324e-05	0	0	0	3.00535e-05	0	0
786207	0	0	0	0	0	0	0	0	0	0	0	0	0	0	0	0	0	0	0	0	0	0	0	2.38059e-05	0	0	0	0	0	0	0	0	0	0	0	0	0	0	0	0	0	0	0	0	0	0	0	0	0
223787	0	0	0	0	0	0	0	0	0	0	0	3.87567e-05	0	1.33477e-05	0	0	0	0	0	0	0	0	0	0	0	0	0	0	0	0	0	0	0	0	0	0	0	0	0	0	0	0	0	0	1.49466e-05	1.50394e-05	0	0	0
148244	0	0	0	0	0	0	3.24444e-05	0	0	0	0	0	0	0	0	0	0	0	0	0	0	0	0	0	0	0	0	0	0	0	0	0	0	0	0	0	0	0	0	1.4258e-05	0	0	0	1.9256e-05	1.49466e-05	0	0	0	0
226145	0	0	0	0	0	0	0	0	0	0	0	0	0	0	0	0	0	0	0	0	0	0	0	0	0	0	0	0	0	2.10886e-05	0	0	0	0	0	0	8.02865e-06	3.19545e-05	0	0	1.8209e-05	0	0	0	0	0	0	0	0
583049	0	0	0	0	0	0	0	0	0	0	0	0	0	0	0	0	0	0	0	0	0	0	0	0	0	0	0	0	0	0	0	0	0	0	0	0	0	3.19545e-05	0	0	0	1.60591e-05	0	0	0	0	0	0	0
4370236	0	0	0	0	0	0	0	0	0	0	0	0	0	0	0	0	0	0	0	0	0	0	0	0	0	0	0	0	0	0	1.79495e-05	2.19674e-05	0	0	0	0	0	0	0	0	0	0	0	0	0	1.50394e-05	0	2.08498e-05	0
557327	0	0	0	0	0	0	0	0	0	0	0	0	0	0	0	0	0	0	9.11411e-06	3.14211e-06	0	0	0	3.80894e-05	0	0	0	0	0	0	0	0	0	0	0	0	2.40859e-05	0	0	0	0	0	0	0	0	0	0	0	0
1141485	0	0	0	0	0	0	0	0	0	0	0	0	1.41263e-05	0	0	0	0	0	0	0	0	0	0	0	0	0	0	0	0	0	0	2.19674e-05	0	0	0	0	0	0	0	0	0	0	0	0	0	0	0	2.08498e-05	0
94043	0	0	0	0	0	0	0	0	0	0	0	3.87567e-05	1.41263e-05	0	1.61181e-05	0	0	0	0	0	0	0	0	0	0	0	0	0	0	0	0	0	0	0	0	0	0	0	0	0	0	0	0	0	0	0	0	0	0
UTAX.OTU.9487	0	0	0	0	0	0	0	0	0	0	0	0	0	0	0	0	0	0	0	0	0	0	0	0	0	1.67372e-05	0	0	0	0	0	0	0	0	0	0	0	0	0	0	0	0	0	0	0	0	0	2.08498e-05	0
131414	0	0	0	0	0	0	0	0	0	0	0	0	0	1.33477e-05	0	0	0	0	0	0	0	0	0	0	0	0	0	0	0	0	0	0	0	0	0	1.45125e-05	0	0	0	0	1.8209e-05	0	0	0	0	0	0	0	0
1109260	0	0	0	0	0	0	0	0	0	0	0	0	0	0	0	0	0	0	0	0	0	0	0	0	0	0	0	0	0	0	0	0	0	0	0	0	0	0	0	0	0	0	0	0	0	0	0	0	0
756356	0	0	0	0	0	0	0	0	0	0	0	0	0	0	0	0	0	0	0	0	0	0	0	0	0	0	0	0	0	0	0	0	0	0	0	0	0	0	1.15875e-05	0	0	1.60591e-05	0	0	0	0	0	0	0
9933	0	0	0	0	0	0	0	0	0	0	0	0	0	1.33477e-05	0	0	0	0	0	0	0	0	0	0	0	0	0	0	0	0	0	0	0	0	0	0	0	1.59772e-05	1.15875e-05	0	0	0	0	0	0	0	0	0	0
944202	0	0	0	0	0	0	0	0	0	0	0	0	0	0	0	0	0	0	0	0	0	0	0	0	0	0	0	0	0	0	0	0	0	0	0	0	0	0	0	0	0	0	0	0	0	0	0	0	0
UTAX.OTU.2139	0	0	0	0	0	0	0	0	0	0	0	0	0	0	0	0	0	0	0	0	0	0	0	0	0	0	0	0	0	0	0	0	0	0	0	0	0	0	0	0	0	0	0	0	0	0	0	0	0
546537	0	0	0	0	0	0	0	0	0	0	0	0	0	0	0	0	0	0	0	0	0	0	0	0	0	0	0	0	0	0	0	0	0	0	0	0	8.02865e-06	0	0	0	0	0	0	1.9256e-05	0	0	0	0	0
286576	0	0	0	0	0	0	0	0	0	0	0	0	0	0	0	0	3.03398e-05	0	0	0	0	0	0	0	0	0	0	0	0	0	0	0	0	0	0	0	0	0	0	0	0	0	0	0	0	0	0	0	0
578119	0	0	0	0	0	0	0	0	0	0	0	0	0	0	0	0	0	0	0	3.14211e-06	0	0	0	1.90447e-05	0	0	0	0	0	0	0	0	0	0	0	0	0	0	0	0	0	0	0	0	0	0	0	0	0
UTAX.OTU.4843	0	0	0	0	0	0	0	0	0	0	0	0	0	0	0	0	0	0	0	0	0	0	0	0	0	0	0	0	0	0	0	0	0	0	0	0	3.21146e-05	0	0	0	0	0	0	0	0	0	0	0	0
UTAX.OTU.12832	0	0	0	0	0	0	0	0	0	2.69651e-05	0	0	0	0	0	0	0	0	9.11411e-06	0	3.331e-06	7.28645e-06	0	0	0	0	0	0	0	0	0	0	0	0	0	0	0	0	0	0	0	0	0	0	0	0	0	0	0
UTAX.OTU.3273	0	0	0	0	0	0	0	0	0	0	0	0	0	0	0	0	1.21359e-05	1.36903e-05	0	3.14211e-06	1.6655e-05	0	0	0	0	0	0	0	0	0	0	0	0	0	0	0	0	0	0	0	0	0	0	0	0	0	0	0	0
820379	0	0	0	0	0	0	0	0	0	0	0	0	0	0	0	0	0	0	0	0	0	0	0	2.85671e-05	0	0	0	0	0	1.05443e-05	0	0	0	0	0	0	0	0	0	0	0	0	0	0	0	0	0	0	0
519258	0	0	0	0	0	0	0	0	0	0	0	0	0	1.33477e-05	0	0	0	0	0	0	0	0	0	0	0	1.67372e-05	0	0	8.07044e-06	0	0	0	0	0	0	0	0	0	0	0	0	0	0	0	0	0	0	0	0
947246	0	0	0	0	0	0	0	0	0	0	0	0	1.41263e-05	1.33477e-05	0	0	0	0	0	0	0	0	0	9.52236e-06	0	0	0	0	0	0	0	0	0	0	0	0	0	0	0	0	0	0	0	0	0	0	0	0	0
UTAX.OTU.3451	0	0	0	0	0	0	0	0	0	0	0	0	0	0	0	0	0	0	0	0	0	0	0	0	0	0	0	0	0	0	0	0	0	0	0	0	0	0	0	0	0	0	0	0	0	0	0	0	0
896276	0	0	0	0	0	0	0	0	0	0	0	0	0	0	0	0	0	0	0	0	0	0	0	0	0	0	0	0	0	0	0	0	0	0	0	0	0	0	0	0	0	0	0	0	0	0	0	0	0
UTAX.OTU.3669	0	0	0	0	0	0	0	0	0	0	0	0	0	0	0	0	0	0	0	0	0	0	0	0	0	0	0	0	0	0	0	0	0	0	0	0	0	0	0	0	0	0	0	0	0	0	0	0	0
1104987	0	0	0	0	0	0	0	0	0	0	0	0	0	0	0	0	0	1.36903e-05	0	6.28423e-06	0	0	0	0	0	0	0	0	0	0	0	0	0	0	0	0	0	0	0	0	0	0	0	0	0	0	0	0	0
966746	0	3.0872e-06	0	0	0	0	0	0	0	0	0	0	0	0	0	0	0	0	0	0	0	0	0	0	0	0	0	0	0	0	0	0	0	0	0	0	0	0	0	0	0	0	0	0	0	0	0	0	0
UTAX.OTU.15642	0	6.1744e-06	0	0	0	0	0	0	0	0	0	0	0	0	0	1.14277e-05	0	6.84514e-06	0	0	0	0	0	0	0	0	0	0	0	0	0	0	0	0	0	0	0	0	0	0	0	0	0	0	0	0	0	0	0
544008	0	0	0	0	0	0	0	0	0	0	0	0	0	0	0	0	0	0	0	0	3.331e-06	0	0	0	0	0	0	0	0	0	0	0	0	0	0	0	0	0	0	0	0	0	0	0	0	0	0	0	0
UTAX.OTU.1386	0	0	0	0	0	0	0	0	0	0	0	0	0	0	0	0	0	0	9.11411e-06	3.14211e-06	3.331e-06	0	0	0	5.93391e-06	0	0	0	0	0	0	0	0	0	0	0	0	0	0	0	0	0	0	0	0	0	0	0	0
149885	0	0	0	0	0	0	0	0	0	0	0	0	0	0	0	0	0	0	0	0	0	0	0	0	0	0	0	0	0	0	0	0	0	0	0	0	0	0	0	0	0	0	0	0	0	0	0	0	0
55504	0	0	0	0	0	0	0	0	0	0	0	0	0	0	0	0	0	0	0	0	0	0	0	4.76118e-06	0	0	0	0	8.07044e-06	0	0	0	0	0	0	0	0	0	0	0	0	0	0	0	0	0	0	0	0
UTAX.OTU.6116	0	0	0	0	0	0	0	0	0	0	0	0	0	0	0	0	0	0	0	0	0	0	0	0	0	0	0	0	0	0	0	0	0	0	0	0	0	0	0	0	0	0	0	0	0	0	0	0	0
4371270	0	0	0	0	0	0.0330968	0	0	0	0	0	0	0	0	0	0	0	0	0	0	0	0	0	0	0	0	0	0	0	0	0	0	0	0	0	0	0	0	0	0	0	0	0	0	0	0	0	0	0
699046	0	0	5.26063e-05	0	0	0	0.0177795	0	0	0	0	0.000387567	0	0	0	0	0	0	0	0	0	0	0	0	0	0	0	0	0	0	0	0	0	0	0	0	0	0	0	0	0	0	0	0	0	0	0	0	0
1134438	0	0	0	0	0	0	0	0.00744778	0.000283582	0	0	0	0	0	0	0	0	0	0	0	0	0	0	0.000142835	0	0	0	0	0	0	0	0	0	0	0	0	0	0	0	0	0	0	0	0	0	0	0	0	0
524500	0	0	0	0	0	0	0	0	0	0	0	0	0	0.0071277	0	0	0	0	9.11411e-06	0	0	0	0	0.00016188	0	0	0	0	0	0	0	0	0	0	0	0	0	0	0	0	0	0	0	0	0	0	0	0	0
4468158	0	0	0	0	0	0	0	0	0	0	0	0	0	0	0	0	0	0	0	0	0	0	0	0	0	0	0	0	0	0	1.79495e-05	0	0	0	0	0	0	0	0	0.00156838	0.00537164	0	0	0	0	0	0	0	0
893390	0	0	0	0	0	0.00572132	0	0	0	0	0	0	0	0	0	0	0	1.36903e-05	0	0	0	0	9.58277e-06	0	0	0	0	0	0	0	0	0	0	0	0	0	0	0	0	0	0	0	0	0	0	0	0	0	0
521099	0	0	0	0	0	0	0	0	0	0	0	5.8135e-05	0	0.0053658	3.22362e-05	0	0	0	0	0	0	0	0	0	0	0	0	0	0	0	0	0	0	0	0	0	0	0	0	0	0	0	0	0	0	0	0	0	0
4379833	0	0	0	0	0	0	0	0	0	0	0	0	0	0	0	0	0	0	0	0	0	0	0	0	0	0	0	0	0	0	0	0	0	0	0	0	0	0	0	0	0	0	0	0	0	0	0	0	0
1922882	0	0	0	0	0	0	0	0	0	0	0	0	0	0	0	0	0	0	0	0	0.00411379	0	0	0	0	0	0	0	0	0	0	0	0	0	0	0	8.02865e-06	0	0	0	0	0	0	0	0	0	0	0	0
792019	0	0	0	0	0	0	0	0	0	0	0	0	0	0	0	0	0	0	0	0	0	0	0	0	0	0	0	0	0	0	0	0	0	0	0	0	0	0	0	0	0	0	0	0	0	0.00421103	4.50802e-05	0	0
941896	0	0	0	0	0	0	0	0	0	0	0	0	0	0	0	0	0	6.84514e-06	0	0	0	0	9.58277e-06	0	0	0	0	0	0	0	0	0	0	0	0	0	0	0	0	0	0	0	0	0	0	0	0	0	0
112287	0	0	0	0.00017328	0	0	0.00308221	0	0	0	0	0	4.23789e-05	0	0	0	0	0	0	0	0	0	0	0	0	0	0	0	0	0	0	0	0	0	0	0	0	0	0	0	0	0	0	0	0	0	0	0	0
UTAX.OTU.145	0	0	0	0	0	0	0	0.00112341	0.00145336	0	0	0	0	0	0	0	0	0	0	0	0	0	0	9.52236e-06	0	0	0	0	0	0	0	0	0	0	0	0	0	0	0	0	0	0	0	0	0	0	0	0	0
221402	0	0	0	0	0	0	0	0	0	0	0	0	0	0	0	0	0	0	0	0	0	0	0	0	0	0	0	0	0	0	0	0	0	0	0	0	0	0	0	0	0	0	0	0	0	0	0	0	0
UTAX.OTU.27	0	0	0	0	0	0	0	0	0	0	0	0	0	0	0	0	0	0	0	0	0	0	0	0	0	0	0	0	0	0	0	0	0	0	0	0	0	0	0	0	0	0	0	0	0	0	0	0	0
UTAX.OTU.224	0	0	0	0	0	0	0	0	0	0	0	0	0.000155389	0.00182864	0	0	0	0	0	0	0	0	0	0.00019997	0	0	0	0	0	0	0	0	0	0	0	0	0	0	0	0	0	0	0	0	0	0	0	0	0
UTAX.OTU.22	0	0	0	0	0	0	0	0	0	0	0	0	0	0	0	0	0	0	0	0	0	0	0	0	0	0	0	0	0	0	0	0	0	0	0	0	0	0	0	0	0	0	0	0	0	0	0	0	0
63343	0	0	0	0	0	0	0	0	0	0	0	0	0	0	0	0	0	0	0	0	0	0	0	0	0	0	0	0	0	0	0	0	0	0	0	0	0	0	0	0	0	0	0	0	0	0	0	0	0
2714250	0	0	0	0	0	0	3.24444e-05	0	0	0	0	0	0	0	0	0	0	0	0	0	0	0	0	0	0	0	0	0	0	0	0	0	0	0	0	0	0	0	0	0	0	0	0	0	0	1.50394e-05	0	0	0
953566	0	0	0	0.00121296	0	0	0	0	0	0	0	0	0	0	0	0	0	0	0	0	0	0	0	5.2373e-05	0	0	0	0	0	0	0	0	0	0	0	0	0	0	0	0	0	0	0	0	0	0	0	0	0
226125	0	0	0	0	0	0	0	0	0	0	0	0.000542594	0.000409662	0.000213564	0	0	0	0	0	0	0	0	0	0	0	0	0	0	0	0	0	0	0	0	0	0	0	0	0	0	0	0	0	0	0	0	0	0	0
5953	0	0	0	0	0	0	0	0	0	0	0	0	0	0	0	0	0	0	0	0	0	0	0	0.000104746	0	0	0	0	0	0	0	0	0	0	0	0	0	0	0	0	0	0	0	0	0	0	0	0	0
222721	0	0	0	0	0	0	0	0	0	0	0	0	0	0	0	0	0	1.36903e-05	0	0	0.00111589	0	9.58277e-06	0	0	0	0	0	0	0	0	0	0	0	0	0	0	0	0	0	0	0	0	0	0	0	0	0	0
UTAX.OTU.511	0	0	0	0	0	0	0	0	0.000248135	0	0	0	0	4.00432e-05	0	0	0	0	0	0	0	0	0	0.000823684	0	0	0	0	0	0	0	0	0	0	0	0	0	0	0	0	0	0	0	0	0	0	0	0	0
147820	0	0	0	0	0	0	0	0	0	0.00102467	0	0	0	0	0	0	0	0	0	0	0	0	0	2.85671e-05	0	0	0	0	0	0	0	0	0	0	0	0	0	0	0	0	0	0	0	0	0	0	0	0	9.63048e-06
232946	0	0	0	0	0	0	0	0.000582508	0	0	0	0	0	0	0	0	0	0	0	0	0	0	0	0	0	0	0	0	0	0	0	0.000395413	0	3.87244e-05	0	0	0	0	0	0	0	0	0	0	0	0	0	0	0
825989	0	3.0872e-06	0	0	0	0	0	0	0	0	0	0	0	0	0	0	0	0	0	0	0.000469671	0	0	0.000518969	0	0	0	0	0	0	0	0	0	0	0	0	0	0	0	0	0	0	0	0	0	0	0	0	0
UTAX.OTU.1037	0	0	0	0	0	0	0	0	0.000779851	0	0	0	0	1.33477e-05	0.000145063	0	0	0	0	0	0	0	0	0	0	0	0	0	0	0	0	0	0	0	0	0	0	0	0	0	0	0	0	0	0	0	0	0	0
191573	0	0	0	0	1.10187e-05	0	0	0	0	0	0	0	0	0	0.000306244	0	0	0	0	0	0	0	0	0	0	0	0	0	0	0	0	0.000527218	0	0	0	0	0	0	0	0	0	0	0	0	0	0	0	0	0
UTAX.OTU.2379	0	0	0	0	0	0	0	0	0	0	0	0	0	0	0	0	0	0	0	0	0	0	0	0	0	0	0	0	0	0	0	0	0	0	0	0	0	0	0	0	0	0	0	0	0	0	0	0	0
606965	0	0	0	0	0	7.24218e-05	0	0	0	0	0	0	0	0	0	0	0	0	0	0	0	0	0	0	0	0	0	0	0	0	0	0	0	0	0	0	0.000610177	0	0	0	0	0	0	1.9256e-05	0	0	0	0	0
563671	0	0	0	0	0	0	0	0	0	0	0	0.000561972	9.8884e-05	4.00432e-05	0	0	0	0	0	0	0	0	0	0	0	0	0	0	0	0	0	0	0	0	0	0	0	0	0	0	0	0	0	0	0	0	0	0	0
707571	0	0	0	0	0	0	0	0	0	0	0	9.68917e-05	0.000437915	0	0.000161181	0	0	0	0	0	0	0	0	0	0	0	0	0	0	0	0	0	0	0	0	0	0	0	0	0	0	0	0	0	0	0	0	0	0
2466305	0	0	1.50304e-05	0	0	0	0	0	0	0	0	0	0	0.00053391	0	0	0	0	0	0	0	0	0	0	0	0	0	0	0	0	0	0	0	0	0	0	0	0	0	0	0	0	0.000120163	0	0	0	0	0	0
1639372	0	0	0	0	0	0	0	0	0	0	0	0	0.000339031	0	0.00025789	0	0	0	0	0	0	0	0	3.80894e-05	0	0	0	0	0	0	0	0	0	0	0	0	0	0	0	0	0	0	0	0	0	0	0	0	0
541340	0	0	0	0	0	0	0	0	0	0	0	0	0	0	0	0	0	0	0	0	0	0	0	0	0	0	0	0	0	0	0	0	0	0	0	0	0	0	0	0	0	0	0	0	0	0	0	0	0
4477965	0	0	0	0	0	0	0	2.08039e-05	0	0	0	0	0	0.000453823	0	0	0	0	0	0	0	0	0	4.76118e-06	0	0	0	0	0	0	0	0	0	0	0	0	0	0	0	0	0	0	0	0	0	0	0	0	0
UTAX.OTU.433	0	6.1744e-06	0	0	0	0	0	0	0	0	0	0.000310053	0	0	0.000161181	0	0	0	0	0	0	0	0	0	0	0	0	0	0	0	0	0	0	0	0	0	0	0	0	0	0	0	0	0	0	0	0	0	0
1068363	0	0	0	0	0	0	0	0	0.000230411	0	0	0	0	0	0	0	0	0	0	0	0	0	0	0	0	0	0	0	0	0	0	0	0	0	0	0	0	0	0	0	0	0	0	0	0	0	0	0	0
UTAX.OTU.1151	0	0	0	0	0	0	0	0	0	0	0	0	0	0	0	0	0	6.84514e-06	0	0	0	0	0.000383311	0	0	0	0	0	0	0	0	0	0	0	0	0	0	0	0	0	0	0	0	0	0	0	0	0	0
UTAX.OTU.2231	0	0	0	0	0	0	0	0	0	0	0	0	0	0	0	0	0	0	0	0	0	0	0	0	0	0	0	0	0	0	0	0	0	0	0	0	0	0	0	0	0.000273134	0	0	0	8.96794e-05	0	1.50267e-05	0	0
825802	0	0	0	0	1.10187e-05	0.000144844	0	0	0	0	0	0	0	0	0	0	0	0	0	0	0	0	0	0	0	0	0	0	0	0	0	0.000219674	0	0	0	0	0	0	0	0	0	0	0	0	0	0	0	0	0
884876	0	0	0	0	0	0	0	0	0	0	0	0	0	0	0	0	0	0	0	0	0	0	0	0	0	0	0	0	0	0	0	0	0	0	0	0	0	0	0	0	0	0	0	0	0	0	0	0	0
UTAX.OTU.563	0	0	0	0	0	0	0	0	0	0	0	0	0	0	0.000145063	0	0	0	0	0	0.00019986	0	0	1.90447e-05	0	0	0	0	0	0	0	0	0	0	0	0	0	0	0	0	0	0	0	0	0	0	0	0	0
273380	0	0	0	0	0	0	0	0	0	0	0	0	0	0	0	0	0	0	0	0	0	0	0	0	0	0	0	0	0	0	0	0	0	0	0	0	3.21146e-05	0	0	0	0	0	0	0	0.000254092	0	3.00535e-05	0	0
231166	0	0	0	0	0	0	6.48887e-05	2.08039e-05	0	0	0	0.000213162	0	0	0	0	0	0	0	0	0	0	0	0	0	0	0	0	0	0	0	0	0	0	0	0	0	0	0	0	0	0	0	0	0	0	0	0	0
3992508	0	0	0	0	0	0	0	0	0	0	0	0.000271297	0	0	0	0	0	0	0	0	0	0	0	0	0	0	0	0	0	0	0	0	0	0	0	0	0	0	0	0	0	0	0	0	0	0	0	0	0
UTAX.OTU.904	0	0	0	0	0	0	0	0.00027045	0	0	0	0	0	1.33477e-05	0	0	0	0	0	0	0	0	0	9.52236e-06	0	0	0	0	0	0	0	0	0	0	0	0	0	0	0	0	0	0	0	0	0	0	0	0	0
244571	0	0	0	0	0	0	0	0	0	0	0	0	0	0	0	0	0	0	0	0	0	0	0	3.33283e-05	0	0	0	0	0	0	0	0	0	0	0	0	0	0	0	0	0	0	0	0	0	0	0	0	0
1090920	0	0	0	0	0	0	0	0	0	0	0	0	0	0.00012013	0.000128945	0	0	0	0	0	0	0	0	4.28506e-05	0	0	0	0	0	0	0	0	0	0	0	0	0	0	0	0	0	0	0	0	0	0	0	0	0
860578	0	0	0	0.00017328	0	7.24218e-05	3.24444e-05	0	0	0	0	0	0	0	0	0	0	0	0	0	0	0	0	0	0	0	0	0	0	0	0	0	0	0	0	0	0	0	0	0	0	0	0	0	0	0	0	0	0
UTAX.OTU.78	0	0	0	0	0	0	0	0	0	0	0	0	0	0	0	0	0	0	0	0	1.6655e-05	0	0	9.52236e-06	0	0	0	0	0	0	0	0	0	0	0	0	0	0	0	0	0	0	0	0	0	0	0	0	0
UTAX.OTU.294	0	0	7.51518e-06	0	0	0	0	0	0	0	0	0	0	0	0	0	0	0	0	0	0.000193198	0	0	6.66565e-05	0	0	0	0	0	0	0	0	0	0	0	0	0	0	0	0	0	0	0	0	0	0	0	0	0
530592	0	0	0	0	0.000121205	0	0	0	0	2.69651e-05	0	0	0	0	0.000112827	0	0	0	0	0	0	0	0	0	0	0	0	0	0	0	0	0	0	0	0	0	0	0	0	0	0	0	0	0	0	0	0	0	0
797663	0	0	0	0	0	0	0	0	0	0	0	0	0	0	0.000128945	0	0	0	0	0	0	0	0	0.000128552	2.96695e-06	0	0	0	0	0	0	0	0	0	0	0	0	0	0	0	0	0	0	0	0	0	0	0	0
1808779	0	0	0	0	0	0	0	0	0	0	0	0	0	0	0	0	0	0	0	0	0	0	0	0	0	0	0	0	0	0	0	0	0	0	0	0	0	0	0	0	0	0	0	0	0	0	0	0	0
UTAX.OTU.9033	0.000227697	0	0	0	0	0	0	0	0	0	0	0	0	0	0	0	0	0	0	0	0	0	0	0	0	0	0	0	0	0	0	0	0	0	0	0	0	0	0	0	0	0	1.71662e-05	0	0	0	0	0	0
641923	0	0	0	0	0	0	0	0	0	0	0	0	0	9.34342e-05	0	0	0	0	0	0	0	0	0	0.000119029	0	0	0	0	0	0	0	0	0	0	0	0	0	0	0	0	0	0	0	0	0	1.50394e-05	0	0	0
1145405	0	0	0	0	0	0	3.24444e-05	0	0	0	0	0	0.000155389	0	3.22362e-05	0	0	0	0	0	0	0	0	0	0	0	0	0	0	0	0	0	0	0	0	0	0	0	0	0	0	0	0	0	0	0	0	0	0
933230	0	0	0	0	0	0.000144844	6.48887e-05	0	0	0	0	0	0	0	0	0	0	0	0	6.28423e-06	0	0	0	0	0	0	0	0	0	0	0	0	0	0	0	0	0	0	0	0	0	0	0	0	0	0	0	0	0
UTAX.OTU.3893	0	0	0	0	0	0	0	0	0	0	0	0	0	0	0	0	0	0	0	0	0	0	0	0	0	0	0	0	0	0	0	0	0	0	0	0	0	0	0	0	0.000200299	0	0	0	0	0	0	0	0
257458	0	0	0	0	0	0	0	0	0	0	0	0	0	0	0	0	0	0	0	0	0	0	0	0	0	0	0	0	0	0	0	0	0	0	0	0	0	0	0	0	0	0	0	0	0	0	0	0	0
1086980	0	0	0	0	0	0	0	0	0	0	0	0	0	0	0	0	0	0	0	0	0.000193198	0	0	0	0	0	0	0	0	0	0	0	0	0	0	0	0	0	0	0	0	0	0	0	0	0	0	0	0
357861	0	0	1.50304e-05	0	0	0	0	0	0	0	0	0	0	0	0	0	0	0.000191664	0	0	3.331e-06	0	0	0	0	0	0	0	0	0	0	0	0	0	0	0	0	0	0	0	0	0	0	0	0	0	0	0	0
4436393	0	0	0	0	0	0	0	0	0	0	0	0	0	0	0	0	0	0	0	0	0.00013324	0	0	0	0	0	0	0	0	0	0	4.39348e-05	0	0	0	0	0	0	0	2.8516e-05	0	0	0	0	0	0	0	0	0
343239	0	0	0	0	0	0	0	0	0	0	1.16004e-05	1.93783e-05	0	0	0	0	0	0	0	0	0	0	0	0	0	0	0	0	0	0	0	0	0.000174307	0	0	0	0	0	0	0	0	0	0	0	0	0	0	0	0
222902	0	0	0	0	0	0	0	0	0	0	0	0	0	0	0	0	0.000194175	6.84514e-06	0	0	3.331e-06	0	0	0	0	0	0	0	0	0	0	0	0	0	0	0	0	0	0	0	0	0	0	0	0	0	0	0	0
268044	0	0	0	0.00017328	0	0	0	0	0	0	0	0	0	0	0	0	0	0	0	0	0	0	0	0	0	0	0	0	0	0	0	0	0	0	0	0	0	1.59772e-05	0	0	0	0	0	0	0	0	0	0	0
1863794	0	0	0	0	0	0	0	0	0	0	0	0.000155027	0	1.33477e-05	3.22362e-05	0	0	0	0	0	0	0	0	0	0	0	0	0	0	0	0	0	0	0	0	0	0	0	0	0	0	0	0	0	0	0	0	0	0
185100	0	0	0	0	0	0	0	0	0	0	0	0	0.000141263	4.00432e-05	0	0	0	0	0	0	0	0	0	1.42835e-05	0	0	0	0	0	0	0	0	0	0	0	0	0	0	0	0	0	0	0	0	0	0	0	0	0
851771	0	0	0	0	0	0	0	0	0	0	0	0	0	0	0.000161181	0	0	0	0	0	0	0	0	0	0	0	0	0	0	0	0	0	0	0	0	0	1.60573e-05	0	0	0	0	0	0	0	0	1.50394e-05	0	0	0
UTAX.OTU.1692	0	0	0	0	0	0	0	0	0	0	0	0	0	0	0	0	0	0	0	0	3.331e-06	0.000182161	0	4.76118e-06	0	0	0	0	0	0	0	0	0	0	0	0	0	0	0	0	0	0	0	0	0	0	0	0	0
152853	0	0	0	0	0	0	0	0.000104019	0	0	0	0	0	0	0	0	0	0	0	0	5.9958e-05	0	0	1.42835e-05	0	0	0	0	0	0	0	0	0	0	0	0	0	0	0	0	0	0	0	0	0	0	0	0	0
UTAX.OTU.2359	0	0	0	0	0	0	0	0	0	0	0	0	0	0	0	0	0	0	0	0	0	0	0	0	0	5.02117e-05	0	0	0	0	0	0	0	0	0	0	2.40859e-05	0	0	0	0	0	0.000102997	0	0	0	0	0	0
732399	0	0	0	0	0	0	0	0	0	0	0	0	0	0	0	0	0	0	0	0	0.000159888	0	0	0	0	0	0	0	0	0	0	0	0	0	0	0	0	0	0	0	0	0	0	0	0	0	0	0	0
243539	0	0	0	0	0	0	0	0	0	0	0	0	0	0	0	0	0	0	0	0	0	0	0	0	0	0	0	0	0	0	0	0	0	0	0	0	0	0	0	0	0	0	0	0	0	0	0	0	0
UTAX.OTU.33	0	0	0	0	0	0	0	0	0	0	0	3.87567e-05	0	0	0	0	0	0	0	0	0	0	0	0.000123791	0	0	0	0	0	1.05443e-05	0	0	0	0	0	0	0	0	0	0	0	0	0	0	0	0	0	0	0
4340538	0	0	0	0	0	0	0	0	0	0	0	1.93783e-05	1.41263e-05	0	0.000128945	0	0	0	0	0	0	0	0	0	0	0	0	0	0	0	0	0	0	0	0	0	0	0	0	0	0	0	0	0	0	0	0	0	0
1139563	0	0	0	0	0	0	0	0	0	0	0	0	0	0	0	0	0	0	0	0	3.331e-06	0	0	0	0	0	0	0	0	0	0	0	0	0	0	0	0	0	0	0	0	0	0	0	0	0	0	0.000104249	0
306005	0	0	0	0	0	0	0	0	0	0	0	0	0	0	0	0	0	0	0	0	0	9.47239e-05	0	0	0	0	0	0	0	0	0	0	0	0	0	0	0	0	0	0	0	0	0	5.77679e-05	0	0	0	0	0
147794	0	0	0	0	0	0	0	0	0	0	0	0	0	0	0	0	0	0	0	0	0	0	9.58277e-06	0.000133313	0	0	0	0	0	0	0	0	0	0	0	0	0	0	0	0	0	0	0	0	0	0	0	0	0
4323167	0	0	0	0	0	0	0	0	0	0	0	0	1.41263e-05	5.3391e-05	0	0	0	0	0	0	0	0	0	9.04624e-05	0	0	0	0	0	0	0	0	0	0	0	0	0	0	0	0	0	0	0	0	0	0	0	0	0
UTAX.OTU.2747	0	0	0	0	0	0	0	0	0	0	0	0	0	0	0	0	0	0	0	0	0	0	0	0	0	3.34745e-05	0	0	0	0	0	0	0	0	0	0	0	0	0	0	0	0	0	0	0.000104626	0	0	0	0
UTAX.OTU.4988	0	0	0	0	0	0	0	0	0	0	0	0.000135648	0	0	0	0	0	0	0	0	0	0	0	4.76118e-06	0	0	0	0	0	0	0	0	0	0	0	0	8.02865e-06	0	0	0	0	0	0	0	0	0	0	0	0
609001	0	0	0	0	0	0	0	0	0	0	0	0	0	8.00865e-05	0	0	0	0	0	0	0	0	0	0	0	0	0	0	0	2.10886e-05	0	0	0	0	0	4.35376e-05	0	0	0	0	0	0	0	0	0	0	0	0	0
UTAX.OTU.8570	0	0	0	0	0	0	0	0	0	0	0	0	0	0	0	0	0	0	0	0	0	0	0	0	0	0	0	0	0	0	7.17978e-05	0	0	0	0	0	0	0	0	0	5.46269e-05	0	0	0	0	0	0	0	0
4442662	0	0	0	0	0	0	0	0	0	0	0	7.75134e-05	0	0	0	0	6.06796e-06	0	0	0	0	0	0	5.71342e-05	0	0	0	0	0	0	0	0	0	0	0	0	0	0	0	0	0	0	0	0	0	0	0	0	0
152763	0	0	0	0	0	0	0	0	0	0	0	0	0	0	0	0	0	0	0	0	0	0	0	0	0	0	0	0	0	0	0	0	0	0	6.64496e-05	0	2.40859e-05	0	0	0	0	0	0	0	0	0	0	4.16997e-05	0
UTAX.OTU.8246	0	0	0	0	0	0	0	0	0	0	0	0	0	0	0	0	0	0	0	0	0	0	0	0	0	0	0	0	0	0	0	0	0	0	0	0	0	1.59772e-05	0	0	0	6.42364e-05	0	0	0	0	0	0	0
400523	0	0	0	0	1.10187e-05	7.24218e-05	0	0	0	0	0	0	0	0	0	0	0	0	0	0	0	0	0	0	0	0	0	0	0	0	0	0	0	3.87244e-05	0	0	0	0	0	0	0	0	0	0	0	0	0	0	0
1047044	0	0	0	0	0	0	0	0	0	0	0	0	0	0	0	0	0	6.84514e-06	0	0	0	0	0	0	0	0	0	0	0	0	0	0	0	0	0	0	0	0	0	0	0	0	0	0	0	0	0	0	0
UTAX.OTU.8137	0	0	0	0	0	0	0	0	0	0	0	0	0	0	0	0	0	0	0	0	0	2.91458e-05	0	0	0	0	0	0	0	0	0	0	0	0	0	0	0	0	0	0	0	0	0	7.70238e-05	0	0	1.50267e-05	0	0
213370	0	0	0	0	0	0	0	0	0	0	0	0	0	9.34342e-05	0	0	0	0	0	0	0	0	0	9.52236e-06	0	0	0	1.66301e-05	0	0	0	0	0	0	0	0	0	0	0	0	0	0	0	0	0	0	0	0	0
216933	0	0	0	0	0	7.24218e-05	3.24444e-05	0	0	0	0	0	1.41263e-05	0	0	0	0	0	0	0	0	0	0	0	0	0	0	0	0	0	0	0	0	0	0	0	0	0	0	0	0	0	0	0	0	0	0	0	0
UTAX.OTU.10259	0	0	0	0	0	0	0	0	0	0	0	0	0	0	0	0	0	0	0	0	0	0	0	0	0	0	0	0	0	2.10886e-05	5.38484e-05	0	0	0	0	0	0	0	0	0	0	0	0	0	0	0	0	0	3.85219e-05
772410	0	0	0	0	0	7.24218e-05	0	0	0	0	0	0	0	0	0	0	0	0	0	0	0	0	0	4.76118e-06	0	0	0	3.32602e-05	0	0	0	0	0	0	0	0	0	0	0	0	0	0	0	0	0	0	0	0	0
611144	0	0	0	0	0	0	0	0	0	0	0	0	0	0	6.44725e-05	0	0	0	0	0	0	0	0	0	0	0	0	0	0	0	0	0	0	0	0	2.9025e-05	0	0	0	0	0	0	0	0	0	0	0	0	0
UTAX.OTU.1700	0	0	0	0	0	0	0	0	0	0	0	0	0	0	0	0	0	0	0	0	0	0	0	0	0	0	0	0	0	0	0	0	0	0	0	0	0	0	0	0	0	0	0	0	0	0	0	0	0
UTAX.OTU.13	0	0	0	0	0	7.24218e-05	0	0	0	0	0	0	0	0	0	0	0	0	0	0	0	0	0	0	0	0	0	0	0	0	0	0	0	0	0	0	0	0	1.15875e-05	0	0	0	0	0	0	0	0	0	0
UTAX.OTU.5821	0	0	0	0	0	0	0	0	0	0	0	1.93783e-05	2.82526e-05	0	4.83543e-05	0	0	0	0	0	0	0	0	0	0	0	0	0	0	0	0	0	0	0	0	0	0	0	0	0	0	0	0	0	0	0	0	0	0
223437	0	0	0	0	0	0	0	0	0	0	0	0	0	0	0	0	0	6.16063e-05	0	0	0	0	0	9.52236e-06	0	0	0	0	0	0	0	0	0	0	0	0	0	0	0	0	0	0	0	0	0	0	0	0	0
UTAX.OTU.401	0	0	0	0	0	0	0	0	0	0	0	0	0	0	0	0	0	0	0	0	0	0	0	0	0	0	0	0	0	0	0	0	0	0	0	0	0	0	0	0	0	0	0	0	0	0	0	0	0
1120752	0	0	0	0	0	7.24218e-05	0	0	0	0	1.16004e-05	0	0	0	0	0	0	0	0	0	0	0	0	0	0	0	0	0	0	0	0	0	0	0	0	0	8.02865e-06	0	0	0	0	0	0	0	0	0	0	0	0
84677	0	0	0	0	0	7.24218e-05	0	0	0	0	0	0	1.41263e-05	0	0	0	0	0	0	0	0	0	0	4.76118e-06	0	0	0	0	0	0	0	0	0	0	0	0	0	0	0	0	0	0	0	0	0	0	0	0	0
4296793	0	0	0	0	0	0	0	0	0	0	0	0	0	0	0	0	0	0	0	0	0	0	0	0	0	0	0	0	0	0	0	0	0	0	0	0	0	0	0	0	0	0	0	0	0	0	0	0	0
UTAX.OTU.9263	3.25281e-05	0	0	0	0	0	0	0	0	0	0	0	0	0	0	0	0	0	2.73423e-05	0	0	0	0	0	0	0	0	0	0	0	0	0	0	0	0	2.9025e-05	0	0	0	0	0	0	0	0	0	0	0	0	0
UTAX.OTU.14453	0	0	0	0	0	0	0	0	0	0	0	0	0	0	0	0	0	0	0	0	0	0	0	0	0	0	0	0	0	0	0	0	0	1.93622e-05	0	0	0	0	3.47625e-05	0	0	0	3.43324e-05	0	0	0	0	0	0
UTAX.OTU.4873	0	0	3.00607e-05	0	0	0	0	0	0	0	0	0	0	0	0	0	4.24757e-05	0	0	0	0	0	0	0	1.48348e-05	0	0	0	0	0	0	0	0	0	0	0	0	0	0	0	0	0	0	0	0	0	0	0	0
977740	0	0	0	0	0	0	0	0	0	0	0	0	0	0	0	0	0	0	0	0	0	0	0	4.76118e-06	0	0	0	6.65203e-05	0	0	0	0	0	0	0	0	0	0	0	1.4258e-05	0	0	0	0	0	0	0	0	0
319761	0	0	0	0	0	0	0	6.24116e-05	0	0	0	0	0	0	0	0	0	0	0	0	0	0	0	1.42835e-05	0	0	0	0	8.07044e-06	0	0	0	0	0	0	0	0	0	0	0	0	0	0	0	0	0	0	0	0
347195	0	0	0	0	0	0	0	0	0	0	0	0	0	0	0	0	0	0	0	0	0	0	0	0	0	0	0	0	0	0	0	0	0	0	0	0	0	0	0	0	0	0	0	0	0	0	0	0	0
1081591	0	0	0	0	0	0	0	0	0	0	0	1.93783e-05	0	1.33477e-05	4.83543e-05	0	0	0	0	0	0	0	0	0	0	0	0	0	0	0	0	0	0	0	0	0	0	0	0	0	0	0	0	0	0	0	0	0	0
1090165	0	0	0	0	0	0	0	0	0	0	0	0	0	0	0	0	0	0	0	0	0	0	0	0	0	0	0	0	0	0	0	0	0	0	0	0	0	0	0	0	0	0	0	0	0	0	0	0	0
228362	5.42135e-05	6.1744e-06	0	0	0	0	0	0	0	0	0	0	0	0	0	0	0	0	0	0	0	0	0	0	0	0	0	0	0	0	0	0	0	0	0	0	0	0	0	0	0	0	0	0	0	0	0	0	0
UTAX.OTU.9910	0	0	0	0	0	0	0	0	0	0	0	0	0	0	0	0	0	0	0	0	0	0	0	0	0	0	0	0	0	0	0	2.19674e-05	0	0	0	0	0	0	0	0	3.64179e-05	0	0	0	0	0	0	2.08498e-05	0
UTAX.OTU.6664	0	0	0	0	0	0	0	0	0	0	0	0	0	0	0	0	0	0	0	0	0	0	0	4.76118e-06	0	0	0	0	0	0	3.58989e-05	0	0	0	0	0	0	0	0	0	0	0	0	0	0	0	0	0	0
233992	0	0	0	0	0	0	0	0	0	0	0	0	2.82526e-05	0	3.22362e-05	0	0	0	0	0	0	0	0	0	0	0	0	0	0	0	1.79495e-05	0	0	0	0	0	0	0	0	0	0	0	0	0	0	0	0	0	0
UTAX.OTU.13034	4.33708e-05	0	0	0	0	0	0	0	0	0	0	0	0	0	0	0	0	0	1.82282e-05	0	0	0	0	0	0	1.67372e-05	0	0	0	0	0	0	0	0	0	0	0	0	0	0	0	0	0	0	0	0	0	0	0
UTAX.OTU.6449	0	0	0	0	0	7.24218e-05	0	0	0	0	0	0	0	0	0	0	0	0	0	0	0	0	0	0	0	0	0	0	0	0	0	0	0	0	0	0	0	0	0	0	0	0	0	0	0	0	0	0	0
UTAX.OTU.16482	5.42135e-05	0	0	0	0	0	0	0	0	0	0	0	0	0	0	0	0	0	0	0	0	0	0	0	0	0	0	0	0	0	0	0	0	0	0	0	0	0	0	0	0	0	0	0	0	0	0	0	9.63048e-06
4260090	0	0	0	0	0	0	0	0	0	0	0	0	0	0	0	0	0	0	0	0	0	0	0	0	0	0	0	0	0	0	0	0	0	0	0	0	0	0	0	0	0	0	0	0	0	0	0	0	0
570988	0	0	0	0	0	0	0	0	3.54478e-05	0	0	3.87567e-05	0	0	0	0	0	0	0	0	0	0	0	0	0	0	0	0	0	0	0	0	0	0	0	0	0	0	0	0	0	0	0	0	0	0	0	0	0
186714	0	0	0	0	0	0	3.24444e-05	0	0	2.69651e-05	0	0	0	0	0	0	0	0	0	0	0	0	0	0	0	0	0	0	0	0	0	0	0	0	0	0	0	0	0	0	0	0	0	0	0	1.50394e-05	0	0	0
UTAX.OTU.11908	0	0	0	0	0	0	0	0	0	0	0	0	0	0	0	0	0	0	0	0	0	0	0	0	0	0	0	0	0	1.05443e-05	0	0	2.17884e-05	0	0	0	0	0	0	0	0	0	0	0	0	0	0	4.16997e-05	0
UTAX.OTU.2553	0	0	0	0	0	0	0	0	0	0	0	0	0	0	0	0	0	0	0	0	0	0	0	0	0	0	0	0	0	0	0	0	0	0	0	0	0	0	0	0	0	0	0	0	0	0	0	0	0
UTAX.OTU.11641	0	0	0	0	0	0	0	0	0	0	0	0	0	0	0	0	0	0	0	0	0	0	0	0	0	0	0	0	0	0	0	0	0	0	0	0	0	0	0	0	3.64179e-05	0	0	1.9256e-05	0	0	1.50267e-05	0	0
3984836	0	0	0	0	0	0	0	0	0	0	0	0	0	0	0	0	0	0	0	0	0	0	0	0	0	0	0	0	0	0	0	0	0	0	0	0	0	0	0	0	0	0	1.71662e-05	0	0	0	0	0	0
UTAX.OTU.3487	0	0	0	0	0	0	0	0	0	0	0	0	0	0	0	0	0	0	0	0	0	0	0	0	0	0	0	0	0	0	0	0	0	0	0	0	0	0	0	0	0	0	0	0	0	0	0	0	0
360692	0	0	0	0	0	0	0	0	0	0	0	0	0	0	0	0	0	0	0	0	0	0	0	0	0	0	0	4.98902e-05	0	0	0	0	0	0	0	0	0	0	1.15875e-05	0	0	0	0	0	0	0	0	0	0
4347672	0	0	0	0	0	0	3.24444e-05	0	0	0	0	0	0	0	0	0	0	0	0	0	0	0	0	0	0	0	0	0	0	0	0	0	0	0	0	0	0	0	0	1.4258e-05	0	0	0	0	0	0	0	0	0
695365	0	0	0	0	0	0	0	0	0	0	0	0	2.82526e-05	0	0	0	0	0	0	0	0	0	0	0	0	0	0	0	0	0	0	2.19674e-05	0	0	0	1.45125e-05	0	0	0	0	0	0	0	0	0	0	0	0	0
4324773	2.16854e-05	0	0	0	0	0	3.24444e-05	0	0	0	0	0	0	0	0	0	0	0	0	0	0	0	0	0	0	0	0	0	0	0	0	0	0	0	0	0	0	0	0	0	0	0	0	0	0	0	0	0	0
UTAX.OTU.2555	0	0	0	0	0	0	0	0	0	0	0	0	0	0	0	0	0	0	0	0	0	0	0	0	0	0	0	0	0	0	0	0	0	0	0	0	0	0	0	0	0	0	0	0	0	0	0	0	0
548487	0	0	0	0	0	0	0	0	0	2.69651e-05	0	0	0	0	0	0	0	0	0	0	0	0	0	0	0	0	0	0	0	0	1.79495e-05	0	0	0	0	0	0	0	0	0	0	0	0	0	0	0	0	0	0
UTAX.OTU.4827	0	0	0	0	0	0	0	0	0	0	0	0	0	0	0	0	0	0	0	0	0	0	0	0	0	0	0	0	0	0	0	0	0	0	0	1.45125e-05	0	0	0	0	1.8209e-05	0	0	0	0	0	3.00535e-05	0	0
4375000	0	0	0	0	0	0	0	0	0	0	0	0	0	0	0	0	0	0	0	0	0	0	0	0	0	0	0	0	0	0	0	2.19674e-05	0	1.93622e-05	0	0	0	0	0	0	0	0	0	0	0	0	0	0	0
136872	0	0	0	0	0	0	0	0	0	0	0	0	0	0	0	0	0	0	0	0	0	0	0	0	0	0	0	0	0	0	0	0	0	0	0	0	0	0	0	0	0	0	0	0	0	0	0	0	0
835758	0	0	0	0	0	0	3.24444e-05	0	0	0	0	0	0	0	0	0	0	0	0	0	0	0	0	0	0	0	0	0	0	0	0	0	0	0	0	0	0	0	1.15875e-05	0	0	0	0	0	0	0	0	0	0
UTAX.OTU.15594	0	0	0	0	0	0	0	0	0	0	0	0	0	0	0	3.4283e-05	0	6.84514e-06	0	0	1.6655e-05	0	0	0	0	0	0	0	0	0	0	0	0	0	0	0	0	0	0	0	0	0	0	0	0	0	0	0	0
1640195	0	0	0	0	0	0	0	0	0	0	0	0	0	0	0	0	0	0	0	0	0	0	0	0	0	0	0	0	0	0	0	0	0	0	0	0	0	0	0	0	0	0	0	0	0	0	0	0	0
217968	0	0	0	0	0	0	0	0	0	0	0	0	0	4.00432e-05	0	0	0	0	0	3.14211e-06	0	0	0	1.42835e-05	0	0	0	0	0	0	0	0	0	0	0	0	0	0	0	0	0	0	0	0	0	0	0	0	0
274416	0	0	0	0	0	0	0	0	0	0	0	0	0	0	0	0	0	0	0	0	0	0	0	0	0	0	0	0	0	0	0	0	0	0	0	0	0	0	0	0	0	0	0	1.9256e-05	0	0	0	0	0
3121319	0	0	0	0	0	0	3.24444e-05	0	0	0	0	0	0	0	0	0	0	0	0	0	0	0	0	9.52236e-06	0	0	0	0	0	0	0	0	0	0	0	1.45125e-05	0	0	0	0	0	0	0	0	0	0	0	0	0
1022033	0	0	0	0	0	0	0	0	0	0	0	0	0	0	0	0	0	0	0	3.14211e-05	0	0	9.58277e-06	0	0	0	0	0	0	0	0	0	0	0	0	0	0	0	0	0	0	0	0	0	0	0	0	0	0
623999	0	3.0872e-06	0	0	0	0	3.24444e-05	0	0	0	0	0	0	0	0	0	0	0	0	0	0	0	1.91655e-05	0	0	0	0	0	0	0	0	0	0	0	0	0	0	0	0	0	0	0	0	0	0	0	0	0	0
529701	0	0	0	0	0	0	0	0	0	0	0	0	2.82526e-05	0	1.61181e-05	0	0	0	0	0	0	0	0	9.52236e-06	0	0	0	0	0	0	0	0	0	0	0	0	0	0	0	0	0	0	0	0	0	0	0	0	0
4299497	0	0	0	0	2.20374e-05	0	0	0	1.77239e-05	0	0	0	1.41263e-05	0	0	0	0	0	0	0	0	0	0	0	0	0	0	0	0	0	0	0	0	0	0	0	0	0	0	0	0	0	0	0	0	0	0	0	0
561534	0	0	0	0	0	0	0	0	0	0	0	0	0	0	0	0	0	0	0	0	0	0	0	0	0	0	0	0	0	0	0	0	0	0	0	0	0	0	0	0	0	0	0	0	0	0	0	0	0
574996	0	0	7.51518e-06	0	0	0	0	0	0	0	0	0	0	0	0	0	0	0	0	0	0	0	0	0	0	0	0	0	0	0	0	0	0	0	0	0	0	0	0	0	0	0	0	0	0	0	0	0	0
UTAX.OTU.13025	0	0	0	0	0	0	0	0	0	0	0	0	0	0	0	0	0	0	0	0	0	7.28645e-06	0	0	0	0	0	0	0	0	0	0	0	0	0	0	0	0	0	1.4258e-05	0	0	0	0	0	0	0	0	0
272574	0	0	0	0	0	0	0	0	0	0	0	0	0	4.00432e-05	0	0	0	0	0	0	0	0	0	0	0	0	0	0	0	0	0	0	0	0	0	0	0	0	0	0	0	0	0	0	0	0	0	0	0
3780247	0	0	0	0	0	0	0	0	0	0	0	0	0	0	0	0	0	0	0	0	0	0	0	0	0	1.67372e-05	0	0	0	1.05443e-05	0	2.19674e-05	0	0	0	0	0	0	0	0	0	0	0	0	0	0	0	0	0
259774	0	0	0	0	0	0	0	0	0	0	0	0	0	0	0	0	0	0	0	0	0	0	0	0	0	0	0	0	0	0	0	0	0	0	0	0	0	0	0	1.4258e-05	1.8209e-05	0	0	0	0	0	0	0	0
1500418	0	0	0	0	0	0	0	0	0	2.69651e-05	0	0	0	0	0	0	0	0	0	1.88527e-05	0	0	0	0	0	0	0	0	0	0	0	0	0	0	0	0	0	0	0	0	0	0	0	0	0	0	0	0	0
4346116	0	0	0	0	0	0	0	0	0	0	0	0	0	0	0	0	0	0	0	0	0	0	0	1.42835e-05	0	0	0	0	0	0	1.79495e-05	0	0	0	0	0	0	0	0	0	0	1.60591e-05	0	0	0	0	0	0	0
UTAX.OTU.5652	0	0	0	0	0	0	0	0	0	0	0	0	0	0	0	0	0	0	0	0	0	0	0	0	0	0	0	0	0	0	0	0	0	0	0	0	0	0	0	0	0	0	0	0	0	0	0	0	0
4296719	0	3.0872e-06	0	0	0	0	0	0	0	0	0	0	0	4.00432e-05	0	0	0	0	0	0	0	0	0	0	2.96695e-06	0	0	0	0	0	0	0	0	0	0	0	0	0	0	0	0	0	0	0	0	0	0	0	0
UTAX.OTU.12036	0	0	0	0	0	0	0	0	0	2.69651e-05	0	0	0	0	0	0	0	0	0	0	0	0	0	0	0	0	0	0	0	1.05443e-05	0	0	0	0	0	0	8.02865e-06	0	0	0	0	0	0	0	0	0	0	0	0
4338392	0	0	0	0	0	0	0	0	0	0	0	0	0	0	0	0	0	0	0	0	0	0	0	0	0	0	0	0	0	0	0	0	0	0	0	0	0	0	0	0	0	0	0	0	0	0	0	0	0
260369	0	0	0	0	0	0	0	0	0	0	0	0	0	1.33477e-05	0	0	0	0	0	0	0	0	0	0	0	1.67372e-05	0	0	0	0	0	0	0	0	0	0	0	0	0	0	0	0	0	0	0	0	0	0	0
UTAX.OTU.5195	0	0	0	0	0	0	0	0	0	0	0	0	0	0	0	0	0	0	0	0	0	0	0	4.76118e-06	0	0	0	0	0	0	0	0	0	0	0	0	0	0	0	0	3.64179e-05	0	0	0	0	0	0	0	0
114383	0	0	0	0	0	0	0	0	0	0	0	0	0	0	0	0	0	0	0	0	0	0	0	0	0	0	0	0	8.07044e-06	0	0	0	0	0	0	0	0	1.59772e-05	0	0	0	0	0	0	0	0	0	0	0
UTAX.OTU.20	0	0	0	0	0	0	0	0	0	0	0	0	0	0	0	0	0	0	0	0	0	0	0	0	0	0	0	0	0	0	0	0	0	0	0	0	0	0	0	1.4258e-05	0	0	0	1.9256e-05	0	0	0	0	9.63048e-06
UTAX.OTU.7628	0	9.2616e-06	0	0	0	0	0	0	0	0	0	0	0	0	0	0	0	0	0	0	0	0	2.87483e-05	4.76118e-06	0	0	0	0	0	0	0	0	0	0	0	0	0	0	0	0	0	0	0	0	0	0	0	0	0
1110995	0	0	0	0	0	0	0	2.08039e-05	0	0	0	0	0	0	0	0	0	0	0	0	0	0	0	0	0	0	0	0	0	0	0	0	0	0	0	0	0	0	0	0	0	0	0	1.9256e-05	0	0	0	0	0
UTAX.OTU.9529	0	0	0	0	0	0	0	0	0	0	0	0	0	0	0	0	0	0	0	0	0	0	0	0	0	0	0	0	0	1.05443e-05	0	0	2.17884e-05	0	0	0	0	0	0	0	0	0	0	0	0	0	0	0	9.63048e-06
UTAX.OTU.8129	0	0	0	0	0	0	0	0	0	0	0	0	1.41263e-05	0	0	0	0	0	0	0	0	0	0	0	0	0	0	0	0	0	0	0	0	0	0	0	0	0	0	0	0	0	0	1.9256e-05	0	0	0	0	0
824034	0	0	0	0	0	0	0	0	0	0	0	0	0	1.33477e-05	1.61181e-05	0	0	0	0	0	0	0	0	0	0	0	0	0	0	0	0	0	0	0	1.10749e-05	0	0	0	0	0	0	0	0	0	0	0	0	0	0
142237	0	0	0	0	0	0	0	0	0	0	0	0	2.82526e-05	0	0	0	0	0	0	0	0	0	0	0	0	0	0	0	0	0	0	0	0	0	0	0	0	0	0	0	0	0	0	0	0	0	0	0	0
UTAX.OTU.8485	0	0	0	0	0	0	0	0	0	0	0	0	0	0	0	0	0	0	0	0	0	0	0	0	0	0	0	0	0	0	0	0	0	0	0	0	0	0	0	0	0	0	0	0	0	0	0	0	0
UTAX.OTU.14890	0	0	0	0	0	0	0	0	0	0	0	0	0	0	0	0	0	0	9.11411e-06	0	0	0	0	0	0	0	0	0	0	0	0	0	0	0	0	0	0	0	0	0	0	0	0	0	1.49466e-05	0	1.50267e-05	0	0
789799	0	0	0	0	0	0	0	0	0	0	0	0	0	0	0	0	0	0	0	0	0	0	0	0	0	0	0	0	0	1.05443e-05	0	0	0	0	0	0	0	0	0	0	0	0	0	0	0	0	0	0	0
514112	0	0	0	0	0	0	0	0	0	0	0	0	0	0	0	0	0	0	0	0	0	0	0	9.52236e-06	0	0	0	0	0	0	0	0	0	0	0	0	0	0	0	0	0	0	0	0	0	0	1.50267e-05	0	0
238821	0	0	0	0	0	0	0	0	0	0	0	0	0	0	0	0	0	0	0	0	0	0	0	0	2.96695e-06	0	0	0	0	0	0	0	0	1.93622e-05	0	0	0	0	0	0	0	0	0	0	0	1.50394e-05	0	0	0
535410	0	0	0	0	0	0	0	0	0	0	0	0	0	0	0	0	0	0	0	0	0	0	0	9.52236e-06	0	0	0	1.66301e-05	0	0	0	0	0	0	1.10749e-05	0	0	0	0	0	0	0	0	0	0	0	0	0	0
71270	0	0	0	0	0	0	0	0	0	0	0	0	0	0	0	0	0	1.36903e-05	0	0	0	0	0	0	0	0	0	0	0	0	0	0	0	0	0	0	8.02865e-06	0	0	0	0	0	0	0	0	1.50394e-05	0	0	0
UTAX.OTU.8667	0	0	0	0	0	0	0	0	0	0	0	0	0	0	0	0	0	0	0	0	0	0	0	4.76118e-06	0	0	0	0	0	0	0	0	0	0	0	1.45125e-05	0	0	0	0	0	0	1.71662e-05	0	0	0	0	0	0
570495	0	0	0	0	0	0	0	0	0	0	0	0	0	0	0	0	0	0	0	0	0	0	0	0	0	1.67372e-05	0	1.66301e-05	0	0	0	0	0	0	0	0	0	0	0	0	0	0	0	0	0	0	0	0	0
553192	0	0	7.51518e-06	0	0	0	0	0	0	0	0	0	0	0	0	0	6.06796e-06	0	0	0	0	0	0	0	0	0	0	0	0	0	0	0	0	0	0	0	0	0	0	0	0	0	0	0	0	0	0	0	0
UTAX.OTU.1777	0	0	0	0	0	0	0	0	0	0	0	0	0	0	0	0	0	0	0	0	0	0	0	0	0	0	0	0	0	0	0	0	0	0	0	0	0	0	0	0	0	0	0	0	0	0	0	0	0
536522	0	0	0	0	0	0	0	0	0	0	0	0	0	0	0	0	0	0	0	0	0	0	0	0	0	0	0	0	0	0	0	0	0	0	0	0	0	0	0	0	0	0	0	0	0	0	0	0	0
4361248	0	0	0	0	0	0	0	0	0	0	0	0	0	0	0	0	0	0	9.11411e-06	0	0	0	0	4.76118e-06	0	0	0	0	0	0	0	0	0	0	0	0	0	0	0	0	0	0	0	0	0	0	0	0	0
UTAX.OTU.12854	0	6.1744e-06	0	0	0	0	0	0	0	0	0	0	0	0	0	0	0	0	0	0	0	0	1.91655e-05	4.76118e-06	0	0	0	0	0	0	0	0	0	0	0	0	0	0	0	0	0	0	0	0	0	0	0	0	0
UTAX.OTU.10709	0	0	0	0	0	0	0	0	0	0	0	0	0	0	0	0	6.06796e-06	2.05354e-05	0	0	3.331e-06	0	0	0	0	0	0	0	0	0	0	0	0	0	0	0	0	0	0	0	0	0	0	0	0	0	0	0	0
1014961	0	0	0	0	0	0	0	0	0	0	0	0	0	0	0	0	0	0	0	0	0	0	0	0	0	0	0	0	0	0	0	0	0	0	0	1.45125e-05	0	0	0	0	0	0	0	0	0	0	0	0	0
527397	0	0	0	0	0	0	0	0	0	0	0	0	0	0	0	0	0	0	0	0	0	0	0	0	0	0	0	0	0	0	0	0	0	0	0	1.45125e-05	0	0	1.15875e-05	0	0	0	0	0	0	0	0	0	0
UTAX.OTU.3626	0	3.0872e-06	0	0	0	0	0	0	0	0	0	0	0	0	1.61181e-05	0	0	0	0	0	0	0	9.58277e-06	0	0	0	0	0	0	0	0	0	0	0	0	0	0	0	0	0	0	0	0	0	0	0	0	0	0
910233	0	0	0	0	0	0	0	0	0	0	0	0	0	0	0	0	0	0	0	0	0	0	0	0	0	0	0	0	0	1.05443e-05	0	0	0	0	0	0	0	0	0	0	0	0	0	0	0	0	0	0	0
775354	0	0	0	0	0	0	0	0	0	0	0	0	0	0	0	0	0	0	0	0	0	0	0	0	0	0	0	0	0	0	0	0	0	0	0	0	0	0	0	0	0	0	0	0	0	1.50394e-05	0	0	0
UTAX.OTU.9291	0	0	7.51518e-06	0	0	0	0	0	0	0	0	0	0	0	0	0	1.21359e-05	0	0	0	6.662e-06	0	0	0	0	0	0	0	0	0	0	0	0	0	0	0	0	0	0	0	0	0	0	0	0	0	0	0	0
876170	0	0	0	0	0	0	0	0	0	0	0	0	0	0	0	0	0	0	0	0	6.662e-06	0	0	4.76118e-06	0	0	0	0	0	0	0	0	0	0	0	1.45125e-05	0	0	0	0	0	0	0	0	0	0	0	0	0
UTAX.OTU.15879	0	0	0	0	0	0	0	0	0	0	0	0	0	0	0	1.14277e-05	0	6.84514e-06	0	0	6.662e-06	0	0	0	0	0	0	0	0	0	0	0	0	0	0	0	0	0	0	0	0	0	0	0	0	0	0	0	0
UTAX.OTU.6541	0	0	0	0	0	0	0	0	0	0	0	0	0	0	0	1.14277e-05	0	6.84514e-06	0	0	6.662e-06	0	0	0	0	0	0	0	0	0	0	0	0	0	0	0	0	0	0	0	0	0	0	0	0	0	0	0	0
UTAX.OTU.1359	0	0	0	0	0	0	0	0	0	0	0	0	0	0	0	0	0	0	0	0	0	0	0	0	0	0	0	0	0	0	0	0	0	0	0	0	0	0	0	0	0	0	0	0	0	0	0	0	0
UTAX.OTU.3722	0	0	0	0	0	0	0	0	0	0	0	0	0	0	0	0	0	0	0	0	0	0	0	0	0	0	0	0	0	0	0	0	0	0	0	0	0	0	0	0	0	0	0	0	0	0	0	0	0
157737	0	0	0	0	0	0	0	0	0	0	0	0	0	0	0	0	0	0	9.11411e-06	0	0	0	0	0	0	0	0	0	0	0	0	0	0	0	0	0	0	0	0	0	0	0	0	0	0	0	0	0	0
UTAX.OTU.6109	1.08427e-05	0	0	0	0	0	0	0	0	0	0	0	0	0	0	0	0	0	0	0	0	7.28645e-06	0	0	0	0	0	0	0	0	0	0	0	0	0	0	0	0	0	0	0	0	0	0	0	0	0	0	0
UTAX.OTU.8238	0	0	0	0	0	0	0	0	0	0	0	0	0	0	0	1.14277e-05	0	6.84514e-06	0	0	3.331e-06	0	0	0	0	0	0	0	0	0	0	0	0	0	0	0	0	0	0	0	0	0	0	0	0	0	0	0	0
660947	0	0	0	0	0	0	0	0	0	0	0	0	0	0	0	0	0	0	0	0	0	0	0	0	0	0	0	0	0	0	0	0	0	0	0	0	0	0	0	0	0	0	0	0	0	0	0	0	0
UTAX.OTU.16274	0	6.1744e-06	0	0	0	0	0	0	0	0	0	0	0	0	0	0	0	0	0	0	0	0	9.58277e-06	4.76118e-06	0	0	0	0	0	0	0	0	0	0	0	0	0	0	0	0	0	0	0	0	0	0	0	0	0
UTAX.OTU.5657	0	0	0	0	0	0	0	0	0	0	0	0	0	0	0	0	0	0	0	0	0	0	0	0	0	0	0	0	0	0	0	0	0	0	0	0	0	0	0	0	0	0	0	0	0	0	0	0	0
UTAX.OTU.17092	0	0	0	0	0	0	0	0	0	0	0	0	0	0	0	0	0	6.84514e-06	0	3.14211e-06	0	0	9.58277e-06	0	0	0	0	0	0	0	0	0	0	0	0	0	0	0	0	0	0	0	0	0	0	0	0	0	0
4339987	0	6.1744e-06	0	0	0	0	0	0	0	0	0	0	0	0	0	0	0	0	0	3.14211e-06	0	0	0	9.52236e-06	0	0	0	0	0	0	0	0	0	0	0	0	0	0	0	0	0	0	0	0	0	0	0	0	0
UTAX.OTU.11400	0	0	0	0	0	0	0	0	0	0	0	0	0	0	0	1.14277e-05	0	0	0	3.14211e-06	3.331e-06	0	0	0	0	0	0	0	0	0	0	0	0	0	0	0	0	0	0	0	0	0	0	0	0	0	0	0	0
UTAX.OTU.8795	0	0	0	0	0	0	0	0	0	0	0	0	0	0	0	0	0	0	0	0	0	7.28645e-06	0	0	0	0	0	0	0	0	0	0	0	0	0	0	0	0	0	0	0	0	0	0	0	0	0	0	0
1047317	0	6.1744e-06	0	0	0	0	0	0	0	0	0	0	0	0	0	0	0	6.84514e-06	0	3.14211e-06	0	0	0	0	0	0	0	0	0	0	0	0	0	0	0	0	0	0	0	0	0	0	0	0	0	0	0	0	0
912669	0	0	0	0	0	0	0	0	0	0	0	0	0	0	0	0	0	0	0	0	0	0	0	4.76118e-06	0	0	0	0	0	0	0	0	0	0	0	0	0	0	0	0	0	0	0	0	0	0	0	0	0
UTAX.OTU.8986	0	0	0	0	0	0	0	0	0	0	0	0	0	0	0	0	0	0	0	0	0	0	0	0	0	0	0	0	0	0	0	0	0	0	0	0	8.02865e-06	0	0	0	0	0	0	0	0	0	0	0	0
244997	0	0	0	0	0	0	0	0	0	0	0	0	0	0	0	0	0	0	0	0	0	0	0	0	0	0	0	0	0	0	0	0	0	0	0	0	0	0	0	0	0	0	0	0	0	0	0	0	0
179645	0	0	0	0	0	0	0	0	0	0	0	0	0	0	0	0	0	0	0	0	0	0	0	0	0	0	0	0	0	0	0	0	0	0	0	0	0	0	0	0	0	0	0	0	0	0	0	0	0
UTAX.OTU.7621	0	0	0	0	0	0	0	0	0	0	0	0	0	0	0	0	0	0	0	0	0	0	0	0	0	0	0	0	0	0	0	0	0	0	0	0	0	0	0	0	0	0	0	0	0	0	0	0	0
1126596	0	0	0	0	0	0.0358488	0	0	0	0	0	0	0	0	0	0	0	0	0	0	0	0	0	4.76118e-06	0	0	0	0	0	0	0	0	0	0	0	0	0	0	0	0	0	0	0	0	0	0	0	0	0
851799	0	0	0	0	0	0	0	0	0	2.69651e-05	0	0	0	0	0	0	0	0	0	0	0	0	0	0	0	0	0	0	0	0	0.0194213	0	0	0	0	0	0	0	0	0	0	0	0	0	0	0	0	0	0
359961	0	0	0	0	0	0	0.0177471	0	0	0	0	0	1.41263e-05	0	0	0	0	0	0	0	0	0	0	0	0	0	0	0	0	0	0	0	0	0	0	0	0	0	0	0	0	0	0	0	0	0	0	0	0
358170	0	0	0	0.0175013	0	0	0	0	0	0	0	0	0	0	0	0	0	0	0	0	0	0	0	0	0	0	0	0	0	0	0	0	0	0	0	0	0	0	0	0	0	0	0	0	0	0	0	0	0
982312	0	0	0	0	0	0.0120944	0	0	0	0	0	0	0	0	0	0	0	0	0	0	0	0	0	4.76118e-06	0	0	0	0	0	0	0	0	0	0	0	0	0	0	0	0	0	0	0	0	0	0	0	0	0
500312	0	0	0	0	0	0	0.0119395	0	0	0	0	0	5.65052e-05	0	0	0	0	0	0	0	0	0	0	0	0	0	0	0	0	0	0	0	0	0	0	0	0	0	0	0	0	0	0	0	0	0	0	0	0
458474	0	0	0	0	0	0	0.0112582	0.00064492	0	0	0	0	0	0	0	0	0	0	0	0	0	0	0	0	0	0	0	0	0	0	0	0	0	0	0	0	0	0	0	0	0	0	0	0	0	0	0	0	0
4388445	0	0	0	0	0	0	0	0	0	0	0	0	0	0	0	0	0	0	0	0	0	0	0	0	0	0	0	0	0	0	0	0	0	0	0	0	0	0	0	0	0	0	0	0	0	0	0	0	0
193173	0	0	0	0	0	0	0.00937642	0	0	0	0	0	0	0	0	0	0	0	0	0	0	0	0	0	0	0	0	0	0	0	0	2.19674e-05	0	0	0	0	0	0	0	0	0	0	0	0	0	0	0	0	0
4312872	0	0	0	0	0	0	0.0086302	2.08039e-05	0	0	0	0	0	0	0	0	0	0	0	0	0	0	0	0	0	0	0	0	0	0	0	0	0	0	0	0	0	0	0	0	0	0	0	0	0	0	0	0	0
UTAX.OTU.118	0	0	0	0	0	0	0	0	0	0.00755022	0	0	0	0	0	0	0	0	0	0	0	0	0	6.66565e-05	0	0	0	0	0	0	0	0	0	0	0	0	0	0	0	0	0	0	0	0	0	0	0	0	0
105384	0	0	0	0	0	0	0	0	0	0	0	0	0	0	0.000451307	0	0	0	0	0	0	0	0	0.00705607	0	0	0	0	0	0	0	0	0	0	0	0	0	0	0	0	0	0	0	0	0	0	0	0	0
3834835	0	0	0	0	0	0	0	0	0	0	0	0	0	0	0	0	0	0	0	0	0	0	0	0	0	0	0	0	0	0	0	0	0	0	0	0	0	0	0	0	0	0	0	0	0	0	0	0	0
571532	0	0	0	0	0	0	0.00571021	0.00104019	0	0	0	0	0	0	0	0	0	0	0	0	0	0	0	0	0	0	0	0	0	0	0	0	0	0	0	0	0	0	0	0	0	0	0	0	0	0	0	0	0
UTAX.OTU.146	0	0	0	0	0	0	0	0	0	0	0	0	0	0	0	0	0	0	0	0	0	0	0	0	0	0	0.00539093	0	0.000508438	0	0	0	0	0	0	0	0	0	0	0	0	0	0	0	0	0	0	0	0
622146	0	0	0	0	0	0	0	0	0	0	0	0	0	0	0	0	0	0	0	0	0	0	0	0	0	0	0	0	0	0	0	0	0	0	0	0	0	0	0	0	0	0	0	0.0053339	0	0	0	0	0
UTAX.OTU.23	0	0	0	0	0	0	0.00525599	0	0	0	0	0	0	0	0	0	0	0	0	0	0	0	0	0	0	0	0	0	0	0	0	0	0	0	0	4.35376e-05	0	0	0	0	0	0	0	0	0	0	0	0	0
UTAX.OTU.342	0	0	0	0	0	0	0	0	0	0	0	0	0	0	0	0	0	0	0	0	0	0	0	0	0	0	0	0	0	0	0	0	0	0	0	0	0	0	0	0	0	0	0	0	0	0	0	0	0
134665	0	0	0	0	0	0	0	0.000811351	0.00352706	0	0	0	0	0	0	0	0	0	0	0	0	0	0	0	0	0	0	0	0	0	0	0	0	0	0	0	0	0	0	0	0	0	0	0	0	0	0	0	0
UTAX.OTU.58	0	0	0	0	0	0	0	0	0	0	0	0	0	0	0	0	0	0	0	0	0.00275807	0	0	9.52236e-06	0	0	0	0	0	0	0	0	0	0	0	0	0	0	0	0	0	0	0	0	0	0	0	0	0
4357116	0	0	0	0	0	0	0	0	0	0	0	0	0	0	0	0	0	0	0	0	0	0	0	0	0	0	0	0	0	0	0	0	0	0	0	0	0	0	0	0	0	0	0	0	0	0	0	0	0
979542	0	0	0	0	0	0	0	0	0	0	0	0	0	0	0	0	0	0	0	0	0	0	0	0	0	0	0	0	0	0	0	0	0	0	0	0	0	0	0	0	0	0	0	0	0	0	0	0	0
UTAX.OTU.867	0	0	0	0	0	0	0	0	0	0	0	0	0	0	0	0	0	0	0	0	0	0	0	0	0	0	0	0	0	0	0	0.000153772	0	0	0.00210424	0	0	0	0	0	0	0	0	0	0	0	0	0	0
UTAX.OTU.596	0	0	0	0	0	0	0	0	0	0	0	0.000251918	0	0.00190873	0	0	0	0	0	0	0	0	0	0	0	0	0	0	0	0	0	0	0	0	0	0	0	0	0	0	0	0	0	0	0	0	0	0	0
UTAX.OTU.328	0	0	0	0	0	0	0	0.00191396	0	0	0	0	0	0	0	0	0	0	0	0	0	0	0	9.99848e-05	0	0	0	0	0	0	0	0	0	0	0	0	0	0	0	0	0	0	0	0	0	0	0	0	0
513323	0	0	0	0	0	0	0	0	0	0.0017797	0	0	0	0	0	0	0	0	0	0	0	0	0	0	0	0	0	0	0	0	0	2.19674e-05	0	0	0	0	0	0	0	0	0	0	0	0	0	0	0	0	0
UTAX.OTU.85	0	3.0872e-06	0	0	0	0	0	0	0	0	0	0	0	0	0	0	0	0	0	0	0	0	0	0.00149501	0	0	0	0	0	0	0	0	0	0	0	0	0	0	0	0	0	0	0	0	0	0	0	0	0
UTAX.OTU.139	0	0	0	0	0	0	0	0.00114421	0.000159515	0	0	0	0	0	0	0	0	0	0	0	0	0	0	0	0	0	0	0	0	0	0	0	0	0	0	0	0	0	0	0	0	0	0	0	0	0	0	0	0
UTAX.OTU.359	0	0	0	0	0	0	0	0	0	0	0	0	0	0.0012013	0	0	0	0	0	0	0	0	0	9.52236e-06	0	0	0	0	0	0	0	0	0	0	0	0	0	0	0	0	0	0	0	0	0	0	0	0	0
499834	0	0	0	0	0	0	0	0	0	0	0	0	0	0.00101443	0	0	0	0	0	0	0	0	0	0.000138074	0	0	0	0	0	0	0	0	0	0	0	0	0	0	0	0	0	0	0	0	0	0	0	0	0
UTAX.OTU.808	0	0	0	0	0	0	0	0.000624116	0.000460821	0	0	0	0	0	0	0	0	0	0	0	0	0	0	0	0	0	0	0	0	0	0	0	0	0	0	0	0	0	0	0	0	0	0	0	0	0	0	0	0
517273	0	0	0	0	0	0	0	0	0	0	0	0	0	0.000800865	0	0	0	0	0	0	0	0	0	0.000252343	0	0	0	0	0	0	0	0	0	0	0	0	0	0	0	0	0	0	0	0	0	0	0	0	0
UTAX.OTU.335	0	0	0	0	0	0	0	0	0	0	0	0.00100767	2.82526e-05	0	0	0	0	0	0	0	0	0	0	0	0	0	0	0	0	0	0	0	0	0	0	0	0	0	0	0	0	0	0	0	0	0	0	0	0
UTAX.OTU.1170	0	0	0	0	0	0	0	0.000956978	0	0	0	0	0	0	0	0	0	0	0	0	0	0	0	0	0	0	0	0	0	0	0	0	0	0	1.10749e-05	0	0	0	0	0	0	0	0	0	0	0	0	0	0
1122504	0	0	0	0	0	0	0	0	0	0.000835917	0	0	0	0	0	0	0	0	0	0	0	0	0	0	0	0	0	0	0	0	0	0	0	0	0	0	0	0	0	0	0	0	0	0	4.48397e-05	0	0	0	0
887937	0	0	0	0	0	0	0	0.000832154	0	0	0	0	0	0	0	0	0	0	0	0	0	0	0	0	0	0	0	0	0	0	0	0	0	0	0	0	0	0	0	1.4258e-05	0	0	0	0	0	0	0	0	0
UTAX.OTU.387	0	0	0	0	0	0	0	0.000832154	0	0	0	0	0	0	0	0	0	0	0	0	0	0	0	0	0	0	0	0	0	1.05443e-05	0	0	0	0	0	0	0	0	0	0	0	0	0	0	0	0	0	0	0
UTAX.OTU.371	0	0	0	0	0	0	0	0.000686527	0	0	0	0	0	0	0	0	0	0	0	0	0	0	0	0.000114268	0	0	0	0	0	0	0	0	0	0	0	0	0	0	0	0	0	0	0	0	0	0	0	0	0
78143	0	0	0	0	0	0	0	0	0	0	0	0	0	0	0	0	0	0	0	0	0	0	0	0.000747505	2.96695e-06	0	0	0	0	0	0	0	0	0	0	0	0	0	0	0	0	0	0	0	0	0	0	0	0
4398565	0	0	0	0	0	0	0	0	0	0	0	0	0	0	0	0	0	0	0	0	0.000706172	0	0	4.28506e-05	0	0	0	0	0	0	0	0	0	0	0	0	0	0	0	0	0	0	0	0	0	0	0	0	0
UTAX.OTU.426	0	0	0	0	0	0	0	0.000291254	0.000443097	0	0	0	0	0	0	0	0	0	0	0	0	0	0	0	0	0	0	0	0	0	0	0	0	0	0	0	0	0	0	0	0	0	0	0	0	0	0	0	0
UTAX.OTU.101	0	0	0	0	0	0	0	0	0	0	0	0	0	0	0	0	0	0	0	0	0.000659538	0	0	5.71342e-05	0	0	0	0	0	0	0	0	0	0	0	0	0	0	0	0	0	0	0	0	0	0	0	0	0
206405	0	0	0	0	0	0	0	0	0	0	0.000638021	0	0	0	0	0	0	0	0	0	0	0	0	0	0	0	0	0	0	0	0	0	0	0	0	0	0	0	1.15875e-05	0	0	0	0	0	0	0	0	0	0
151049	0	0	0	0	0	0	0	0	0	0	0	0	0	0.000186868	0	0	0	0	0	0	0	0	0	0	0	0	0	0	0	0	0	0	0	0	0	0.000362813	0	0	0	0	0	0	0	0	0	0	0	0	0
UTAX.OTU.910	0	0	0	0	0	0	0	0	0	0	0	0	0	0	0	0	0	0	0	0	0	0	0	0	0	0	0	0	0	0.000305785	0	0	0	0	0	0	0	0	0	0	0	0	0	0	0	0	0	0	0.000211871
3454566	0	0	0	0	0	0	0	0	0	0	0	0	0	0	0	0.000445679	0	6.16063e-05	0	0	0	0	0	0	0	0	0	0	0	0	0	0	0	0	0	0	0	0	0	0	0	0	0	0	0	0	0	0	0
UTAX.OTU.690	0	0	0	0	0	0	0	0	0	0	0	0	0	1.33477e-05	0	0	0	0	0	0	0	0	0	0.000466596	0	0	0	0	0	0	0	0	0	0	0	0	0	0	0	0	0	0	0	0	0	0	0	0	0
4430895	0	0	0	0	0	0	0	0	0	0	0	0	0	0.000160173	0	0	0	0	0	0	0	0	0	0.000318999	0	0	0	0	0	0	0	0	0	0	0	0	0	0	0	0	0	0	0	0	0	0	0	0	0
160679	0	0	0	0	0	0	0	0	0	0	0	0	0	0	0	0	0	0	0	0	0.000463009	0	0	4.76118e-06	0	0	0	0	0	0	0	0	0	0	0	0	0	0	0	0	0	0	0	0	0	0	0	0	0
226618	0	0	0	0	0	0	0	0	0	0	0	0.000445702	0	0	0	0	0	0	0	0	0	0	0	0	0	0	0	0	0	0	0	2.19674e-05	0	0	0	0	0	0	0	0	0	0	0	0	0	0	0	0	0
271867	0	0	0	0	0	0	0	0	0.000443097	0	0	0	0	1.33477e-05	0	0	0	0	0	0	0	0	0	0	0	0	0	0	0	0	0	0	0	0	0	0	0	0	0	0	0	0	0	0	0	0	0	0	0
UTAX.OTU.7731	0.00044455	0	0	0	0	0	0	0	0	0	0	0	0	0	0	0	0	0	9.11411e-06	0	0	0	0	0	0	0	0	0	0	0	0	0	0	0	0	0	0	0	0	0	0	0	0	0	0	0	0	0	0
932153	0	0	0	0	0	0	0	0	0	0	0	0	0	0	0	0	0	0	0	0	0	0	0	0.000266626	0	0	0	0	0	0	0	0	0	0	0	0	0	0	0	0	0	0	0	0	0	0	0	0	0
UTAX.OTU.450	0	0	0	0	0	0	0	0	0	0	0	0	0	0	0	0	0	0	0	0	0.000173212	0	0	0.000252343	0	0	0	0	0	0	0	0	0	0	0	0	0	0	0	0	0	0	0	0	0	0	0	0	0
579869	0	0	0	0	0	0	0	0	0	0	0	0	0	0.000360389	0	0	0	0	0	0	0	0	0	5.71342e-05	0	0	0	0	0	0	0	0	0	0	0	0	0	0	0	0	0	0	0	0	0	0	0	0	0
UTAX.OTU.480	0	0	0	0	0	0	0	0	0	0	0	0	0	0.000400432	0	0	0	0	0	0	0	0	0	1.42835e-05	0	0	0	0	0	0	0	0	0	0	0	0	0	0	0	0	0	0	0	0	0	0	0	0	0
271965	0	3.0872e-06	0	0	0	0	0	0	0.00040765	0	0	0	0	0	0	0	0	0	0	0	0	0	0	0	0	0	0	0	0	0	0	0	0	0	0	0	0	0	0	0	0	0	0	0	0	0	0	0	0
UTAX.OTU.10418	0.000390337	0	0	0	0	0	0	0	0	0	0	0	0	0	0	0	0	0	9.11411e-06	0	0	0	0	0	0	0	0	0	0	0	0	0	0	0	0	0	0	0	0	0	0	0	0	0	0	0	0	0	0
2080994	0	0	0	0	0	0	0	0	0	0	0	0	0	0	0	0	0	0	0	0	0	0	0	0	0	0	0	0	0	0.000158164	0	0	0	0	0	0	0	0	0	0	0	0	0	0	0	0	0	0	0.000231131
UTAX.OTU.2851	0	0	0	0	0	0	0	0	0	0	0	0	0	0	0	0	0	0	0	0	0	0	0	0	0	1.67372e-05	0	0.000299341	0	0	0	0	0	0	0	0	0	0	0	0	0	0	0	0	0	0	0	0	0
1107412	0	0	0	0	0	0	0	0	0	0	0	0	0	0	0	0	0	0	0	0	0	0	0	0	0	0	0	0	0	0.000189797	0	0	0	0	0	0	0	0	0	0	0	0	0	0	0	0	0	0	0.000115566
UTAX.OTU.2392	0	0	0	0	0	0	0	0	0	0	0	0	0	0	0	0	0	0	0	0	0	0	0	0	0	0	0	0	0	0	0	0.000109837	0	0	0	0	0	0	0	0	0	0	0	0	0	0	0	0.000187649	0
254828	0	0	0	0	0	0	0	0	0	0	0	0	0	0	0	0	6.06796e-05	0	0	0	0	0	0	0	0	0	0	0	0	0	0	0	0	0	0	0	0	0	0	0	0	0	0	0	0	0	0	0	0
4443755	0	0	0	0	0	0	0	0	0	0.000269651	0	0	0	0	0	0	0	0	0	0	0	0	0	0	0	0	0	0	0	0	0	0	0	0	0	0	0	0	0	0	0	0	0	0	0	0	1.50267e-05	0	0
5808	0	0	0	0	0	0	0	0	0	0	0	0	0	0	0	0	0	0	0	2.51369e-05	0	0	0	0	0	0	0	0	0	0	0	0	0	0	0	0	0.000248888	0	0	0	0	0	0	0	0	0	0	0	0
UTAX.OTU.2084	0	0	0	0	0	0	0	0	0	0	0	0	0	0	0	0	0	0	0	0	3.331e-06	0.000262312	0	0	0	0	0	0	0	0	0	0	0	0	0	0	0	0	0	0	0	0	0	0	0	0	0	0	0
2328565	0	0	0	0	0	0	0	0	0	0	0	0.000174405	0	0	8.05906e-05	0	0	0	0	0	0	0	0	0	0	0	0	0	0	0	0	0	0	0	0	0	0	0	0	0	0	0	0	0	0	0	0	0	0
561099	0	0	0	0	0	0	0	0	0	0	0	0	0	0	0	0	0	0	0	0	0	0	0	0.000228537	0	0	0	0	0	0	1.79495e-05	0	0	0	0	0	0	0	0	0	0	0	0	0	0	0	0	0	0
2400268	0	0	0	0	0	0	0	0	0	0	0	0	0	0	0	0	0	0	0	0	0.000219846	0	0	4.76118e-06	0	0	0	0	0	0	0	0	0	0	0	0	0	0	0	0	0	0	0	0	0	0	0	0	0
UTAX.OTU.7023	0	0	0	0	0	0	0	0	0	0	0	0	0	0	0	0	0	0	0	0	0	0	0	0	0	0	0	0	0	0	0	0	0	0	0	0	0	0	0	2.8516e-05	0	0	0	0	0	0.000195512	0	0	0
UTAX.OTU.1047	0	0	0	0	0	0	0	0	0	0	0	0	0	0.000200216	0	0	0	0	0	0	0	0	0	2.38059e-05	0	0	0	0	0	0	0	0	0	0	0	0	0	0	0	0	0	0	0	0	0	0	0	0	0
864172	0	0	0	0	0	7.24218e-05	0	0	0	0	0	0	0	0	0	0	0	0	0	0	0	0	0	0.000147597	0	0	0	0	0	0	0	0	0	0	0	0	0	0	0	0	0	0	0	0	0	0	0	0	0
170892	0	0	0	0	0	0	0	4.16077e-05	0.000177239	0	0	0	0	0	0	0	0	0	0	0	0	0	0	0	0	0	0	0	0	0	0	0	0	0	0	0	0	0	0	0	0	0	0	0	0	0	0	0	0
546073	0	0	0	0	0	0	0	0	0	0	0	0	0	0	0	0	0	0	0	0	0	0	0	0	0	0	0	0	0	0	0	0	0	0	0	0	0	0	0	0	0	0	0	0	0	0	0	0	0
258106	0	0	0	0	0	0	0	0	0	0	0	0	0	0	0	0	0	0	0	0	0	0	0	0	0	0	0	0	0	0	0	0	0	0	0	0	0	0	0	0	0	0	0	0	0	0	0	0	0
211494	0	0	0	0	0	0	9.73331e-05	0	0	0	0	0	0	0	0.000112827	0	0	0	0	0	0	0	0	0	0	0	0	0	0	0	0	0	0	0	0	0	0	0	0	0	0	0	0	0	0	0	0	0	0
UTAX.OTU.731	0	0	0	0	0	0	0	0	0	0	0	0	0.000141263	0	6.44725e-05	0	0	0	0	0	0	0	0	0	0	0	0	0	0	0	0	0	0	0	0	0	0	0	0	0	0	0	0	0	0	0	0	0	0
UTAX.OTU.11242	0	0	0	0	0	0	0	0	0	0	0	0	0	0	0	0	0	0	0	0	0	0	0	4.76118e-06	0	0	0	0	0	0	0	0	0	0	0	0	0	0	0	0	0	0	0	0	0	0	0.000195348	0	0
UTAX.OTU.3612	0	0	0	0	0	0	0	0	0	0	0	0	0	0	0	0	0	0	0	0	0	0	0	0	0	0	0	0	0	0	0	0	0	0	0	0	0	0	0	0	0.000163881	0	0	0	0	0	3.00535e-05	0	0
269376	0	0	0	0.00017328	0	0	0	0	0	0	0	0	0	0	0	0	0	0	0	0	0	0	0	0	0	0	0	0	0	0	1.79495e-05	0	0	0	0	0	0	0	0	0	0	0	0	0	0	0	0	0	0
110600	0	0	0	0	0	0	0	0	0	0	0	0	0	0	0	0	0	1.36903e-05	0	0	0	0	0	0	0	0	0	0	0	0	0	0	0.000174307	0	0	0	0	0	0	0	0	0	0	0	0	0	0	0	0
1042671	0	0	0	0	0	0	0	0	0	0	0	0	0	0	0	0	0	0	0	0	0	0	0	0	0	0	0	0	0	0	0	0	0	0	0	0	0	0	0	0	0	0	0	0	0	0	0	0	0
UTAX.OTU.6094	0	0	0	0	0	0	0	0	0	0	0	0	0	0	0	0	0	0	0	0	0	0	0	0	0	0	0	0	0	0	0.000143596	0	0	0	0	0	0	0	0	0	0	0	0	0	0	0	0	0	0
UTAX.OTU.172	0	0	0	0	0	0	0	0	0	0	0	0	0	0	0	0	0	0	0	0	0.000149895	0	0	2.38059e-05	0	0	0	0	0	0	0	0	0	0	0	0	0	0	0	0	0	0	0	0	0	0	0	0	0
4365922	0	0	0	0	0	0.000144844	0	0	0	2.69651e-05	0	0	0	0	0	0	0	0	0	0	0	0	0	0	0	0	0	0	0	0	0	0	0	0	0	0	0	0	0	0	0	0	0	0	0	0	0	0	0
UTAX.OTU.12	0	0	0	0	0	0	0	0	0	0	0	0	0	0	0	0	0	0	0	3.14211e-06	0.00016655	0	0	0	0	0	0	0	0	0	0	0	0	0	0	0	0	0	0	0	0	0	0	0	0	0	0	0	0
274847	0	0	0	0	0	0	0	0	0	0	0	0	1.41263e-05	0	0	0	0	0	0	0	0	0	0	0	0	0	0	0	0	0	0	0.000153772	0	0	0	0	0	0	0	0	0	0	0	0	0	0	0	0	0
62983	0	0	0	0	0	0.000144844	0	0	0	0	0	0	0	0	0	0	0	0	0	0	0	0	0	0	0	0	0	0	0	0	0	0	2.17884e-05	0	0	0	0	0	0	0	0	0	0	0	0	0	0	0	0
UTAX.OTU.116	0	0	0	0	0	0	0	0	0	0	0	0	0	0	0	1.14277e-05	0	0	0	0	0.000153226	0	0	0	0	0	0	0	0	0	0	0	0	0	0	0	0	0	0	0	0	0	0	0	0	0	0	0	0
1121920	0	0	0	0	0	0	0	0	0	0	0	0	0	0	0	0	0	0	0	0	0	0	0	0	0	0	0	0	0	0	0	0	0	0	0	0	0	0	0	0	0	0	0	0	0	0	0	0	0
557173	0	0	0	0	0	0	0	0	0	0	0	0	0	0	9.67087e-05	0	0	0	0	0	0	0	0	6.66565e-05	0	0	0	0	0	0	0	0	0	0	0	0	0	0	0	0	0	0	0	0	0	0	0	0	0
UTAX.OTU.4354	0	0	0	0	0	0	0	0	0	0	0	0	0	0	0	0	0	0	0	0	0	0	0	0	0	0.000117161	0	0	0	0	0	0	0	0	0	0	0	0	0	0	0	0	0	0	0	0	0	0	0
4317344	0	0	0	0	0	0	0	0	0	0	0	0	0	0	0	0	0	0.000102677	0	0	0	0	0	0	0	0	0	0	0	0	0	0	0	0	0	0	0	0	0	0	0	0	0	0	0	0	0	0	0
UTAX.OTU.816	0	0	0	0	0	0	0	0	0	0	0	0	0	0	0	0	0	0	0	0	0	0	0	0	0	0	0	0	0	0	0	0	0	0	0	0	0	0	0	0	0	0	0	0	0	0	0	0	0
UTAX.OTU.65	0	0	0	0	0	0	0	0	0	0	0	0	0	0	0	0	0	0	0	0	0	0	0	0.000152358	2.96695e-06	0	0	0	0	0	0	0	0	0	0	0	0	0	0	0	0	0	0	0	0	0	0	0	0
UTAX.OTU.8905	0	0	0	0	0	0	0	0	0	0	0	0	0	0	0	0	0	0	0	0	0	0	0	0	0	0.000117161	0	0	0	0	0	0	0	0	0	0	0	0	0	0	0	0	0	0	0	0	0	0	0
236778	0	0	0	0	0	0	0	0	0	0	0	0	0	0	0	0	0	0	0	0	0	0	0	0	0	0	0	0	0	0	0	0	0	0	0	0	0	0	0	0	0	0	0	0	0	0	0	0	0
4295948	0	0	0	0	0	0	0	0	0	0	0	0	0	0	0	0	0	0	0	0	0	0	0	0	0	0	0	0.000116411	3.22818e-05	0	0	0	0	0	0	0	0	0	0	0	0	0	0	0	0	0	0	0	0
835766	0	0	0	0	0	0	0	0	0	0	0	0	0	0	0	0	0	0	0	0	0	0	0	0	0	0	0	0	0	0	0	0	0.00013073	0	0	0	0	0	0	0	0	0	0	0	0	0	0	0	0
1744843	0	0	0	0	0	0	0	0	0	0	0	9.68917e-05	0	4.00432e-05	0	0	0	0	0	0	0	0	0	0	0	0	0	0	0	0	0	0	0	0	0	0	0	0	0	0	0	0	0	0	0	0	0	0	0
UTAX.OTU.12133	0	0	0	0	0	0	0	0	0	0	0	0	0	0.00012013	1.61181e-05	0	0	0	0	0	0	0	0	0	0	0	0	0	0	0	0	0	0	0	0	0	0	0	0	0	0	0	0	0	0	0	0	0	0
UTAX.OTU.1508	0	0	0	0	8.81494e-05	0	0	0	0	0	4.64016e-05	0	0	0	0	0	0	0	0	0	0	0	0	0	0	0	0	0	0	0	0	0	0	0	0	0	0	0	0	0	0	0	0	0	0	0	0	0	0
UTAX.OTU.13200	0	0	0	0	0	0	0	0	0	0	0	0	0	0	0	0	0	0	0	0	0	0	0	0	0	0	0	0	0	0	3.58989e-05	0	0	0	0	0	0	0	0	0	0	0	0	0	0	0	0	0	0
UTAX.OTU.2993	0	0	0	0	0	0	0	0	0	0	0	9.68917e-05	0	2.66955e-05	0	0	0	0	0	0	0	0	0	0	0	0	0	0	0	0	0	0	0	0	0	0	0	0	0	0	0	0	0	0	0	0	0	0	0
UTAX.OTU.3924	0	0	0	0	0	0	0	0	0	0	0	0	0	0	0	0	0	0	0	0	6.662e-06	0	0	0	0	0	0	0	0	0	0	0	0	0	0	0	0	0	0	0	0	0	0	0	0	0	0	0	0
2255	0	0	0	0	0	0	0	0	0	0	0	0.00011627	0	0	0	0	0	0	0	0	0	0	0	4.76118e-06	0	0	0	0	0	0	0	0	0	0	0	0	0	0	0	0	0	0	0	0	0	0	0	0	0
284413	0	0	0	0	0	0	0	0	0	0	0	0	0	0	0	0	0	0	0	6.28423e-06	0.000109923	0	0	0	0	0	0	0	0	0	0	0	0	0	0	0	0	0	0	0	0	0	0	0	0	0	0	0	0
262247	0	0	0	0	0	0	9.73331e-05	0	0	0	0	0	0	0	1.61181e-05	0	0	0	0	0	0	0	0	0	0	0	0	0	0	0	0	0	0	0	0	0	0	0	0	0	0	0	0	0	0	0	0	0	0
706876	0	0	0	0	0	0	0	0	0	0	0	1.93783e-05	0	9.34342e-05	0	0	0	0	0	0	0	0	0	0	0	0	0	0	0	0	0	0	0	0	0	0	0	0	0	0	0	0	0	0	0	0	0	0	0
155169	0	0	0	0	0	0	0	0	0	0	0	0	0	0	0	0	0	0	0	0	0	0	0	0	0	0	0	0	0	0	0	0	0	0	0	0	0	7.98862e-05	0	0	0	3.21182e-05	0	0	0	0	0	0	0
583924	0	0	0	0	0	0	0	0	0	0	0	0	0	0	0	0	0	0	0	0	0	0	0	0	0	0	0	0	0	0	0	0	0	0	0	1.45125e-05	0	0	0	0	0	0	0	0	0	0	0	0	0
834280	0	0	0	0	0	0	0	0	0	0	0	0	0	0	1.61181e-05	0	0	0	0	0	0	0	0	9.04624e-05	0	0	0	0	0	0	0	0	0	0	0	0	0	0	0	0	0	0	0	0	0	0	0	0	0
2551960	0	0	0	0	0	0	0	0	0	0	0	0	0	0	0	0	0	0	0	0	0	0	0	4.76118e-06	0	0	0	0	0	0	0	0	0	0	0	0.000101588	0	0	0	0	0	0	0	0	0	0	0	0	0
UTAX.OTU.14304	0	0	0	0	0	0	0	0	0	0	0	0	0	0	0	0	0	0	0	0	0	9.47239e-05	0	0	0	0	0	0	0	0	0	0	0	0	0	0	0	0	0	0	0	0	0	0	0	0	0	0	0
UTAX.OTU.51	0	0	0	0	0	7.24218e-05	3.24444e-05	0	0	0	0	0	0	0	0	0	0	0	0	0	0	0	0	0	0	0	0	0	0	0	0	0	0	0	0	0	0	0	0	0	0	0	0	0	0	0	0	0	0
UTAX.OTU.7216	0	0	0	0	0	0	0	0	0	0	0	0	1.41263e-05	0	0	0	0	0	0	0	0	0	0	9.04624e-05	0	0	0	0	0	0	0	0	0	0	0	0	0	0	0	0	0	0	0	0	0	0	0	0	0
141288	0	0	0	0	0	0	0	0	0	0	0	0	0	0	0	0	0	0	0	0	0	0	0	0	0	0	0	0	0	0	0	0	0	0	0	0	0	0	0	0	0	0	0	0	0	0	0	0	0
UTAX.OTU.391	0	0	0	0	0	0	0	0	0	0	0	0	0	0	6.44725e-05	0	0	0	0	0	0	0	0	3.80894e-05	0	0	0	0	0	0	0	0	0	0	0	0	0	0	0	0	0	0	0	0	0	0	0	0	0
182210	0	0	0	0	0	0	0	8.32154e-05	1.77239e-05	0	0	0	0	0	0	0	0	0	0	0	0	0	0	0	0	0	0	0	0	0	0	0	0	0	0	0	0	0	0	0	0	0	0	0	0	0	0	0	0
939433	0	3.0872e-06	0	0	0	0	0	0	0	0	0	0	0	0	0	0	0	0	0	0	9.6599e-05	0	0	0	0	0	0	0	0	0	0	0	0	0	0	0	0	0	0	0	0	0	0	0	0	0	0	0	0
19385	0	0	0	0	0	0	0	0	0	0	0	0	7.06314e-05	0	0	0	0	0	0	0	0	0	0	0	0	0	0	0	0	0	0	0	0	0	0	2.9025e-05	0	0	0	0	0	0	0	0	0	0	0	0	0
272712	0	0	0	0	0	0	0	0	0	0	0	0	0	0	0	0	0	0	2.73423e-05	0	0	0	0	0	0	0	0	0	0	0	7.17978e-05	0	0	0	0	0	0	0	0	0	0	0	0	0	0	0	0	0	0
UTAX.OTU.493	0	0	0	0	0	0	0	0	0	0	0	7.75134e-05	0	0	0	0	0	0	0	0	0	0	0	1.90447e-05	0	0	0	0	0	0	0	0	0	0	0	0	0	0	0	0	0	0	0	0	0	0	0	0	0
666757	0	0	0	0	0	0	0	0	0	0	0	0	0	0	0	0	0	0	0	0	0	0	0	1.42835e-05	0	0	0	0	0	0	0	0	0	0	0	0	0	0	0	0	0	0	0	0	0	0	0	0	0
UTAX.OTU.12437	0	0	0	0	0	0	0	0	0	0	0	0	0	0	0	0	0	0	0	0	0	0	0	0	0	0	0	0	0	0	0	6.59022e-05	0	0	0	0	0	0	0	0	0	0	0	0	0	0	3.00535e-05	0	0
4404862	0	0	0	0	0	0	0	0	0	0	8.12027e-05	0	0	0	0	0	0	0	0	0	0	0	0	1.42835e-05	0	0	0	0	0	0	0	0	0	0	0	0	0	0	0	0	0	0	0	0	0	0	0	0	0
559898	0	0	0	0	0	7.24218e-05	0	0	0	0	0	0	0	0	0	0	0	0	0	0	0	0	0	0	0	0	0	0	0	0	0	2.19674e-05	0	0	0	0	0	0	0	0	0	0	0	0	0	0	0	0	0
UTAX.OTU.10147	0	0	0	0	0	0	0	0	0	0	0	0	0	0	0	0	0	0	0	0	0	0	0	0	0	0	0	0	0	7.38101e-05	0	0	0	0	0	0	0	0	0	0	0	0	0	0	0	0	0	0	1.9261e-05
243469	0	0	0	0	0	0	0	0	0	0	0	0	0	0	0	0	0	0	0	0	0	0	0	0	0	0	0	0	0	0	0	0	0	0	0	0	0	0	0	0	0	0	0	0	0	0	0	0	0
UTAX.OTU.9432	0	0	0	0	2.20374e-05	0	0	0	0	0	6.96023e-05	0	0	0	0	0	0	0	0	0	0	0	0	0	0	0	0	0	0	0	0	0	0	0	0	0	0	0	0	0	0	0	0	0	0	0	0	0	0
316264	0	0	0	0	0	0	0	0	7.08956e-05	0	0	1.93783e-05	0	0	0	0	0	0	0	0	0	0	0	0	0	0	0	0	0	0	0	0	0	0	0	0	0	0	0	0	0	0	0	0	0	0	0	0	0
818647	0	0	0	0	0	0	0	0	0	0	0	0	0	0	0	0	0	0	0	0	0	0	0	0	0	0	0	0	0	0	0	0	0	0	0	0	0	0	0	0	0	0	0	0	0	0	0	0	0
241789	0	0	0	0	0	0	0	0	0	0	0	0	0	0	0	0	0	0	0	0	0	0	0	0	0	0	0	0	0	0	0	0	0	0	0	1.45125e-05	0	0	0	0	0	0	0	0	0	0	7.51337e-05	0	0
UTAX.OTU.7549	0	3.0872e-06	0	0	0	0	0	0	0	0	0	0	0	0	0	0	0	0	0	0	0	0	8.62449e-05	0	0	0	0	0	0	0	0	0	0	0	0	0	0	0	0	0	0	0	0	0	0	0	0	0	0
352523	0	0	0	0	0	0	0	0	0	0	0	0	0	0	0	0	6.06796e-06	8.21417e-05	0	0	0	0	0	0	0	0	0	0	0	0	0	0	0	0	0	0	0	0	0	0	0	0	0	0	0	0	0	0	0
UTAX.OTU.10324	0	0	0	0	0	0	0	0	0	0	0	0	0	0	0	0	0	0	0	0	0	0	0	0	0	0	0	0	0	0	0	0	0	0	0	0	0	0	3.47625e-05	0	0	0	0	0	0	0	0	0	0
208034	0	0	0	0	0	7.24218e-05	0	0	0	0	0	0	0	0	0	0	0	0	0	0	0	0	0	0	0	0	0	0	0	1.05443e-05	0	0	0	0	0	0	0	0	0	0	0	0	0	0	0	0	0	0	0
4475154	0	0	0	0	0	0	0	0	0	0	0	0	7.06314e-05	0	0	0	0	0	0	0	0	0	0	0	0	0	0	0	0	0	0	0	0	0	0	0	0	0	0	0	0	0	0	0	0	0	0	0	0
319359	0	0	0	0	0	0	0	2.08039e-05	0	5.39302e-05	0	0	0	0	0	0	0	0	0	0	0	0	0	0	0	0	0	0	0	0	0	0	0	0	0	0	0	0	0	0	0	0	0	0	0	0	0	0	0
UTAX.OTU.4768	0	0	0	0	0	0	0	0	0	0	0	0	0	0	0	0	0	0	0	0	0	0	0	0	0	0	0	6.65203e-05	8.07044e-06	0	0	0	0	0	0	0	0	0	0	0	0	0	0	0	0	0	0	0	0
UTAX.OTU.4927	0	0	0	0	0	0	0	0	0	0	0	0	0	0	0	0	0	0	0	0	0	0	0	0	0	0	0	0	0	0	3.58989e-05	0	0	0	0	0	0	0	0	0	0	0	0	0	0	0	0	0	3.85219e-05
582864	0	0	7.51518e-06	0	0	0	0	0	0	0	0	0	0	0	0	0	0	0	0	0	0	0	0	6.66565e-05	0	0	0	0	0	0	0	0	0	0	0	0	0	0	0	0	0	0	0	0	0	0	0	0	0
4433019	0	0	0	0	0	0	0	0	0	0	0	5.8135e-05	1.41263e-05	0	0	0	0	0	0	0	0	0	0	0	0	0	0	0	0	0	0	0	0	0	0	0	0	0	0	0	0	0	0	0	0	0	0	0	0
4327067	0	0	0	0	0	0	0	4.16077e-05	0	0	0	0	0	0	0	0	0	0	0	0	0	0	0	2.85671e-05	0	0	0	0	0	0	0	0	0	0	0	0	0	0	0	0	0	0	0	0	0	0	0	0	0
910785	0	0	0	0	0	0	0	0	0	0	0	0	0	2.66955e-05	0	0	0	0	0	0	0	0	0	4.28506e-05	0	0	0	0	0	0	0	0	0	0	0	0	0	0	0	0	0	0	0	0	0	0	0	0	0
133306	0	0	0	0	0	0	0	0	0	0	0	0	0	6.67387e-05	0	0	0	0	0	0	0	0	0	0	0	0	0	0	0	0	0	0	0	0	0	0	0	0	0	0	0	0	0	0	0	0	0	0	0
UTAX.OTU.8352	0	0	0	0	0	0	0	0	0	0	0	0	4.23789e-05	2.66955e-05	0	0	0	0	0	0	0	0	0	0	0	0	0	0	0	0	0	0	0	0	0	0	0	0	0	0	0	0	0	0	0	0	0	0	0
1667589	0	0	0	0	0	0	0	0	0	0	0	0	0	0	0	0	0	0	0	0	0	0	0	0	0	0	0	0	0	0	0	0	0	0	0	0	0	0	0	0	0	0	5.14986e-05	0	0	0	1.50267e-05	0	0
1034972	0	0	0	0	0	0	0	0	0	0	0	0	0	0	0	0	0	0	0	0	0	0	0	0	0	0	0	0	0	0	0	0	0	0	0	0	0	0	0	0	0	0	0	0	0	0	0	0	0
UTAX.OTU.1502	0	0	0	0	0	0	0	0	0	0	0	0	0	0	0	0	0	0	0	0	0	0	0	0	0	0	0	0	0	0	0	0	0	0	0	0	0	0	0	0	0	0	0	0	0	0	0	0	0
83679	0	0	0	0	0	0	0	2.08039e-05	0	0	0	0	4.23789e-05	0	0	0	0	0	0	0	0	0	0	0	0	0	0	0	0	0	0	0	0	0	0	0	0	0	0	0	0	0	0	0	0	0	0	0	0
UTAX.OTU.5385	0	0	0	0	0	0	0	0	0	0	0	0	0	0	0	0	0	0	0	0	0	0	0	0	0	0	0	0	0	0	0	0	0	0	0	0	0	0	0	0	0	0	0	0	0	0	0	0	0
UTAX.OTU.12731	0	0	0	0	0	0	0	0	0	0	0	0	0	0	0	0	0	0	0	0	0	0	0	0	0	0	0	0	0	0	0	0	0	0	0	0	0	0	0	0	0	0	1.71662e-05	0	0	0	4.50802e-05	0	0
7821	0	0	0	0	0	0	0	0	0	0	0	0	0	0	0	0	0	0	0	0	0	0	0	0	0	0	0	0	0	0	0	0	0	0	0	0	0	0	0	0	0	0	0	0	0	0	0	0	0
UTAX.OTU.12190	0	0	0	0	0	0	0	0	0	0	0	0	0	0	0	0	0	0	0	0	0	0	0	0	0	3.34745e-05	0	0	0	0	0	0	0	0	0	0	0	0	0	0	0	0	0	0	0	0	0	0	0
275903	0	0	0	0	0	0	0	0	0	0	0	0	0	0	0	0	0	0	0	0	0	0	0	0	0	0	0	0	0	0	0	4.39348e-05	0	0	0	0	0	0	0	0	0	0	0	0	0	0	0	0	0
UTAX.OTU.2567	0	0	0	0	0	0	0	0	0	0	0	0	0	0	0	0	0	0	0	0	0	0	5.74966e-05	0	0	0	0	0	0	0	0	0	0	0	0	0	0	0	0	0	0	0	0	0	0	0	0	0	0
UTAX.OTU.11011	0	0	0	0	0	0	0	0	0	0	0	0	0	0	0	0	0	0	0	0	0	0	0	0	0	0	0	1.66301e-05	0	0	0	0	4.35768e-05	0	0	0	0	0	0	0	0	0	0	0	0	0	0	0	0
1120118	0	0	0	0	0	0	0	0	0	0	0	0	0	0	0	0	0	0	0	0	0	0	0	3.80894e-05	0	0	0	0	0	0	0	2.19674e-05	0	0	0	0	0	0	0	0	0	0	0	0	0	0	0	0	0
407573	0	0	0	0	0	0	3.24444e-05	0	0	0	0	0	0	0	0	0	0	2.73806e-05	0	0	0	0	0	0	0	0	0	0	0	0	0	0	0	0	0	0	0	0	0	0	0	0	0	0	0	0	0	0	0
585547	0	0	0	0	0	0	0	0	0	0	0	0	0	4.00432e-05	0	0	0	0	0	0	0	0	0	0	0	0	0	0	0	0	0	0	0	1.93622e-05	0	0	0	0	0	0	0	0	0	0	0	0	0	0	0
870792	0	0	0	0	0	0	0	0	0	0	0	0	5.65052e-05	0	0	0	0	0	0	0	0	0	0	0	0	0	0	0	0	0	0	0	0	0	0	0	0	0	0	0	0	0	0	0	0	0	0	0	0
UTAX.OTU.8946	0	0	0	0	0	0	0	0	0	0	0	0	0	0	0	0	0	0	0	0	0	0	0	0	0	0	5.05399e-05	0	8.07044e-06	0	0	0	0	0	0	0	0	0	0	0	0	0	0	0	0	0	0	0	0
UTAX.OTU.665	0	0	0	0	0	0	0	0	0	0	0	0	0	0	4.83543e-05	0	0	0	0	0	0	0	0	9.52236e-06	0	0	0	0	0	0	0	0	0	0	0	0	0	0	0	0	0	0	0	0	0	0	0	0	0
130155	0	0	0	0	0	0	0	0	0	0	0	3.87567e-05	0	0	0	0	0	0	0	0	0	0	0	0	0	0	0	0	0	0	0	0	0	0	0	0	0	0	0	0	0	0	0	0	0	0	0	0	0
UTAX.OTU.1492	0	0	0	0	0	0	0	0	0	0	0	0	0	0	0	0	0	0	0	0	0	0	0	0	0	0	0	0	0	0	0	0	0	0	0	0	0	0	0	0	0	0	0	0	0	0	0	0	0
3006253	0	0	0	0	0	0	0	0	0	0	0	0	0	0	0	0	0	0	0	0	0	0	0	0	0	0	0	3.32602e-05	2.42113e-05	0	0	0	0	0	0	0	0	0	0	0	0	0	0	0	0	0	0	0	0
UTAX.OTU.2787	0	0	0	0	0	0	0	0	0	0	0	0	0	0	0	0	0	2.73806e-05	0	0	2.9979e-05	0	0	0	0	0	0	0	0	0	0	0	0	0	0	0	0	0	0	0	0	0	0	0	0	0	0	0	0
4308369	0	0	0	0	0	0	0	0	0	0	0	0	0	0	0	0	0	0	0	0	0	0	0	0	0	0	0	0	0	0	0	0	0	0	0	1.45125e-05	0	0	0	4.2774e-05	0	0	0	0	0	0	0	0	0
UTAX.OTU.721	0	0	0	0	0	0	0	0	3.54478e-05	0	0	0	0	0	0	0	0	0	0	0	0	0	0	0	0	0	0	0	0	0	0	0	2.17884e-05	0	0	0	0	0	0	0	0	0	0	0	0	0	0	0	0
UTAX.OTU.1239	0	0	0	0	0	0	0	0	0	0	0	0	1.41263e-05	0	0	0	0	0	0	0	0	0	0	4.28506e-05	0	0	0	0	0	0	0	0	0	0	0	0	0	0	0	0	0	0	0	0	0	0	0	0	0
UTAX.OTU.10911	0	0	0	0	0	0	0	0	0	0	0	0	0	0	0	0	0	0	0	0	0	0	0	0	0	0	0	0	0	0	0	0	0	0	2.21499e-05	0	0	0	3.47625e-05	0	0	0	0	0	0	0	0	0	0
8518	0	0	0	0	0	0	0	0	0	0	0	0	0	0	0	0	0	0	0	0	0	0	0	0	0	0	0	0	0	0	5.38484e-05	0	0	0	0	0	0	0	0	0	0	0	0	0	0	0	0	0	0
UTAX.OTU.5131	0	0	0	0	0	0	0	0	0	0	0	0	0	0	0	0	0	0	0	0	0	0	0	0	0	0	0	0	0	0	0	0	0	0	4.42997e-05	0	0	0	1.15875e-05	0	0	0	0	0	0	0	0	0	0
4396330	0	0	0	0	0	0	0	0	0	0	0	0	0	0	0	0	0	0	0	0	0	0	0	0	0	0	3.36933e-05	0	0	0	0	2.19674e-05	0	0	0	0	0	0	0	0	0	0	0	0	0	0	0	0	0
UTAX.OTU.389	0	0	0	0	0	0	0	0	0	0	0	0	0	0	0	0	0	0	0	0	0	0	0	0	0	0	0	0	0	0	0	0	0	0	0	0	0	0	0	0	0	0	0	0	0	0	0	0	0
70676	0	0	0	0	0	0	0	0	0	0	0	0	0	0	0	0	0	0	0	0	0	0	0	0	0	0	0	0	0	0	0	0	0	0	0	0	0	0	0	0	0	0	1.71662e-05	0	0	0	0	0	0
UTAX.OTU.8198	0	0	0	0	0	0	0	0	0	0	0	0	0	0	0	0	0	0	0	0	0	0	0	0	0	0	0	0	0	0	0	2.19674e-05	0	0	3.32248e-05	0	0	0	0	0	0	0	0	0	0	0	0	0	0
404596	0	0	0	0	0	0	3.24444e-05	0	0	0	0	0	0	0	0	0	0	0	0	0	0	0	0	0	0	0	0	0	0	0	0	0	0	0	2.21499e-05	0	0	0	0	0	0	0	0	0	0	0	0	0	0
593404	0	0	0	0	0	0	0	0	0	0	0	0	0	0	0	0	0	3.42257e-05	0	0	0	0	0	0	0	0	0	0	0	0	0	0	0	1.93622e-05	0	0	0	0	0	0	0	0	0	0	0	0	0	0	0
269653	0	0	0	0	0	0	3.24444e-05	2.08039e-05	0	0	0	0	0	0	0	0	0	0	0	0	0	0	0	0	0	0	0	0	0	0	0	0	0	0	0	0	0	0	0	0	0	0	0	0	0	0	0	0	0
UTAX.OTU.1950	0	0	0	0	0	0	0	0	0	0	0	0	0	0	4.83543e-05	0	0	0	0	0	0	0	0	4.76118e-06	0	0	0	0	0	0	0	0	0	0	0	0	0	0	0	0	0	0	0	0	0	0	0	0	0
1066179	0	0	0	0	0	0	0	0	0	0	0	0	0	0	0	0	0	0	0	0	0	0	0	0	0	0	0	0	0	0	0	0	0	0	0	1.45125e-05	0	0	0	0	0	0	0	0	0	0	0	0	3.85219e-05
762584	0	0	0	0	0	0	0	0	0	0	0	0	0	0	0	0	0	0	0	0	0	0	0	0	0	0	0	0	0	0	0	0	0	0	0	0	0	0	0	0	0	0	0	0	0	0	0	0	0
UTAX.OTU.1954	0	0	0	0	0	0	0	0	0	0	0	0	0	0	0	0	0	0	0	0	0	0	0	0	0	0	0	0	0	0	0	0	0	0	0	0	0	0	0	0	0	0	0	0	0	0	0	0	0
332717	0	0	0	0	0	0	0	0	0	0	0	0	0	0	0	0	0	0	0	0	0	0	0	0	0	0	0	3.32602e-05	0	0	0	0	0	0	0	0	0	0	0	0	0	0	0	0	0	0	0	0	0
UTAX.OTU.7534	0	0	0	0	0	0	0	0	0	0	0	3.87567e-05	0	1.33477e-05	0	0	0	0	0	0	0	0	0	0	0	0	0	0	0	0	0	0	0	0	0	0	0	0	0	0	0	0	0	0	0	0	0	0	0
1105734	0	0	0	0	0	0	0	0	0	0	0	0	2.82526e-05	0	0	0	0	0	0	0	0	0	0	2.38059e-05	0	0	0	0	0	0	0	0	0	0	0	0	0	0	0	0	0	0	0	0	0	0	0	0	0
760967	0	0	0	0	0	0	0	0	0	0	0	0	0	0	0	0	0	2.05354e-05	0	3.14211e-05	0	0	0	0	0	0	0	0	0	0	0	0	0	0	0	0	0	0	0	0	0	0	0	0	0	0	0	0	0
357816	0	0	0	0	0	0	3.24444e-05	0	0	0	0	1.93783e-05	0	0	0	0	0	0	0	0	0	0	0	0	0	0	0	0	0	0	0	0	0	0	0	0	0	0	0	0	0	0	0	0	0	0	0	0	0
2148361	0	0	0	0	0	0	0	0	0	0	0	0	0	0	0	0	0	0	0	0	4.6634e-05	0	0	4.76118e-06	0	0	0	0	0	0	0	0	0	0	0	0	0	0	0	0	0	0	0	0	0	0	0	0	0
868144	0	0	3.75759e-05	0	0	0	0	0	0	0	0	0	0	0	0	0	0	1.36903e-05	0	0	0	0	0	0	0	0	0	0	0	0	0	0	0	0	0	0	0	0	0	0	0	0	0	0	0	0	0	0	0
UTAX.OTU.17288	0	0	0	0	0	0	0	0	0	0	0	0	0	0	0	0	0	0	0	0	0	0	0	0	0	0	0	0	0	0	0	0	0	0	2.21499e-05	2.9025e-05	0	0	0	0	0	0	0	0	0	0	0	0	0
245064	0	0	0	0	0	0	3.24444e-05	0	0	0	0	0	0	0	0	0	0	0	0	0	0	0	0	0	0	0	0	0	0	0	1.79495e-05	0	0	0	0	0	0	0	0	0	0	0	0	0	0	0	0	0	0
UTAX.OTU.8081	0	0	0	0	0	0	0	0	0	0	0	0	0	0	0	0	0	0	0	0	0	0	0	0	0	0	0	0	0	0	0	0	0	0	0	0	1.60573e-05	0	0	0	0	0	0	0	0	0	0	0	0
973307	0	0	7.51518e-06	0	0	0	0	0	0	0	0	0	4.23789e-05	0	0	0	0	0	0	0	0	0	0	0	0	0	0	0	0	0	0	0	0	0	0	0	0	0	0	0	0	0	0	0	0	0	0	0	0
585381	0	0	0	0	0	0	0	0	0	0	0	0	0	4.00432e-05	0	0	0	0	0	0	0	0	0	9.52236e-06	0	0	0	0	0	0	0	0	0	0	0	0	0	0	0	0	0	0	0	0	0	0	0	0	0
UTAX.OTU.1896	0	0	0	0	0	0	0	0	0	0	0	0	0	0	0	0	0	0	0	0	0	0	0	0	0	0	0	0	0	0	0	0	0	0	0	0	0	0	0	0	0	0	0	0	0	0	0	0	0
536289	0	0	0	0	0	0	0	0	0	0	0	0	0	4.00432e-05	0	0	0	0	9.11411e-06	0	0	0	0	0	0	0	0	0	0	0	0	0	0	0	0	0	0	0	0	0	0	0	0	0	0	0	0	0	0
275643	0	0	0	0	0	0	3.24444e-05	0	0	0	0	0	0	0	0	0	0	0	0	0	0	0	0	0	0	0	0	1.66301e-05	0	0	0	0	0	0	0	0	0	0	0	0	0	0	0	0	0	0	0	0	0
572566	0	0	0	0	0	0	0	0	0	0	0	0	0	0	0	0	0	0	0	0	0	0	0	1.90447e-05	0	0	0	0	0	0	0	0	0	0	0	0	0	0	0	0	0	0	0	0	2.98931e-05	0	0	0	0
890316	0	0	0	0	0	0	0	0	0	0	0	0	0	0	0	0	0	0	0	0	4.3303e-05	0	0	4.76118e-06	0	0	0	0	0	0	0	0	0	0	0	0	0	0	0	0	0	0	0	0	0	0	0	0	0
4353170	0	0	0	0	0	0	0	2.08039e-05	0	2.69651e-05	0	0	0	0	0	0	0	0	0	0	0	0	0	0	0	0	0	0	0	0	0	0	0	0	0	0	0	0	0	0	0	0	0	0	0	0	0	0	0
571768	0	0	0	0	0	0	0	0	0	0	0	0	0	0	0	0	0	0	0	0	0	0	0	0	0	0	0	0	0	0	0	0	0	0	0	0	0	0	0	1.4258e-05	0	0	0	0	0	0	3.00535e-05	0	0
437209	0	0	0	0	0	0	0	0	0	0	0	0	0	2.66955e-05	0	0	0	0	0	0	0	0	0	0	0	0	0	1.66301e-05	0	0	0	0	0	0	0	0	0	0	0	0	0	0	0	0	0	0	0	0	0
364602	0	0	0	0	0	0	0	0	0	0	0	0	0	0	0	0	0	0	0	0	0	0	0	0	0	0	0	0	0	0	0	0	0	0	0	0	2.40859e-05	0	0	0	0	0	0	0	0	0	0	0	0
1146761	0	0	0	0	0	0	0	0	0	0	0	0	0	0	0	0	0	0	0	0	0	0	0	0	0	0	0	0	0	0	0	0	0	0	1.10749e-05	0	3.21146e-05	0	0	0	0	0	0	0	0	0	0	0	0
538296	0	0	0	0	1.10187e-05	0	0	0	0	0	0	0	0	0	0	0	0	0	0	0	0	0	0	0	0	0	0	0	0	0	0	0	0	0	0	0	0	3.19545e-05	0	0	0	0	0	0	0	0	0	0	0
904199	0	0	0	0	0	0	3.24444e-05	0	0	0	0	0	0	0	0	0	0	0	0	0	0	0	9.58277e-06	0	0	0	0	0	0	0	0	0	0	0	0	0	0	0	0	0	0	0	0	0	0	0	0	0	0
531332	0	0	0	0	0	0	3.24444e-05	0	0	0	0	0	0	0	0	0	0	0	0	0	0	0	0	9.52236e-06	0	0	0	0	0	0	0	0	0	0	0	0	0	0	0	0	0	0	0	0	0	0	0	0	0
136494	0	0	0	0	0	0	0	0	0	2.69651e-05	0	0	0	0	0	0	0	0	0	0	0	0	0	0	0	0	0	0	0	0	0	0	0	0	0	0	0	0	0	0	0	0	0	0	1.49466e-05	0	0	0	0
1857345	0	0	0	0	0	0	0	0	0	0	0	0	0	0	0	0	0	0	0	0	0	0	0	0	0	0	0	0	0	0	0	0	0	0	0	0	0	0	0	0	0	0	0	0	0	0	0	0	0
4345881	0	0	0	0	0	0	0	0	0	0	0	0	0	0	0	0	0	0	0	0	0	0	0	0	0	0	0	0	0	0	0	0	0	0	0	0	0	0	0	0	0	0	0	0	0	0	0	0	0
UTAX.OTU.8948	0	0	0	0	0	0	0	0	0	0	0	0	0	0	0	0	0	0	0	0	0	0	0	0	0	3.34745e-05	0	0	0	0	0	0	0	0	0	0	8.02865e-06	0	0	0	0	0	0	0	0	0	0	0	0
UTAX.OTU.10120	0	0	0	0	0	0	0	0	0	0	0	0	0	0	0	0	0	0	0	0	0	0	0	0	0	0	0	0	0	3.16329e-05	0	0	0	0	0	0	0	0	0	0	0	0	0	0	0	0	0	0	9.63048e-06
UTAX.OTU.12493	0	0	0	0	0	0	0	0	0	0	0	0	0	0	0	0	0	0	0	0	0	0	0	0	0	0	0	0	0	3.16329e-05	0	0	0	0	0	0	0	0	0	0	0	0	0	0	0	0	0	0	9.63048e-06
147488	0	0	0	0	0	0	0	0	0	0	0	0	0	0	0	0	0	0	0	0	0	0	0	0	0	0	0	0	0	0	1.79495e-05	0	0	0	0	0	0	0	0	0	0	0	0	0	0	0	0	0	0
904665	0	0	0	0	0	0	3.24444e-05	0	0	0	0	0	0	0	0	0	0	0	0	0	0	0	0	0	0	0	0	0	0	0	0	0	0	0	0	0	0	0	0	0	0	0	0	0	0	0	0	0	0
UTAX.OTU.9940	0	0	0	0	0	0	0	0	0	0	0	0	0	0	0	0	0	0	0	0	0	0	0	0	0	0	0	0	0	2.10886e-05	0	0	0	0	0	0	0	0	0	0	0	0	0	0	0	0	0	0	1.9261e-05
UTAX.OTU.13286	0	0	0	0	0	0	0	0	0	0	0	0	0	0	0	0	0	0	0	0	0	0	0	0	0	0	0	0	0	2.10886e-05	0	0	0	0	0	0	0	0	0	0	0	0	0	0	0	0	0	0	1.9261e-05
UTAX.OTU.16412	0	0	0	0	0	0	0	0	0	0	0	0	0	0	0	0	0	0	0	0	0	0	0	0	0	0	0	0	0	2.10886e-05	0	0	0	0	0	0	0	0	0	0	0	0	0	0	0	0	0	0	1.9261e-05
149674	0	0	0	0	0	0	0	0	0	0	0	0	0	0	0	0	0	0	0	0	0	0	0	0	0	0	0	0	0	2.10886e-05	0	0	0	0	0	0	0	0	0	0	0	0	0	0	0	0	0	0	1.9261e-05
587308	0	0	0	0	0	0	0	0	0	0	0	0	0	0	0	0	0	0	0	0	0	0	0	0	0	0	0	0	0	0	0	2.19674e-05	0	0	0	0	0	0	0	0	1.8209e-05	0	0	0	0	0	0	0	0
3506857	0	0	0	0	0	0	0	0	0	0	0	0	0	0	0	0	0	0	0	0	0	0	0	0	0	0	0	0	0	0	0	0	0	0	0	0	0	0	0	0	0	0	0	0	0	0	0	0	0
253486	0	0	0	0	0	0	0	0	0	0	0	0	0	0	0	0	0	0	0	0	0	0	0	1.90447e-05	0	0	0	0	0	0	0	0	0	0	0	0	0	0	0	0	0	0	0	0	0	0	0	0	0
352642	0	0	0	0	0	0	0	0	0	0	0	0	1.41263e-05	0	0	0	0	0	0	0	0	0	0	2.38059e-05	0	0	0	0	0	0	0	0	0	0	0	0	0	0	0	0	0	0	0	0	0	0	0	0	0
873518	0	0	0	0	0	0	0	0	0	0	0	0	0	0	0	0	0	0	0	2.8279e-05	0	0	0	9.52236e-06	0	0	0	0	0	0	0	0	0	0	0	0	0	0	0	0	0	0	0	0	0	0	0	0	0
217902	0	0	0	0	0	0	0	0	0	0	0	0	0	0	0	0	0	0	0	0	0	0	0	0	0	0	0	0	0	0	0	0	0	0	0	0	0	0	0	0	1.8209e-05	0	0	1.9256e-05	0	0	0	0	0
UTAX.OTU.14285	0	0	0	0	0	0	0	0	0	0	0	0	0	0	0	0	0	0	0	0	0	0	0	0	0	0	0	0	0	0	1.79495e-05	0	0	0	0	0	0	0	0	0	0	0	0	0	0	0	0	0	1.9261e-05
3063426	0	0	0	0	0	0	0	0	0	0	0	0	0	0	0	0	0	0	0	0	0	0	0	0	0	0	0	3.32602e-05	0	0	0	0	0	0	0	0	0	0	0	0	0	0	0	0	0	0	0	0	0
531722	0	0	0	0	0	0	0	0	0	0	0	0	0	0	0	0	0	0	0	0	0	0	0	0	0	0	0	0	0	0	0	0	0	0	0	0	0	0	0	0	0	0	0	0	0	0	0	0	0
628885	0	0	0	0	0	0	0	0	0	0	0	0	0	0	0	0	0	0	0	0	0	0	0	1.42835e-05	0	0	0	0	0	0	0	2.19674e-05	0	0	0	0	0	0	0	0	0	0	0	0	0	0	0	0	0
UTAX.OTU.5950	0	0	0	0	0	0	0	0	0	0	0	0	0	0	0	0	2.42718e-05	0	0	0	0	0	0	0	1.18678e-05	0	0	0	0	0	0	0	0	0	0	0	0	0	0	0	0	0	0	0	0	0	0	0	0
558390	0	0	0	0	0	0	0	0	0	0	0	0	0	0	0	0	0	0	0	0	0	0	0	0	0	0	0	0	0	0	0	0	2.17884e-05	0	0	0	0	0	0	1.4258e-05	0	0	0	0	0	0	0	0	0
UTAX.OTU.15036	0	0	0	0	0	0	0	0	0	0	0	0	0	0	0	0	0	0	0	0	0	0	0	0	0	0	0	0	0	0	0	0	0	0	0	0	0	0	0	0	0	0	0	0	0	0	1.50267e-05	2.08498e-05	0
UTAX.OTU.368	0	0	0	0	0	0	3.24444e-05	0	0	0	0	0	0	0	0	0	0	0	0	0	3.331e-06	0	0	0	0	0	0	0	0	0	0	0	0	0	0	0	0	0	0	0	0	0	0	0	0	0	0	0	0
UTAX.OTU.13880	0	0	0	0	0	0	0	0	0	0	0	0	0	0	0	0	0	0	0	0	0	0	0	0	0	0	0	1.66301e-05	0	0	0	0	0	0	0	0	0	0	0	0	0	0	0	0	0	0	0	0	0
UTAX.OTU.17101	0	0	0	0	0	0	0	0	0	0	0	0	0	0	0	0	0	0	0	0	0	0	0	0	0	0	0	0	0	0	1.79495e-05	0	0	0	0	0	0	0	0	0	0	0	0	0	0	0	0	0	0
UTAX.OTU.12176	0	0	0	0	0	0	0	0	0	0	0	0	0	0	0	0	0	0	0	0	0	0	0	0	0	0	0	0	0	0	0	0	0	0	0	0	0	0	0	0	0	0	0	0	0	0	0	2.08498e-05	0
518487	0	0	0	0	0	0	0	0	0	0	0	0	0	0	0	0	0	0	0	0	0	0	0	0	0	0	0	0	0	0	0	0	0	0	0	0	0	0	0	0	0	0	0	0	0	1.50394e-05	0	0	0
151541	0	0	0	0	0	0	0	0	0	0	0	1.93783e-05	0	0	0	0	0	0	0	0	0	0	0	0	0	0	0	0	0	0	0	0	0	0	0	0	0	0	0	1.4258e-05	0	0	0	0	0	0	0	0	0
4316627	0	0	0	0	0	0	0	0	0	0	0	0	0	0	0	0	0	0	0	0	0	0	0	0	0	0	0	1.66301e-05	0	0	0	0	0	0	0	0	0	0	0	0	0	0	0	0	0	0	0	0	0
4150620	0	0	0	0	0	0	0	0	0	0	0	0	0	0	0	0	0	0	0	0	0	0	0	0	0	0	0	0	0	0	0	0	0	0	0	0	0	0	0	0	0	0	0	0	0	0	3.00535e-05	0	0
751104	0	0	0	0	0	0	0	0	0	0	0	0	0	0	0	0	0	0	0	0	0	0	0	0	0	0	0	0	0	0	1.79495e-05	0	0	0	0	0	0	0	0	0	0	0	0	0	0	1.50394e-05	0	0	0
4478193	0	0	0	0	0	0	0	0	0	0	0	0	0	0	0	0	0	0	0	0	0	0	0	0	0	0	0	0	0	0	0	0	0	0	0	0	8.02865e-06	0	0	0	0	0	0	0	0	0	0	0	0
UTAX.OTU.446	0	0	0	0	0	0	0	0	0	0	0	0	0	0	0	0	0	0	0	0	0	0	0	0	0	0	0	0	0	0	0	0	0	0	0	0	0	0	0	0	0	0	1.71662e-05	0	0	1.50394e-05	0	0	0
UTAX.OTU.11406	2.16854e-05	0	0	0	0	0	0	0	0	0	0	0	0	0	0	0	0	0	0	0	0	0	0	0	0	0	0	0	0	0	0	0	0	0	0	0	0	0	0	0	0	0	0	0	0	0	0	0	0
4479935	0	0	0	0	0	0	0	0	0	0	0	0	0	0	0	0	0	0	0	0	0	0	0	0	0	0	1.68466e-05	0	0	0	0	0	0	0	0	0	0	0	0	0	0	0	0	0	0	1.50394e-05	0	0	0
UTAX.OTU.361	0	0	0	0	0	0	0	0	0	0	0	0	0	0	0	0	0	0	0	0	0	0	0	2.38059e-05	0	0	0	0	0	0	0	0	0	0	0	0	8.02865e-06	0	0	0	0	0	0	0	0	0	0	0	0
1024911	0	6.1744e-06	0	0	0	0	0	0	0	0	0	0	0	0	0	0	0	0	0	0	0	0	0	0	0	0	0	0	0	0	0	0	0	0	0	0	0	0	0	0	0	0	0	0	0	0	0	0	0
1118941	0	0	0	0	0	0	0	0	0	0	0	0	0	0	0	0	0	0	0	0	0	0	0	1.42835e-05	0	1.67372e-05	0	0	0	0	0	0	0	0	0	0	0	0	0	0	0	0	0	0	0	0	0	0	0
4091471	0	0	0	0	0	0	0	0	0	0	0	0	0	0	0	0	0	0	0	0	0	0	0	0	0	0	0	0	0	0	0	0	0	1.93622e-05	0	0	0	0	1.15875e-05	0	0	0	0	0	0	0	0	0	0
UTAX.OTU.14902	0	0	0	0	0	0	0	0	0	0	0	0	0	0	0	0	0	0	0	0	0	0	0	0	2.96695e-06	0	0	0	0	0	0	0	0	0	0	0	0	0	0	0	0	0	0	0	0	0	0	0	0
515990	0	0	0	0	0	0	0	0	0	0	0	0	0	0	0	0	0	0	0	0	0	0	0	0	0	0	1.68466e-05	0	0	0	0	0	0	0	0	0	0	0	0	0	0	0	0	0	0	0	0	0	0
1123860	0	0	0	0	0	0	0	2.08039e-05	0	0	0	0	0	0	0	0	0	0	0	0	0	0	0	0	0	0	0	0	0	0	0	0	0	0	0	0	0	0	0	0	0	0	0	0	0	0	0	0	9.63048e-06
UTAX.OTU.29	0	0	0	0	0	0	0	0	0	0	0	0	0	0	0	0	0	0	0	0	0	0	0	0	0	0	0	0	0	0	0	0	0	0	0	0	0	0	0	1.4258e-05	0	1.60591e-05	0	0	0	0	0	0	0
153667	0	0	0	0	0	0	0	0	0	2.69651e-05	0	0	0	0	0	0	0	0	0	0	3.331e-06	0	0	0	0	0	0	0	0	0	0	0	0	0	0	0	0	0	0	0	0	0	0	0	0	0	0	0	0
869358	0	0	0	0	0	0	0	0	0	0	0	0	0	0	0	0	0	0	0	0	0	0	0	1.90447e-05	0	0	0	0	0	0	0	0	0	0	1.10749e-05	0	0	0	0	0	0	0	0	0	0	0	0	0	0
902698	0	0	0	0	0	0	0	0	0	0	0	0	0	0	0	0	0	0	0	2.19948e-05	0	0	0	0	0	0	0	0	0	0	0	0	0	0	0	0	8.02865e-06	0	0	0	0	0	0	0	0	0	0	0	0
568248	0	0	0	0	0	0	0	0	0	0	0	0	0	0	0	0	0	0	0	0	0	0	0	0	0	0	0	0	0	0	0	0	0	0	0	1.45125e-05	0	0	0	0	0	0	0	0	0	1.50394e-05	0	0	0
500138	0	0	0	0	0	0	0	0	0	0	0	0	0	0	0	0	0	0	0	0	0	0	0	1.42835e-05	0	0	0	0	0	0	0	0	0	0	0	0	0	0	0	0	0	0	0	0	0	1.50394e-05	0	0	0
1042562	0	0	0	0	0	0	0	0	0	0	0	0	1.41263e-05	0	0	0	0	0	0	0	0	0	0	0	0	0	0	0	0	0	0	0	0	0	0	0	0	0	0	0	0	0	0	0	0	1.50394e-05	0	0	0
172675	0	0	0	0	0	0	0	0	1.77239e-05	0	0	0	0	0	0	0	0	0	0	0	0	0	0	0	0	0	0	0	0	0	0	0	0	0	0	0	0	0	0	0	0	0	0	0	0	0	0	0	0
749896	0	0	0	0	0	0	0	0	0	0	0	0	0	0	0	0	0	0	0	0	0	0	0	0	0	0	0	0	0	0	0	0	0	0	0	0	0	0	0	0	0	0	0	0	0	0	0	0	0
UTAX.OTU.4250	0	0	0	0	0	0	0	0	0	0	0	0	0	0	0	0	0	0	0	0	0	0	0	0	0	0	0	0	0	0	0	0	0	0	0	0	0	0	0	0	0	0	0	0	0	0	0	0	0
UTAX.OTU.61	0	0	0	0	0	0	0	0	0	0	0	0	0	0	0	0	0	0	0	0	0	0	0	0	0	0	0	0	0	0	0	0	0	0	0	0	8.02865e-06	0	0	0	0	0	0	0	0	0	0	2.08498e-05	0
UTAX.OTU.16065	0	0	0	0	0	0	0	0	1.77239e-05	0	0	0	0	0	0	0	0	0	0	0	0	0	0	0	0	0	0	0	0	0	0	0	0	0	1.10749e-05	0	0	0	0	0	0	0	0	0	0	0	0	0	0
725059	0	0	0	0	0	0	0	0	0	0	0	0	1.41263e-05	0	0	0	0	0	0	0	0	0	0	1.42835e-05	0	0	0	0	0	0	0	0	0	0	0	0	0	0	0	0	0	0	0	0	0	0	0	0	0
4417096	0	0	0	0	0	0	0	0	0	0	0	0	0	1.33477e-05	0	0	0	0	0	0	0	0	0	0	0	0	0	0	0	0	0	0	0	0	0	0	0	0	0	0	0	0	0	0	1.49466e-05	0	0	0	0
UTAX.OTU.2074	0	0	0	0	0	0	0	0	0	0	0	0	0	0	0	0	0	0	0	0	0	0	0	0	0	0	0	0	0	0	0	0	0	0	0	0	0	0	0	1.4258e-05	0	0	0	0	0	0	0	0	0
339084	0	0	0	0	0	0	0	0	0	0	0	0	0	0	0	0	0	0	0	0	0	0	0	0	0	0	0	0	0	0	0	0	0	0	0	0	0	0	0	0	0	0	0	0	0	0	0	0	0
1052435	0	0	0	0	0	0	0	0	0	0	0	0	0	0	0	0	0	0	0	0	0	0	0	0	0	0	0	0	0	0	0	0	0	0	0	0	0	0	0	0	0	0	0	0	0	0	0	0	0
UTAX.OTU.9162	0	0	0	0	0	0	0	0	0	0	1.16004e-05	0	0	0	1.61181e-05	0	0	0	0	0	0	0	0	0	0	0	0	0	0	0	0	0	0	0	0	0	0	0	0	0	0	0	0	0	0	0	0	0	0
318162	0	0	0	0	0	0	0	0	0	0	1.16004e-05	0	0	0	0	0	0	0	0	0	0	0	0	0	0	0	0	0	0	0	0	0	0	0	0	0	0	0	0	0	0	1.60591e-05	0	0	0	0	0	0	0
428048	0	0	0	0	0	0	0	0	0	0	0	0	0	0	0	0	0	0	0	0	0	0	0	0	0	0	0	0	0	0	0	0	0	0	0	0	0	0	0	0	0	0	0	0	0	0	0	0	0
933341	0	0	0	0	0	0	0	0	0	0	0	0	0	0	0	0	0	0	0	0	0	0	1.91655e-05	0	0	0	0	0	0	0	0	0	0	0	0	0	0	0	0	0	0	0	0	0	0	0	0	0	0
UTAX.OTU.12151	0	0	0	0	0	0	0	0	0	0	0	0	0	0	1.61181e-05	1.14277e-05	0	0	0	0	0	0	0	0	0	0	0	0	0	0	0	0	0	0	0	0	0	0	0	0	0	0	0	0	0	0	0	0	0
UTAX.OTU.16614	0	0	0	0	0	0	0	0	0	0	0	0	0	0	0	0	0	0	0	0	0	2.18594e-05	0	0	0	0	0	0	0	0	0	0	0	0	0	0	0	0	0	0	0	0	0	0	0	0	0	0	0
UTAX.OTU.17631	2.16854e-05	0	0	0	0	0	0	0	0	0	0	0	0	0	0	0	0	0	0	0	0	0	0	0	0	0	0	0	0	0	0	0	0	0	0	0	0	0	0	0	0	0	0	0	0	0	0	0	0
1933402	0	0	0	0	0	0	0	0	0	0	0	0	0	0	0	0	0	0	0	0	0	0	0	0	0	0	0	0	0	0	0	0	0	0	0	0	0	0	1.15875e-05	0	0	0	0	0	0	0	1.50267e-05	0	0
706656	0	0	0	0	0	0	0	0	0	0	0	0	0	0	0	0	0	0	0	0	0	0	0	2.38059e-05	0	0	0	0	0	0	0	0	0	0	0	0	0	0	0	0	0	0	0	0	0	0	0	0	0
UTAX.OTU.12146	0	0	0	0	0	0	0	0	0	0	0	0	0	0	0	0	0	0	0	0	0	0	0	0	0	0	0	0	0	0	0	0	0	0	0	0	0	0	1.15875e-05	0	0	0	0	0	1.49466e-05	0	0	0	0
UTAX.OTU.12182	0	0	0	0	0	0	0	0	0	0	0	0	0	0	0	2.28553e-05	0	0	0	0	3.331e-06	0	0	0	0	0	0	0	0	0	0	0	0	0	0	0	0	0	0	0	0	0	0	0	0	0	0	0	0
UTAX.OTU.10377	0	0	7.51518e-06	0	0	0	0	0	0	0	0	0	0	0	0	0	0	0	1.82282e-05	0	0	0	0	0	0	0	0	0	0	0	0	0	0	0	0	0	0	0	0	0	0	0	0	0	0	0	0	0	0
UTAX.OTU.16995	0	0	0	0	0	0	0	0	0	0	0	0	0	0	0	0	0	0	0	0	0	0	0	0	0	0	0	0	0	0	0	0	0	0	0	0	0	0	1.15875e-05	0	0	0	0	0	0	0	0	0	0
695044	0	0	0	0	0	0	0	0	0	0	0	0	0	0	0	0	0	0	0	0	0	0	0	9.52236e-06	0	0	0	0	0	0	0	0	0	0	0	0	0	1.59772e-05	0	0	0	0	0	0	0	0	0	0	0
UTAX.OTU.2672	0	0	0	0	0	0	0	0	0	0	0	1.93783e-05	0	0	0	0	0	0	0	0	0	0	0	0	0	0	0	0	0	0	0	0	0	0	0	0	0	0	0	0	0	0	0	0	0	0	0	0	0
UTAX.OTU.3598	0	0	0	0	0	0	0	0	0	0	0	0	0	0	0	0	0	0	0	0	0	0	0	0	0	0	0	0	0	0	0	0	0	0	0	0	0	0	0	0	0	0	0	0	0	0	0	0	0
7884	0	0	0	0	0	0	0	0	0	0	0	0	0	0	0	0	0	0	0	0	0	0	0	0	0	0	0	0	0	0	0	0	0	0	0	0	0	0	0	0	0	0	0	0	0	0	0	0	0
536580	0	0	0	0	0	0	0	0	0	0	0	0	0	0	0	0	0	0	0	0	0	0	0	0	0	0	0	0	0	0	0	0	0	0	0	0	0	0	0	0	0	0	0	0	0	0	0	0	0
745482	0	0	0	0	0	0	0	0	0	0	0	0	0	0	0	0	0	0	0	0	0	0	0	0	0	0	0	0	0	1.05443e-05	0	0	0	0	0	0	0	0	0	1.4258e-05	0	0	0	0	0	0	0	0	0
937999	0	0	0	0	0	0	0	0	0	0	0	0	1.41263e-05	0	0	0	0	0	0	0	0	0	0	9.52236e-06	0	0	0	0	0	0	0	0	0	0	0	0	0	0	0	0	0	0	0	0	0	0	0	0	0
1077496	0	0	0	0	0	0	0	0	0	0	0	0	0	0	0	0	0	0	0	1.88527e-05	0	0	0	4.76118e-06	0	0	0	0	0	0	0	0	0	0	0	0	0	0	0	0	0	0	0	0	0	0	0	0	0
UTAX.OTU.3061	0	0	0	0	0	0	0	0	0	0	0	0	0	0	0	0	0	0	0	0	0	0	0	0	0	0	0	0	0	0	0	0	0	0	0	0	0	0	0	0	0	0	0	0	0	0	0	0	0
538315	0	0	0	0	0	0	0	0	0	0	0	0	0	0	0	0	0	0	0	0	0	0	0	0	0	0	0	0	0	0	0	0	0	0	0	0	0	0	0	0	0	0	0	0	0	0	0	0	0
UTAX.OTU.11696	0	1.85232e-05	0	0	0	0	0	0	0	0	0	0	0	0	0	0	0	0	0	0	0	0	0	4.76118e-06	0	0	0	0	0	0	0	0	0	0	0	0	0	0	0	0	0	0	0	0	0	0	0	0	0
UTAX.OTU.12812	0	0	0	0	0	0	0	0	0	0	0	0	0	0	0	0	0	0	0	0	0	0	0	0	0	0	0	0	8.07044e-06	0	0	0	0	0	0	0	0	0	0	0	0	0	0	0	0	1.50394e-05	0	0	0
154124	0	0	0	0	0	0	0	0	0	0	0	0	0	0	0	0	0	0	0	0	0	0	0	0	0	0	0	0	8.07044e-06	0	0	0	0	0	0	0	0	0	0	0	0	0	0	0	0	0	1.50267e-05	0	0
UTAX.OTU.12347	0	0	0	0	0	0	0	0	0	0	0	0	0	0	0	0	0	0	0	0	0	0	0	0	0	0	0	0	0	0	0	0	0	0	0	0	8.02865e-06	0	0	0	0	0	0	0	1.49466e-05	0	0	0	0
944427	0	0	0	0	0	0	0	0	0	0	0	0	0	0	0	0	0	0	0	0	0	0	0	0	0	0	0	0	0	0	0	0	0	0	0	0	0	0	0	0	0	0	0	0	0	0	0	0	0
240784	0	0	0	0	0	0	0	0	0	0	0	0	0	0	0	0	0	0	0	0	0	0	0	0	0	0	0	0	0	0	0	0	0	0	0	0	8.02865e-06	0	0	0	0	0	0	0	0	0	0	0	0
UTAX.OTU.8243	0	1.23488e-05	0	0	0	0	0	0	0	0	0	0	0	0	0	0	0	0	0	0	0	0	9.58277e-06	0	0	0	0	0	0	0	0	0	0	0	0	0	0	0	0	0	0	0	0	0	0	0	0	0	0
40332	0	0	0	0	0	0	0	0	0	0	0	0	0	0	0	0	0	0	0	0	0	0	0	0	0	0	0	0	0	0	0	0	0	0	0	0	0	0	0	0	0	0	0	0	0	0	0	0	0
UTAX.OTU.4244	0	0	0	0	0	0	0	0	0	0	0	0	0	0	0	0	0	0	0	0	0	0	0	0	0	0	0	0	0	0	0	0	0	0	0	0	0	0	0	0	0	0	0	0	0	0	0	0	0
UTAX.OTU.5906	0	6.1744e-06	1.50304e-05	0	0	0	0	0	0	0	0	0	0	0	0	0	0	0	0	0	0	0	0	0	0	0	0	0	0	0	0	0	0	0	0	0	0	0	0	0	0	0	0	0	0	0	0	0	0
707653	0	0	0	0	0	0	0	0	0	0	0	0	0	0	0	0	0	6.84514e-06	0	0	0	0	0	1.42835e-05	0	0	0	0	0	0	0	0	0	0	0	0	0	0	0	0	0	0	0	0	0	0	0	0	0
3893292	0	0	0	0	0	0	0	0	0	0	0	0	0	0	0	0	0	0	0	0	0	0	0	4.76118e-06	0	0	0	0	1.61409e-05	0	0	0	0	0	0	0	0	0	0	0	0	0	0	0	0	0	0	0	0
190029	0	0	0	0	0	0	0	0	0	0	0	0	0	0	1.61181e-05	0	0	0	0	0	0	0	0	4.76118e-06	0	0	0	0	0	0	0	0	0	0	0	0	0	0	0	0	0	0	0	0	0	0	0	0	0
1122054	0	0	0	0	0	0	0	0	0	0	0	0	0	0	0	0	0	0	0	0	0	0	0	0	0	0	0	0	0	0	0	0	0	0	0	0	0	0	0	0	0	0	0	0	0	0	0	0	0
UTAX.OTU.1509	0	0	0	0	0	0	0	0	0	0	0	0	0	0	0	0	0	0	0	0	0	0	0	1.42835e-05	0	0	0	0	0	0	0	0	0	0	0	0	0	0	0	0	0	0	0	0	0	0	0	0	0
UTAX.OTU.17529	0	0	0	0	0	0	0	0	0	0	0	0	0	0	0	0	0	1.36903e-05	0	0	6.662e-06	0	0	0	0	0	0	0	0	0	0	0	0	0	0	0	0	0	0	0	0	0	0	0	0	0	0	0	0
UTAX.OTU.17205	0	0	0	0	0	0	0	0	0	0	0	0	0	0	0	0	0	0	0	0	0	0	0	0	0	0	0	0	0	1.05443e-05	0	0	0	0	0	0	0	0	0	0	0	0	0	0	0	0	0	0	9.63048e-06
UTAX.OTU.7250	0	0	0	0	0	0	0	0	0	0	0	0	0	0	0	0	0	6.84514e-06	0	0	1.3324e-05	0	0	0	0	0	0	0	0	0	0	0	0	0	0	0	0	0	0	0	0	0	0	0	0	0	0	0	0
UTAX.OTU.9714	1.08427e-05	0	0	0	0	0	0	0	0	0	0	0	0	0	0	0	0	0	9.11411e-06	0	0	0	0	0	0	0	0	0	0	0	0	0	0	0	0	0	0	0	0	0	0	0	0	0	0	0	0	0	0
UTAX.OTU.5431	0	0	0	0	0	0	0	0	0	0	0	0	0	0	0	0	0	0	0	0	0	0	0	0	0	0	0	0	0	0	0	0	0	0	0	0	0	0	0	0	0	0	0	0	0	0	0	0	0
UTAX.OTU.1168	0	0	0	0	0	0	0	0	0	0	0	0	0	0	0	0	0	0	0	0	9.993e-06	0	0	9.52236e-06	0	0	0	0	0	0	0	0	0	0	0	0	0	0	0	0	0	0	0	0	0	0	0	0	0
UTAX.OTU.10328	0	0	0	0	0	0	0	0	0	0	0	0	0	0	0	0	0	0	0	0	0	0	0	0	0	0	0	0	0	0	0	0	0	0	0	0	8.02865e-06	0	0	0	0	0	0	0	0	0	0	0	0
4312084	0	0	0	0	0	0	0	0	0	0	0	0	0	0	0	0	0	0	0	0	0	0	0	0	0	0	0	0	0	0	0	0	0	0	0	0	0	0	0	0	0	0	0	0	0	0	0	0	0
20776	0	0	0	0	0	0	0	0	0	0	0	0	0	0	0	0	0	0	0	0	0	0	0	4.76118e-06	0	0	0	0	0	0	0	0	0	0	0	0	0	0	0	0	0	0	0	0	0	0	0	0	0
1114432	0	0	0	0	0	0	0	0	0	0	0	0	0	0	0	0	0	0	0	0	0	0	0	0	0	0	0	0	0	1.05443e-05	0	0	0	0	0	0	8.02865e-06	0	0	0	0	0	0	0	0	0	0	0	0
819666	0	3.0872e-06	0	0	0	0	0	0	0	0	0	0	0	0	0	0	0	0	0	0	0	0	0	0	0	0	0	0	0	0	0	0	0	0	0	0	0	0	0	0	0	0	0	0	0	1.50394e-05	0	0	0
UTAX.OTU.3387	0	0	0	0	0	0	0	0	0	0	0	0	0	1.33477e-05	0	0	0	0	0	0	0	0	0	4.76118e-06	0	0	0	0	0	0	0	0	0	0	0	0	0	0	0	0	0	0	0	0	0	0	0	0	0
789242	0	0	0	0	0	0	0	0	0	0	0	0	0	0	0	0	0	0	0	0	3.331e-06	0	0	1.42835e-05	0	0	0	0	0	0	0	0	0	0	0	0	0	0	0	0	0	0	0	0	0	0	0	0	0
UTAX.OTU.13213	0	0	0	0	0	0	0	0	0	0	0	0	0	0	0	0	0	0	0	0	0	7.28645e-06	0	0	0	0	0	0	0	0	0	0	0	0	0	0	0	0	0	0	0	0	0	0	0	0	0	0	0
UTAX.OTU.17607	0	0	0	0	0	0	0	0	0	0	0	0	0	0	0	0	0	0	0	0	0	7.28645e-06	0	0	0	0	0	0	0	0	0	0	0	0	0	0	0	0	0	0	0	0	0	0	0	0	0	0	0
UTAX.OTU.7781	0	0	0	0	0	0	0	0	0	0	0	0	0	0	0	0	0	0	0	0	0	7.28645e-06	0	0	0	0	0	0	0	0	0	0	0	0	0	0	0	0	0	0	0	0	0	0	0	0	0	0	0
2442916	0	0	0	0	0	0	0	0	0	0	0	0	0	0	0	0	0	0	0	3.14211e-06	0	0	0	0	0	0	0	0	0	0	0	0	0	0	0	0	0	0	0	1.4258e-05	0	0	0	0	0	0	0	0	0
UTAX.OTU.5337	0	1.23488e-05	0	0	0	0	0	0	0	0	0	0	0	0	0	0	0	0	0	0	0	0	0	4.76118e-06	0	0	0	0	0	0	0	0	0	0	0	0	0	0	0	0	0	0	0	0	0	0	0	0	0
UTAX.OTU.3373	0	0	0	0	0	0	0	0	0	0	0	0	0	0	0	0	0	0	0	0	0	0	0	1.42835e-05	0	0	0	0	0	0	0	0	0	0	0	0	0	0	0	0	0	0	0	0	0	0	0	0	0
1134746	0	0	0	0	0	0	0	0	0	0	0	0	0	0	0	0	0	0	0	0	0	0	0	0	0	0	0	0	0	0	0	0	0	0	0	0	0	0	0	1.4258e-05	0	0	0	0	0	0	0	0	0
317024	0	0	0	0	0	0	0	0	0	0	0	0	0	0	0	0	0	0	0	0	0	0	0	0	0	0	0	0	0	0	0	0	0	0	0	0	0	0	0	0	0	0	0	0	0	0	0	0	0
261697	0	0	0	0	0	0	0	0	0	0	0	0	0	0	0	0	0	0	0	0	0	0	0	0	0	0	0	0	0	0	0	0	0	0	0	0	0	0	0	0	0	0	0	0	0	0	0	0	0
UTAX.OTU.12315	0	0	0	0	0	0	0	0	0	0	0	0	0	0	0	1.14277e-05	0	0	0	0	0	0	0	0	0	0	0	0	0	0	0	0	0	0	0	0	0	0	0	0	0	0	0	0	0	0	0	0	0
UTAX.OTU.17124	0	0	0	0	0	0	0	0	0	0	0	0	0	0	0	0	0	0	0	0	0	0	0	0	0	0	0	0	0	0	0	0	0	0	0	0	0	0	0	1.4258e-05	0	0	0	0	0	0	0	0	0
UTAX.OTU.7099	0	0	0	0	0	0	0	0	0	0	0	0	0	0	0	0	0	0	0	0	0	0	0	0	0	0	0	0	0	0	0	0	0	0	0	0	0	0	0	0	0	0	0	0	0	0	0	0	0
UTAX.OTU.14658	0	0	0	0	0	0	0	0	0	0	0	0	0	0	0	0	0	0	0	0	0	0	0	0	2.96695e-06	0	0	0	0	0	0	0	0	0	0	0	0	0	1.15875e-05	0	0	0	0	0	0	0	0	0	0
UTAX.OTU.5994	0	0	0	0	0	0	0	0	0	0	0	0	0	0	0	0	0	0	0	0	0	0	0	0	0	0	0	0	0	0	0	0	0	0	0	0	0	0	0	0	0	0	0	0	0	0	0	0	0
UTAX.OTU.4624	0	0	0	0	0	0	0	0	0	0	0	0	0	0	0	0	0	0	0	0	0	0	0	0	0	0	0	0	0	0	0	0	0	0	0	0	0	0	0	0	0	0	0	0	0	0	0	0	0
4371273	0	0	0	0	0	0	0	0	0	0	0	0	0	0	0	0	0	0	0	0	0	0	0	4.76118e-06	0	0	0	0	0	0	0	0	0	0	0	0	0	0	0	0	0	0	0	0	0	0	0	0	9.63048e-06
989109	0	0	0	0	0	0	0	0	0	0	0	0	0	0	0	0	0	0	0	0	0	0	0	0	0	0	0	0	0	0	0	0	0	0	0	0	0	0	0	0	0	0	0	0	0	0	0	0	0
236636	0	0	0	0	0	0	0	0	0	0	0	0	0	0	0	0	0	0	0	0	0	0	0	0	0	0	0	0	0	0	0	0	0	0	0	0	0	0	0	0	0	0	0	0	0	0	0	0	0
873020	0	0	0	0	0	0	0	0	0	0	0	0	0	0	0	0	0	0	0	0	0	0	0	0	0	0	0	0	0	0	0	0	0	0	0	0	0	0	0	0	0	0	0	0	0	0	0	0	0
UTAX.OTU.3226	0	0	0	0	0	0	0	0	0	0	0	0	0	0	0	0	0	0	0	0	0	0	0	0	0	0	0	0	0	0	0	0	0	0	0	0	0	0	0	0	0	0	0	0	0	0	0	0	0
1034496	0	0	0	0	0	0	0	0	0	0	1.16004e-05	0	0	0	0	0	0	0	0	0	0	0	0	0	0	0	0	0	0	0	0	0	0	0	0	0	0	0	0	0	0	0	0	0	0	0	0	0	0
UTAX.OTU.6156	0	0	0	0	0	0	0	0	0	0	0	0	0	0	0	0	0	6.84514e-06	0	0	6.662e-06	0	0	0	0	0	0	0	0	0	0	0	0	0	0	0	0	0	0	0	0	0	0	0	0	0	0	0	0
UTAX.OTU.6154	0	0	0	0	0	0	0	0	0	0	0	0	0	0	0	0	0	0	0	0	0	0	0	0	0	0	0	0	0	0	0	0	0	0	0	0	0	0	0	0	0	0	0	0	0	0	0	0	0
UTAX.OTU.12875	0	0	0	0	0	0	0	0	0	0	0	0	0	0	0	0	0	6.84514e-06	0	6.28423e-06	0	0	0	0	0	0	0	0	0	0	0	0	0	0	0	0	0	0	0	0	0	0	0	0	0	0	0	0	0
UTAX.OTU.631	0	6.1744e-06	0	0	0	0	0	0	0	0	0	0	0	0	0	0	0	6.84514e-06	0	0	0	0	0	0	0	0	0	0	0	0	0	0	0	0	0	0	0	0	0	0	0	0	0	0	0	0	0	0	0
753075	0	0	0	0	0	0	0	0	0	0	0	0	0	0	0	0	0	0	0	0	0	0	0	4.76118e-06	0	0	0	0	8.07044e-06	0	0	0	0	0	0	0	0	0	0	0	0	0	0	0	0	0	0	0	0
1719556	0	0	0	0	0	0	0	0	0	0	0	0	0	0	0	0	0	0	0	0	0	0	0	4.76118e-06	0	0	0	0	0	0	0	0	0	0	0	0	8.02865e-06	0	0	0	0	0	0	0	0	0	0	0	0
558969	0	0	0	0	0	0	0	0	0	0	0	0	0	0	0	0	0	0	0	0	0	0	0	4.76118e-06	0	0	0	0	0	0	0	0	0	0	0	0	8.02865e-06	0	0	0	0	0	0	0	0	0	0	0	0
UTAX.OTU.7062	0	0	0	0	0	0	0	0	0	0	0	0	0	0	0	0	0	6.84514e-06	0	0	0	0	0	0	5.93391e-06	0	0	0	0	0	0	0	0	0	0	0	0	0	0	0	0	0	0	0	0	0	0	0	0
UTAX.OTU.17359	0	0	0	0	0	0	0	0	0	0	0	0	0	0	0	0	0	0	0	0	0	7.28645e-06	0	0	0	0	0	0	0	0	0	0	0	0	0	0	0	0	0	0	0	0	0	0	0	0	0	0	0
UTAX.OTU.14546	0	0	0	0	0	0	0	0	0	0	0	0	0	0	0	0	0	0	0	0	0	7.28645e-06	0	0	0	0	0	0	0	0	0	0	0	0	0	0	0	0	0	0	0	0	0	0	0	0	0	0	0
1098051	0	0	0	0	0	0	0	0	0	0	0	0	0	0	0	0	0	0	9.11411e-06	3.14211e-06	0	0	0	0	0	0	0	0	0	0	0	0	0	0	0	0	0	0	0	0	0	0	0	0	0	0	0	0	0
1007272	0	0	0	0	0	0	0	0	0	0	0	0	0	0	0	0	0	0	9.11411e-06	0	0	0	0	0	2.96695e-06	0	0	0	0	0	0	0	0	0	0	0	0	0	0	0	0	0	0	0	0	0	0	0	0
UTAX.OTU.10051	0	0	0	0	0	0	0	0	0	0	0	0	0	0	0	0	0	0	0	0	0	0	0	0	0	0	0	0	0	0	0	0	0	0	0	0	0	0	0	0	0	0	0	0	0	0	0	0	0
4340923	0	0	0	0	0	0	0	0	0	0	0	0	0	0	0	0	0	0	0	0	0	0	0	0	0	0	0	0	0	0	0	0	0	0	0	0	0	0	0	0	0	0	0	0	0	0	0	0	0
UTAX.OTU.10936	0	0	0	0	0	0	0	0	0	0	0	0	0	0	0	0	0	0	0	0	0	0	0	0	0	0	0	0	0	0	0	0	0	0	0	0	0	0	0	0	0	0	0	0	0	0	0	0	0
408630	0	0	0	0	0	0	0	0	0	0	0	0	0	0	0	0	0	0	0	0	0	0	0	0	2.96695e-06	0	0	0	0	0	0	0	0	0	0	0	0	0	0	0	0	0	0	0	0	0	0	0	0
336431	0	0	0	0	0	0	0	0	0	0	0	0	0	0	0	0	0	0	0	0	0	0	0	0	0	0	0	0	0	0	0	0	0	0	0	0	0	0	0	0	0	0	0	0	0	0	0	0	0
960490	0	0	0	0	0	0	0	0	0	0	0	0	0	0	0	0	0	0	0	0	0	0	0	0	0	0	0	0	0	0	0	0	0	0	0	0	0	0	0	0	0	0	0	0	0	0	0	0	0
969352	0	0	0	0	0	0	0	0	0	0	0	0	0	0	0	0	0	0	0	0	0	0	0	0	0	0	0	0	0	0	0	0	0	0	0	0	0	0	0	0	0	0	0	0	0	0	0	0	0
109982	0	0	0	0	0	0	0	0	0	0	0	0	0	0	0	0	0	0	0	0	0	0	0	0	0	0	0	0	0	0	0	0	0	0	0	0	0	0	0	0	0	0	0	0	0	0	0	0	0
85525	0	0	0	0	0	0	0	0	0	0	0	0	0	0	0	0	0	6.84514e-06	0	0	3.331e-06	0	0	0	0	0	0	0	0	0	0	0	0	0	0	0	0	0	0	0	0	0	0	0	0	0	0	0	0
579691	0	0	0	0	0	0	0	0	0	0	0	0	0	0	0	0	6.06796e-06	0	0	0	3.331e-06	0	0	0	0	0	0	0	0	0	0	0	0	0	0	0	0	0	0	0	0	0	0	0	0	0	0	0	0
238253	0	0	0	0	0	0	0	0	0	0	0	0	0	0	0	0	0	0	0	0	0	0	0	0	0	0	0	0	0	0	0	0	0	0	0	0	0	0	0	0	0	0	0	0	0	0	0	0	0
UTAX.OTU.5100	0	0	0	0	0	0	0	0	0	0	0	0	0	0	0	0	0	0	0	0	0	0	0	0	0	0	0	0	0	0	0	0	0	0	0	0	0	0	0	0	0	0	0	0	0	0	0	0	0
527033	0	0	0	0	0	0	0	0	0	0	0	0	0	0	0	0	0	0	0	0	0	0	0	0	0	0	0	0	0	0	0	0	0	0	0	0	0	0	0	0	0	0	0	0	0	0	0	0	0
UTAX.OTU.7376	0	0	0	0	0	0	0	0	0	0	0	0	0	0	0	0	0	0	0	0	0	0	0	0	0	0	0	0	0	0	0	0	0	0	0	0	0	0	0	0	0	0	0	0	0	0	0	0	0
332501	0	0	0	0	0	0	0	0	0	0	0	0	0	0	0	0	0	0	0	0	0	0	0	0	0	0	0	0	0	0	0	0	0	0	0	0	0	0	0	0	0	0	0	0	0	0	0	0	0
369953	0	0	0	0	0	0	0	0	0	0	0	0	0	0	0	0	0	0	0	0	0	0	0	0	0	0	0	0	0	0	0	0	0	0	0	0	0	0	0	0	0	0	0	0	0	0	0	0	0
217733	0	0	0	0	0	0	0	0	0	0	0	0	0	0	0	0	0	0	0	0	0	0	0	0	0	0	0	0	0	0	0	0	0	0	0	0	0	0	0	0	0	0	0	0	0	0	0	0	0
672252	0	0	0	0	0	0	0	0	0	0	0	0	0	0	0	0	0	0	0	0	0	0	0	0	0	0	0	0	0	0	0	0	0	0	0	0	0	0	0	0	0	0	0	0	0	0	0	0	0
273523	0	0	0	0	0	0	0	0	0	0	0	0	0	0	0	0	0	0	0	0	0	0	0	0	0	0	0	0	0	0	0	0	0	0	0	0	0	0	0	0	0	0	0	0	0	0	0	0	0
UTAX.OTU.13116	0	0	0	0	0	0	0	0	0	0	0	0	0	0	0	0	0	0	0	0	0	0	0	0	0	0	0	0	0	0	0	0	0	0	0	0	0	0	0	0	0	0	0	0	0	0	0	0	0
4317943	0	0	0	0	0	0	0	0	0	0	0	0	0	0	0	0	0	0	0	0	0	0	0	0	0	0	0	0	0	0	0	0	0	0	0	0	0	0	0	0	0	0	0	0	0	0	0	0	0
824653	0	0	0	0	0	0	0	0	0	0	0	0	0	0	0	0	0	0	0	3.14211e-06	0	0	0	4.76118e-06	0	0	0	0	0	0	0	0	0	0	0	0	0	0	0	0	0	0	0	0	0	0	0	0	0
UTAX.OTU.1366	0	0	0	0	0	0	0	0	0	0	0	0	0	0	0	0	0	0	0	3.14211e-06	0	0	0	4.76118e-06	0	0	0	0	0	0	0	0	0	0	0	0	0	0	0	0	0	0	0	0	0	0	0	0	0
255749	0	0	0	0	0	0	0	0	0	0	0	0	0	0	0	0	0	0	0	3.14211e-06	0	0	0	4.76118e-06	0	0	0	0	0	0	0	0	0	0	0	0	0	0	0	0	0	0	0	0	0	0	0	0	0
UTAX.OTU.8640	0	0	0	0	0	0	0	0	0	0	0	0	0	0	0	0	0	0	0	0	0	0	0	0	0	0	0	0	0	0	0	0	0	0	0	0	0	0	0	0	0	0	0	0	0	0	0	0	0
UTAX.OTU.5877	0	0	0	0	0	0	0	0	0	0	0	0	0	0	0	0	0	0	0	0	0	0	0	0	0	0	0	0	0	0	0	0	0	0	0	0	0	0	0	0	0	0	0	0	0	0	0	0	0
UTAX.OTU.6750	0	0	0	0	0	0	0	0	0	0	0	0	0	0	0	0	0	0	0	0	0	0	0	0	0	0	0	0	0	0	0	0	0	0	0	0	0	0	0	0	0	0	0	0	0	0	0	0	0
UTAX.OTU.15934	0	0	0	0	0	0	0	0	0	0	0	0	0	0	0	0	0	0	0	0	0	0	0	0	0	0	0	0	0	0	0	0	0	0	0	0	0	0	0	0	0	0	0	0	0	0	0	0	0
751125	0	0	0	0	0	0	0	0	0	0	0	0	0	0	0	0	0	0	0	0	0	0	0	4.76118e-06	0	0	0	0	0	0	0	0	0	0	0	0	0	0	0	0	0	0	0	0	0	0	0	0	0
767403	0	0	0	0	0	0	0	0	0	0	0	0	0	0	0	0	0	0	0	0	0	0	0	4.76118e-06	0	0	0	0	0	0	0	0	0	0	0	0	0	0	0	0	0	0	0	0	0	0	0	0	0
4479288	0	0	0	0	0	0	0	0	0	0	0	0	0	0	0	0	0	0	0	0	0	0	0	0	0	0	0	0	0	0	0	0	0	0	0	0	0	0	0	0	0	0	0	0	0	0	0	0	0
UTAX.OTU.13945	0	0	0	0	0	0	0	0	0	0	0	0	0	0	0	0	0	0	0	0	0	0	0	0	0	0	0	0	0	0	0	0	0	0	0	0	0	0	0	0	0	0	0	0	0	0	0	0	0
UTAX.OTU.12598	0	0	0	0	0	0	0	0	0	0	0	0	0	0	0	0	0	0	0	3.14211e-06	3.331e-06	0	0	0	0	0	0	0	0	0	0	0	0	0	0	0	0	0	0	0	0	0	0	0	0	0	0	0	0
270763	0	0	0	0	0	0	0	0	0	0	0	0	0	0	0	0	0	0	0	0	0	0	0	0	0	0	0	0	0	0	0	0	0	0	0	0	0	0	0	0	0	0	0	0	0	0	0	0	0
UTAX.OTU.4565	0	3.0872e-06	0	0	0	0	0	0	0	0	0	0	0	0	0	0	0	0	0	3.14211e-06	0	0	0	0	0	0	0	0	0	0	0	0	0	0	0	0	0	0	0	0	0	0	0	0	0	0	0	0	0
523520	0	0	0	0	0	0	0	0	0	0	0	0	0	0	0	0	0	0	0	0	3.331e-06	0	0	0	0	0	0	0	0	0	0	0	0	0	0	0	0	0	0	0	0	0	0	0	0	0	0	0	0
264327	0	0	0	0	0	0	0	0	0	0	0	0	0	0	0	0	0	0	0	0	0	0	0	0	0	0	0	0	0	0	0	0	0	0	0	0	0	0	0	0	0	0	0	0	0	0	0	0	0
UTAX.OTU.8881	0	0	0	0	0	0	0	0	0	0	0	0	0	0	0	0	0	0	0	0	0	0	0	0	0	0	0	0	0	0	0	0	0	0	0	0	0	0	0	0	0	0	0	0	0	0	0	0	0
UTAX.OTU.7980	0	0	0	0	0	0	0	0	0	0	0	0	0	0	0	0	0	0	0	0	0	0	0	0	0	0	0	0	0	0	0	0	0	0	0	0	0	0	0	0	0	0	0	0	0	0	0	0	0
100999	0	0	0	0	0	0	0	0	0	0	0	0	0	0	0	0	0	0	0	0	0	0	0	0	2.96695e-06	0	0	0	0	0	0	0	0	0	0	0	0	0	0	0	0	0	0	0	0	0	0	0	0
1004088	0	0	0	0	0	0	0	0	0	0	0	0	0	0	0	0	0	0	0	0	0	0	0	0	0	0	0	0	0	0	0	0	0	0	0	0	0	0	0	0	0	0	0	0	0	0	0	0	0
1116424	0	0	0	0	0	0	0	0	0	0	0	0	0	0	0	0	0	0	0	0	0	0	0	0	0	0	0	0	0	0	0	0	0	0	0	0	0	0	0	0	0	0	0	0	0	0	0	0	0
620684	0	0	0	0	0	0	0	0	0	0	0	0	0	0	0	0	0	0	0	0	0	0	0	0	0	0	0	0	0	0	0	0	0	0	0	0	0	0	0	0	0	0	0	0	0	0	0	0	0
UTAX.OTU.16615	0	0	0	0	0	0	0	0	0	0	0	0	0	0	0	0	0	0	0	0	0	0	0	0	0	0	0	0	0	0	0	0	0	0	0	0	0	0	0	0	0	0	0	0	0	0	0	0	0
3288	0	0	0	0	0	0.0765498	0	0	0	0	0	0	0	0	0	0	0	0	0	0	0	0	0	0	0	0	0	0	0	0	0	0	0	0	0	0	0	0	0	0	0	0	0	0	0	0	0	0	0
UTAX.OTU.37	0	0	0	0	0	0.0524334	0	0	0	0	0	0	0	0	0	0	0	0	0	0	0	0	0	0	0	0	0	0	0	0	0	0	0	0	0	0	0	0	0	0	0	0	0	0	0	0	0	0	0
303082	0	0	0	0	0	0.0338934	0	0	0	0	0	0	0	0	0	0	0	0	0	0	0	0	0	0	0	0	0	0	0	0	0	0	0	0	0	0	0	0	0	0	0	0	0	0	0	0	0	0	0
164378	0	0	0	0.0273783	0	0	0	0	0	0	0	0	0	0	0	0	0	0	0	0	0	0	0	0	0	0	0	0	0	0	0	0	0	0	0	0	0	0	0	0	0	0	0	0	0	0	0	0	0
1131646	0	0	0	0	0	0	0.0273506	0	0	0	0	0	0	0	0	0	0	0	0	0	0	0	0	0	0	0	0	0	0	0	0	0	0	0	0	0	0	0	0	0	0	0	0	0	0	0	0	0	0
7998	0	0	0	0.022873	0	0	0	0	0	0	0	0	0	0	0	0	0	0	0	0	0	0	0	0	0	0	0	0	0	0	0	0	0	0	0	0	0	0	0	0	0	0	0	0	0	0	0	0	0
1075213	0	0	0	0	0	0	0.0194666	0	0	0	0	0	0	0	0	0	0	0	0	0	0	0	0	0	0	0	0	0	0	0	0	0	0	0	0	0	0	0	0	0	0	0	0	0	0	0	0	0	0
UTAX.OTU.399	0	0	0	0.0140357	0	0	0	0	0	0	0	0	0	0	0	0	0	0	0	0	0	0	0	0	0	0	0	0	0	0	0	0	0	0	0	0	0	0	0	0	0	0	0	0	0	0	0	0	0
241095	0	0	0	0.0123029	0	0	0	0	0	0	0	0	0	0	0	0	0	0	0	0	0	0	0	0	0	0	0	0	0	0	0	0	0	0	0	0	0	0	0	0	0	0	0	0	0	0	0	0	0
UTAX.OTU.137	0	0	0	0	0	0	0.00970086	0	0	0	0	0	0	0	0	0	0	0	0	0	0	0	0	0	0	0	0	0	0	0	0	0	0	0	0	0	0	0	0	0	0	0	0	0	0	0	0	0	0
240075	0	0	0	0	0	0	0.00957109	0	0	0	0	0	0	0	0	0	0	0	0	0	0	0	0	0	0	0	0	0	0	0	0	0	0	0	0	0	0	0	0	0	0	0	0	0	0	0	0	0	0
3662837	0	0	0	0	0	0	0.00947375	0	0	0	0	0	0	0	0	0	0	0	0	0	0	0	0	0	0	0	0	0	0	0	0	0	0	0	0	0	0	0	0	0	0	0	0	0	0	0	0	0	0
972181	0	0	0	0	0	0	0.00856531	0	0	0	0	0	0	0	0	0	0	0	0	0	0	0	0	0	0	0	0	0	0	0	0	0	0	0	0	0	0	0	0	0	0	0	0	0	0	0	0	0	0
UTAX.OTU.143	0	0	0	0	0	0	0	0	0	0.0078738	0	0	0	0	0	0	0	0	0	0	0	0	0	0	0	0	0	0	0	0	0	0	0	0	0	0	0	0	0	0	0	0	0	0	0	0	0	0	0
589407	0	0	0	0	0	0	0	0	0	0	0	0	0	0	0	0	0	0	0	0	0.00768129	0	0	0	0	0	0	0	0	0	0	0	0	0	0	0	0	0	0	0	0	0	0	0	0	0	0	0	0
UTAX.OTU.1984	0	0	0	0	0	0	0	0	0	0.00550088	0	0	0	0	0	0	0	0	0	0	0	0	0	0	0	0	0	0	0	0	0	0	0	0	0	0	0	0	0	0	0	0	0	0	0	0	0	0	0
521795	0	0	0	0	0	0	0	0	0	0.00512337	0	0	0	0	0	0	0	0	0	0	0	0	0	0	0	0	0	0	0	0	0	0	0	0	0	0	0	0	0	0	0	0	0	0	0	0	0	0	0
UTAX.OTU.18	0	0	0	0	0	0	0	0	0	0	0	0	0	0	0	0	0	0	0	0	0.00490323	0	0	0	0	0	0	0	0	0	0	0	0	0	0	0	0	0	0	0	0	0	0	0	0	0	0	0	0
337083	0	0	0	0	0	0	0	0	0	0	0	0	0	0	0	0	0	0	0	0	0	0	0	0	0	0	0	0	0	0	0	0	0	0	0	0.00460047	0	0	0	0	0	0	0	0	0	0	0	0	0
UTAX.OTU.99	0	0	0	0	0	0	0	0	0	0	0	0	0	0	0	0	0	0	0	0	0	0	0	0	0	0	0	0	0	0	0	0	0	0	0	0	0.00419095	0	0	0	0	0	0	0	0	0	0	0	0
101800	0	0	0	0.00398544	0	0	0	0	0	0	0	0	0	0	0	0	0	0	0	0	0	0	0	0	0	0	0	0	0	0	0	0	0	0	0	0	0	0	0	0	0	0	0	0	0	0	0	0	0
2866807	0	0	0	0	0	0.0039832	0	0	0	0	0	0	0	0	0	0	0	0	0	0	0	0	0	0	0	0	0	0	0	0	0	0	0	0	0	0	0	0	0	0	0	0	0	0	0	0	0	0	0
927623	0	0	0	0	0	0	0.00356888	0	0	0	0	0	0	0	0	0	0	0	0	0	0	0	0	0	0	0	0	0	0	0	0	0	0	0	0	0	0	0	0	0	0	0	0	0	0	0	0	0	0
315958	0	0	0	0	0	0	0.00347155	0	0	0	0	0	0	0	0	0	0	0	0	0	0	0	0	0	0	0	0	0	0	0	0	0	0	0	0	0	0	0	0	0	0	0	0	0	0	0	0	0	0
UTAX.OTU.258	0	0	0	0	0	0	0	0	0	0	0	0	0	0	0	0	0	0	0	0	0	0	0	0	0	0	0	0	0	0	0	0	0	0	0	0	0	0	0	0	0	0	0	0	0	0	0	0	0
910880	0	0	0	0	0	0	0	0	0	0	0	0	0	0	0	0	0	0	0	0	0	0	0	0	0	0	0	0	0	0	0	0	0	0	0	0	0	0	0	0	0	0.00314758	0	0	0	0	0	0	0
UTAX.OTU.4754	0	0	0	0	0	0	0	0	0	0	0	0	0	0	0	0	0	0	0	0	0	0	0	0	0	0	0	0	0	0	0	0	0	0	0	0	0	0	0	0	0	0	0	0	0	0	0	0	0
318726	0	0	0	0	0	0	0.00259555	0	0	0	0	0	0	0	0	0	0	0	0	0	0	0	0	0	0	0	0	0	0	0	0	0	0	0	0	0	0	0	0	0	0	0	0	0	0	0	0	0	0
UTAX.OTU.74	0	0	0	0	0	0	0	0	0	0	0	0	0	0	0	0	0	0	0	0	0.00249825	0	0	0	0	0	0	0	0	0	0	0	0	0	0	0	0	0	0	0	0	0	0	0	0	0	0	0	0
4482713	0	0	0	0	0	0	0	0	0	0	0	0	0	0	0	0	0	0	0	0	0	0	0	0	0	0	0	0	0	0	0	0	0	0	0	0.00233652	0	0	0	0	0	0	0	0	0	0	0	0	0
212151	0	0	0	0	0	0	0	0	0	0.00199542	0	0	0	0	0	0	0	0	0	0	0	0	0	0	0	0	0	0	0	0	0	0	0	0	0	0	0	0	0	0	0	0	0	0	0	0	0	0	0
4347077	0	0	0	0	0	0	0	0	0	0	0	0	0	0	0	0	0	0	0	0	0	0	0	0	0	0	0	0	0	0	0	0	0	0	0	0	0	0	0	0	0	0	0	0	0	0	0.00160786	0	0
582351	0	0	0	0	0	0	0	0.0016019	0	0	0	0	0	0	0	0	0	0	0	0	0	0	0	0	0	0	0	0	0	0	0	0	0	0	0	0	0	0	0	0	0	0	0	0	0	0	0	0	0
UTAX.OTU.238	0	0	0	0	0	0	0	0.00151868	0	0	0	0	0	0	0	0	0	0	0	0	0	0	0	0	0	0	0	0	0	0	0	0	0	0	0	0	0	0	0	0	0	0	0	0	0	0	0	0	0
UTAX.OTU.3807	0	0	0	0.00138624	0	0	0	0	0	0	0	0	0	0	0	0	0	0	0	0	0	0	0	0	0	0	0	0	0	0	0	0	0	0	0	0	0	0	0	0	0	0	0	0	0	0	0	0	0
UTAX.OTU.3411	0	0	0	0	0	0	0	0	0	0	0	0	0	0	0	0	0	0	0	0	0	0	0	0	0	0	0	0	0	0	0	0	0	0	0	0	0	0	0	0	0	0	0	0	0	0	0	0	0
1133363	0	0	0	0	0	0	0	0	0	0	0	0	0	0	0	0	0	0	0	0	0	0	0	0	0	0	0	0	0	0	0	0	0	0	0	0	0	0	0	0	0	0	0	0	0	0	0	0	0
UTAX.OTU.169	0	0	0	0	0	0	0	0	0	0	0	0	0	0	0	0	0	0	0	0	0	0	0	0	0	0	0	0	0	0	0	0	0	0	0	0	0	0	0	0	0	0	0	0	0	0	0	0	0
2233792	0	0	0	0	0	0	0	0	0	0	0	0	0	0	0	0	0	0	0	0	0	0	0	0	0	0	0	0	0	0	0	0	0	0	0	0	0	0	0	0	0	0	0	0	0	0	0	0	0
UTAX.OTU.396	0	0	0	0	0	0	0	0	0	0	0	0	0	0	0	0	0	0	0	0	0	0	0	0	0	0	0	0	0	0	0	0	0	0	0	0	0	0	0	0	0	0	0	0	0	0	0	0	0
576136	0	0	0	0	0	0	0	0	0	0	0.00117164	0	0	0	0	0	0	0	0	0	0	0	0	0	0	0	0	0	0	0	0	0	0	0	0	0	0	0	0	0	0	0	0	0	0	0	0	0	0
2607184	0	0	0	0	0	0	0	0	0	0	0	0	0	0	0	0	0	0	0	0	0	0.00116583	0	0	0	0	0	0	0	0	0	0	0	0	0	0	0	0	0	0	0	0	0	0	0	0	0	0	0
167761	0	0	0	0	0	0	0	0	0	0	0	0	0	0	0	0	0	0	0	0	0	0.00112211	0	0	0	0	0	0	0	0	0	0	0	0	0	0	0	0	0	0	0	0	0	0	0	0	0	0	0
UTAX.OTU.2507	0	0	0	0.00103968	0	0	0	0	0	0	0	0	0	0	0	0	0	0	0	0	0	0	0	0	0	0	0	0	0	0	0	0	0	0	0	0	0	0	0	0	0	0	0	0	0	0	0	0	0
4300505	0	0	0	0	0	0	0	0	0.00102799	0	0	0	0	0	0	0	0	0	0	0	0	0	0	0	0	0	0	0	0	0	0	0	0	0	0	0	0	0	0	0	0	0	0	0	0	0	0	0	0
98258	0	0	0	0	0	0	0	0.000956978	0	0	0	0	0	0	0	0	0	0	0	0	0	0	0	0	0	0	0	0	0	0	0	0	0	0	0	0	0	0	0	0	0	0	0	0	0	0	0	0	0
18561	0	0	0	0	0	0	0.000908442	0	0	0	0	0	0	0	0	0	0	0	0	0	0	0	0	0	0	0	0	0	0	0	0	0	0	0	0	0	0	0	0	0	0	0	0	0	0	0	0	0	0
197661	0	0	0	0.000866401	0	0	0	0	0	0	0	0	0	0	0	0	0	0	0	0	0	0	0	0	0	0	0	0	0	0	0	0	0	0	0	0	0	0	0	0	0	0	0	0	0	0	0	0	0
UTAX.OTU.403	0	0	0	0	0	0	0	0	0	0	0	0	0	0	0	0	0	0	0	0	0	0	0	0	0	0	0	0	0	0	0	0	0	0	0	0.000856239	0	0	0	0	0	0	0	0	0	0	0	0	0
571908	0	0	0	0	0	0	0	0	0	0	0	0.000736377	0	0	0	0	0	0	0	0	0	0	0	0	0	0	0	0	0	0	0	0	0	0	0	0	0	0	0	0	0	0	0	0	0	0	0	0	0
591899	0	0	0	0	0	0	0	0	0	0	0	0	0	0	0	0	0	0	0	0	0	0	0	0	0	0	0	0	0	0	0	0	0	0	0	0	0	0	0	0.000727159	0	0	0	0	0	0	0	0	0
538716	0	0	0	0.000693121	0	0	0	0	0	0	0	0	0	0	0	0	0	0	0	0	0	0	0	0	0	0	0	0	0	0	0	0	0	0	0	0	0	0	0	0	0	0	0	0	0	0	0	0	0
102158	0	0	0	0	0	0	0	0	0	0	0	0	0	0	0	0	0	0	0	0	0	0	0	0.000642759	0	0	0	0	0	0	0	0	0	0	0	0	0	0	0	0	0	0	0	0	0	0	0	0	0
4441385	0	0	0	0	0	0	0	0	0	0	0	0.000639485	0	0	0	0	0	0	0	0	0	0	0	0	0	0	0	0	0	0	0	0	0	0	0	0	0	0	0	0	0	0	0	0	0	0	0	0	0
633382	0	0	0	0	0	0	0	0	0	0	0	0.000600729	0	0	0	0	0	0	0	0	0	0	0	0	0	0	0	0	0	0	0	0	0	0	0	0	0	0	0	0	0	0	0	0	0	0	0	0	0
1129906	0	0	0	0	0	0	0	0	0	0	0	0	0	0	0	0	0	0	0	0	0.000592918	0	0	0	0	0	0	0	0	0	0	0	0	0	0	0	0	0	0	0	0	0	0	0	0	0	0	0	0
1117059	0	0	0	0	0	0.000579374	0	0	0	0	0	0	0	0	0	0	0	0	0	0	0	0	0	0	0	0	0	0	0	0	0	0	0	0	0	0	0	0	0	0	0	0	0	0	0	0	0	0	0
579188	0	0	0	0	0	0	0	0	0	0	0	0	0	0	0	0	0	0	0	0	0.000569601	0	0	0	0	0	0	0	0	0	0	0	0	0	0	0	0	0	0	0	0	0	0	0	0	0	0	0	0
UTAX.OTU.219	0	0	0	0	0	0	0	0	0.000513993	0	0	0	0	0	0	0	0	0	0	0	0	0	0	0	0	0	0	0	0	0	0	0	0	0	0	0	0	0	0	0	0	0	0	0	0	0	0	0	0
558041	0	0	0	0	0	0	0	0.000499293	0	0	0	0	0	0	0	0	0	0	0	0	0	0	0	0	0	0	0	0	0	0	0	0	0	0	0	0	0	0	0	0	0	0	0	0	0	0	0	0	0
UTAX.OTU.637	0	0	0	0	0	0	0	0.000499293	0	0	0	0	0	0	0	0	0	0	0	0	0	0	0	0	0	0	0	0	0	0	0	0	0	0	0	0	0	0	0	0	0	0	0	0	0	0	0	0	0
UTAX.OTU.7654	0	0	0	0	0	0	0	0	0	0	0	0	0	0	0	0	0	0	0	0	0	0.000473619	0	0	0	0	0	0	0	0	0	0	0	0	0	0	0	0	0	0	0	0	0	0	0	0	0	0	0
UTAX.OTU.1102	0	0	0	0	0	0	0	0	0	0	0	0	0	0.000467171	0	0	0	0	0	0	0	0	0	0	0	0	0	0	0	0	0	0	0	0	0	0	0	0	0	0	0	0	0	0	0	0	0	0	0
UTAX.OTU.318	0	0	0	0	0	0	0	0	0	0	0	0	0	0	0	0	0	0	0	0	0.000439692	0	0	0	0	0	0	0	0	0	0	0	0	0	0	0	0	0	0	0	0	0	0	0	0	0	0	0	0
588194	0	0	0	0	0	0	0	0	0	0	0	0	0.000409662	0	0	0	0	0	0	0	0	0	0	0	0	0	0	0	0	0	0	0	0	0	0	0	0	0	0	0	0	0	0	0	0	0	0	0	0
UTAX.OTU.2372	0	0	0	0	0	0	0	0	0	0.000404476	0	0	0	0	0	0	0	0	0	0	0	0	0	0	0	0	0	0	0	0	0	0	0	0	0	0	0	0	0	0	0	0	0	0	0	0	0	0	0
4366350	0	0	0	0	0	0	0	0	0	0	0.000359612	0	0	0	0	0	0	0	0	0	0	0	0	0	0	0	0	0	0	0	0	0	0	0	0	0	0	0	0	0	0	0	0	0	0	0	0	0	0
785128	0	0	0	0	0	0	0	0	0	0	0.000348012	0	0	0	0	0	0	0	0	0	0	0	0	0	0	0	0	0	0	0	0	0	0	0	0	0	0	0	0	0	0	0	0	0	0	0	0	0	0
896004	0	0	0	0.00034656	0	0	0	0	0	0	0	0	0	0	0	0	0	0	0	0	0	0	0	0	0	0	0	0	0	0	0	0	0	0	0	0	0	0	0	0	0	0	0	0	0	0	0	0	0
327114	0	0	0	0	0	0	0	0	0	0	0	0	0	0	0.00033848	0	0	0	0	0	0	0	0	0	0	0	0	0	0	0	0	0	0	0	0	0	0	0	0	0	0	0	0	0	0	0	0	0	0
UTAX.OTU.1525	0	0	0	0	0	0	0	0	0	0	0	0	0	0	0	0	0	0	0	0	0	0	0	0	0	0	0	0	0	0	0	0	0	0	0	0.000333788	0	0	0	0	0	0	0	0	0	0	0	0	0
4426211	0	0	0	0	0	0	0	0	0.00031903	0	0	0	0	0	0	0	0	0	0	0	0	0	0	0	0	0	0	0	0	0	0	0	0	0	0	0	0	0	0	0	0	0	0	0	0	0	0	0	0
4045631	0	0	0	0	0	0	0	0	0	0	0	0	0	0	0	0	0	0	0	0	0	0	0	0	0	0	0	0	0	0	0	0	0	0	0	0.000304763	0	0	0	0	0	0	0	0	0	0	0	0	0
UTAX.OTU.8176	0	0	0	0	0	0	0	0	0	0	0	0	0	0	0	0	0	0	0	0	0	0	0	0	0	0	0	0	0	0	0	0	0	0	0	0	0	0	0	0	0	0	0	0	0	0	0	0	0
4332410	0	0	0	0	0	0	0	0	0	0	0	0	0	0	0	0	0.000291262	0	0	0	0	0	0	0	0	0	0	0	0	0	0	0	0	0	0	0	0	0	0	0	0	0	0	0	0	0	0	0	0
322470	0	0	0	0	0	0	0	0	0	0	0	0.000290675	0	0	0	0	0	0	0	0	0	0	0	0	0	0	0	0	0	0	0	0	0	0	0	0	0	0	0	0	0	0	0	0	0	0	0	0	0
UTAX.OTU.2779	0	0	0	0	0	0	0	0	0	0	0	0	0	0	0	0	0	0	0	0	0	0	0	0	0	0	0	0	0	0	0.000287191	0	0	0	0	0	0	0	0	0	0	0	0	0	0	0	0	0	0
UTAX.OTU.4646	0	0	0	0	0	0	0	0	0	0	0	0	0	0	0	0	0	0	0	0	0	0	0	0	0	0	0	0	0	0	0	0	0	0	0	0	0	0	0	0	0	0	0	0	0	0	0	0	0
312665	0	0	0	0	0	0	0	0	0	0	0	0	0	0	0.000274008	0	0	0	0	0	0	0	0	0	0	0	0	0	0	0	0	0	0	0	0	0	0	0	0	0	0	0	0	0	0	0	0	0	0
945333	0	0	0	0	0	0	0	0	0	0	0	0	0	0	0	0	0	0	0	0	0	0	0	0	0	0	0	0	0	0	0	0	0	0	0	0	0	0.000271613	0	0	0	0	0	0	0	0	0	0	0
UTAX.OTU.729	0	0	0	0	0	0	0	0	0	0	0	0	0.000268399	0	0	0	0	0	0	0	0	0	0	0	0	0	0	0	0	0	0	0	0	0	0	0	0	0	0	0	0	0	0	0	0	0	0	0	0
158600	0	0	0	0	0	0	0	0	0	0	0	0	0	0	0	0	0	0	0	0	0	0	0	0	0	0	0	0	0	0	0	0	0	0	0	0.000261225	0	0	0	0	0	0	0	0	0	0	0	0	0
UTAX.OTU.138	0	0	0	0	0	0	0	0	0	0	0	0	0	0	0	0	0	0	0	0	0	0	0	0.000257104	0	0	0	0	0	0	0	0	0	0	0	0	0	0	0	0	0	0	0	0	0	0	0	0	0
1133016	0	0	0	0	0	0	0	0	0	0	0	0	0	0	0	0	0	0	0	0	0	0	0	0	0	0	0	0	0	0	0	0	0	0	0	0	0	0	0	0	0	0	0	0	0	0	0	0	0
495419	0	0	0	0	0	0	0	0	0	0	0	0	0	0	0	0	0	0	0	0	0	0	0	0	0	0	0	0	0	0	0	0	0	0	0	0.000246713	0	0	0	0	0	0	0	0	0	0	0	0	0
882885	0	0	0	0	0	0	0	0	0	0	0	0	0	0	0	0	0	0	0	0	0	0	0	0	0	0	0	0	0	0	0	0	0	0	0	0.000246713	0	0	0	0	0	0	0	0	0	0	0	0	0
851699	0	0	0	0	0	0	0	0	0	0	0.000243608	0	0	0	0	0	0	0	0	0	0	0	0	0	0	0	0	0	0	0	0	0	0	0	0	0	0	0	0	0	0	0	0	0	0	0	0	0	0
UTAX.OTU.1923	0	0	0	0	0	0	0	0	0	0	0	0	0	0.000240259	0	0	0	0	0	0	0	0	0	0	0	0	0	0	0	0	0	0	0	0	0	0	0	0	0	0	0	0	0	0	0	0	0	0	0
1002966	0	0	0	0	0	0	0	0	0	0	0	0	0	0	0	0	0.00023665	0	0	0	0	0	0	0	0	0	0	0	0	0	0	0	0	0	0	0	0	0	0	0	0	0	0	0	0	0	0	0	0
224599	0	0	0	0	0	0	0	0	0	0	0	0	0	0	0	0	0	0	0	0	0	0	0	0.000233298	0	0	0	0	0	0	0	0	0	0	0	0	0	0	0	0	0	0	0	0	0	0	0	0	0
4316739	0	0	0	0	0.000231392	0	0	0	0	0	0	0	0	0	0	0	0	0	0	0	0	0	0	0	0	0	0	0	0	0	0	0	0	0	0	0	0	0	0	0	0	0	0	0	0	0	0	0	0
238016	0	0	0	0	0	0	0	0	0.000230411	0	0	0	0	0	0	0	0	0	0	0	0	0	0	0	0	0	0	0	0	0	0	0	0	0	0	0	0	0	0	0	0	0	0	0	0	0	0	0	0
823809	0	0	0	0	0	0	0	0	0	0	0	0	0	0	0	0	0	0	0	0	0	0	0	0.000228537	0	0	0	0	0	0	0	0	0	0	0	0	0	0	0	0	0	0	0	0	0	0	0	0	0
198635	0	0	0	0	0	0	0	0	0	0	0	0	0	0	0.000225654	0	0	0	0	0	0	0	0	0	0	0	0	0	0	0	0	0	0	0	0	0	0	0	0	0	0	0	0	0	0	0	0	0	0
862735	0	0	0	0	0.000220374	0	0	0	0	0	0	0	0	0	0	0	0	0	0	0	0	0	0	0	0	0	0	0	0	0	0	0	0	0	0	0	0	0	0	0	0	0	0	0	0	0	0	0	0
UTAX.OTU.126	0	0	0	0	0	0	0	0	0	0	0	0	0	0	0	0	0	0	0	0	0	0	0	0	0	0	0	0	0	0	0	0.000219674	0	0	0	0	0	0	0	0	0	0	0	0	0	0	0	0	0
983599	0	0	0	0	0	0	0	0	0	0	0	0	0	0	0	0	0	0	0	0	0	0	0	0	0	0	0	0	0	0	0	0	0	0	0	0.000217688	0	0	0	0	0	0	0	0	0	0	0	0	0
662639	0	0	0	0	0	0	0	0	0	0	0	0.000213162	0	0	0	0	0	0	0	0	0	0	0	0	0	0	0	0	0	0	0	0	0	0	0	0	0	0	0	0	0	0	0	0	0	0	0	0	0
131902	0	0	0	0	0	0	0	0	0	0	0	0	0	0	0	0	0	0	0	0	0	0	0	0	0	0	0	0	0	0	0	0	0	0.000212984	0	0	0	0	0	0	0	0	0	0	0	0	0	0	0
1122461	0	0	0	0	0	0	0	0	0	0	0	0	0.000211894	0	0	0	0	0	0	0	0	0	0	0	0	0	0	0	0	0	0	0	0	0	0	0	0	0	0	0	0	0	0	0	0	0	0	0	0
152690	0	0	0	0	0	0	0	0	0	0	0	0	0	0	0.000209535	0	0	0	0	0	0	0	0	0	0	0	0	0	0	0	0	0	0	0	0	0	0	0	0	0	0	0	0	0	0	0	0	0	0
1122581	0	0	0	0	0	0	0	0	0	0	0	0	0	0	0	0	0	0	0	0	0	0	0	0.000204731	0	0	0	0	0	0	0	0	0	0	0	0	0	0	0	0	0	0	0	0	0	0	0	0	0
308850	0	0	0	0	0	0	0	0	0	0	0	0	0	0	0	0	0	0	0	0	0	0	0	0	0	0	0	0	0	0	0	0	0	0.000193622	0	0	0	0	0	0	0	0	0	0	0	0	0	0	0
608303	0	0	0	0	0	0	0	0	0	0	0	0	0	0	0	0	0	0	0	0	0	0	0	0	0	0	0	0	0	0	0	0	0	0	0	0.000188663	0	0	0	0	0	0	0	0	0	0	0	0	0
956545	0	0	0	0	0	0	0	0	0	0	0	0	0	0.000186868	0	0	0	0	0	0	0	0	0	0	0	0	0	0	0	0	0	0	0	0	0	0	0	0	0	0	0	0	0	0	0	0	0	0	0
158911	0	0	0	0	0	0	0	0	0	0	0	0	0	0	0	0	0	0	0	0	0	0	0	0	0	0	0	0	0	0	0	0	0	0	0	0	0	0	0	0	0	0	0	0	0	0	0.000180321	0	0
150425	0	0	0	0	0	0	0	0	0	0	0	0	0	0	0.000177299	0	0	0	0	0	0	0	0	0	0	0	0	0	0	0	0	0	0	0	0	0	0	0	0	0	0	0	0	0	0	0	0	0	0
278471	0	0	0	0	0	0	0	0	0	0	0	0.000174405	0	0	0	0	0	0	0	0	0	0	0	0	0	0	0	0	0	0	0	0	0	0	0	0	0	0	0	0	0	0	0	0	0	0	0	0	0
746730	0	0	0	0	0	0	0	0	0	0	0	0	0	0	0	0	0	0	0	0	0	0	0	0	0	0	0	0	0	0	0	0	0	0	0	0.00017415	0	0	0	0	0	0	0	0	0	0	0	0	0
276149	0	0	0	0.00017328	0	0	0	0	0	0	0	0	0	0	0	0	0	0	0	0	0	0	0	0	0	0	0	0	0	0	0	0	0	0	0	0	0	0	0	0	0	0	0	0	0	0	0	0	0
1116489	0	0	0	0.00017328	0	0	0	0	0	0	0	0	0	0	0	0	0	0	0	0	0	0	0	0	0	0	0	0	0	0	0	0	0	0	0	0	0	0	0	0	0	0	0	0	0	0	0	0	0
UTAX.OTU.702	0	0	0	0.00017328	0	0	0	0	0	0	0	0	0	0	0	0	0	0	0	0	0	0	0	0	0	0	0	0	0	0	0	0	0	0	0	0	0	0	0	0	0	0	0	0	0	0	0	0	0
322658	0	0	0	0.00017328	0	0	0	0	0	0	0	0	0	0	0	0	0	0	0	0	0	0	0	0	0	0	0	0	0	0	0	0	0	0	0	0	0	0	0	0	0	0	0	0	0	0	0	0	0
131304	0	0	0	0.00017328	0	0	0	0	0	0	0	0	0	0	0	0	0	0	0	0	0	0	0	0	0	0	0	0	0	0	0	0	0	0	0	0	0	0	0	0	0	0	0	0	0	0	0	0	0
82350	0	0	0	0.00017328	0	0	0	0	0	0	0	0	0	0	0	0	0	0	0	0	0	0	0	0	0	0	0	0	0	0	0	0	0	0	0	0	0	0	0	0	0	0	0	0	0	0	0	0	0
36599	0	0	0	0	0	0	0	0	0	0	0	0	0	0	0	0	0	0	0	0	0.000169881	0	0	0	0	0	0	0	0	0	0	0	0	0	0	0	0	0	0	0	0	0	0	0	0	0	0	0	0
84660	0	0	0	0	0	0	0	0.000166431	0	0	0	0	0	0	0	0	0	0	0	0	0	0	0	0	0	0	0	0	0	0	0	0	0	0	0	0	0	0	0	0	0	0	0	0	0	0	0	0	0
UTAX.OTU.10867	0	0	0	0	0	0	0	0	0	0	0	0	0	0	0	0	0	0	0	0	0	0	0	0	0	0	0	0	0	0	0	0	0	0	0	0	0	0	0	0	0	0	0	0	0	0	0.000165294	0	0
1119909	0	0	0	0	0	0	0	0	0	0	0	0	0	0	0	0	0	0.000164283	0	0	0	0	0	0	0	0	0	0	0	0	0	0	0	0	0	0	0	0	0	0	0	0	0	0	0	0	0	0	0
UTAX.OTU.4231	0	0	0	0	0	0	0	0	0	0	0	0	0	0	0	0	0	0	0	0	0	0	0	0	0	0	0	0	0	0	0	0	0	0	0	0	0	0	0	0	0.000163881	0	0	0	0	0	0	0	0
565301	0	0	0	0	0	0	0	0	0	0	0.000162405	0	0	0	0	0	0	0	0	0	0	0	0	0	0	0	0	0	0	0	0	0	0	0	0	0	0	0	0	0	0	0	0	0	0	0	0	0	0
UTAX.OTU.3122	0	0	0	0	0	0	0	0	0	0	0	0	0	0	0	0	0	0	0	0	0	0	0	0	0	0	0	0	0	0	0	0	0	0	0	0	0	0	0	0	0	0	0	0	0	0	0	0	0
3538	0	0	0	0	0	0	0	0	0.000159515	0	0	0	0	0	0	0	0	0	0	0	0	0	0	0	0	0	0	0	0	0	0	0	0	0	0	0	0	0	0	0	0	0	0	0	0	0	0	0	0
4469495	0	0	0	0	0	0	0	0	0	0	0	0	0	0	0	0	0	0	0	0	0	0	0	0	0	0	0	0	0	0	0	0	0	0	0	0	0	0	0	0	0	0	0.000154496	0	0	0	0	0	0
522749	0	0	0	0	0	0	0	0	0	0	0	0	0	0	0	0	0	0	0	0	0	0	0	0	0	0	0	0	0	0	0	0	0	0	0	0	0	0	0	0	0	0	0	0	0	0	0.000150267	0	0
4421706	0	0	0	0	0	0	0	0	0	0	0	0	0	0	0	0	0	0	0	0	0	0	0	0	0	0	0	0	0	0	0	0	0	0	0	0	0	0	0	0	0	0	0	0	0	0	0	0	0
4322312	0	0	0	0	0	0	0	0	0	0	0	0	0	0	0	0.00014856	0	0	0	0	0	0	0	0	0	0	0	0	0	0	0	0	0	0	0	0	0	0	0	0	0	0	0	0	0	0	0	0	0
UTAX.OTU.4812	0	0	0	0	0	0	0	0	0	0	0	0	0	0	0	0	0	0	0	0	0	0	0	0	0	0	0	0	0	0	0	0	0	0	0	0	0	0	0	0	0.000145672	0	0	0	0	0	0	0	0
49406	0	0	0	0	0	0	0	0	0	0	0	0	0	0	0.000145063	0	0	0	0	0	0	0	0	0	0	0	0	0	0	0	0	0	0	0	0	0	0	0	0	0	0	0	0	0	0	0	0	0	0
1136935	0	0	0	0	0	0	0	0	0	0	0	0	0	0	0.000145063	0	0	0	0	0	0	0	0	0	0	0	0	0	0	0	0	0	0	0	0	0	0	0	0	0	0	0	0	0	0	0	0	0	0
2031193	0	0	0	0	0	0	0	0	0	0	0	0	0	0	0.000145063	0	0	0	0	0	0	0	0	0	0	0	0	0	0	0	0	0	0	0	0	0	0	0	0	0	0	0	0	0	0	0	0	0	0
UTAX.OTU.9639	0	0	0	0	0	0.000144844	0	0	0	0	0	0	0	0	0	0	0	0	0	0	0	0	0	0	0	0	0	0	0	0	0	0	0	0	0	0	0	0	0	0	0	0	0	0	0	0	0	0	0
UTAX.OTU.1833	0	0	0	0	0	0	0	0	0	0	0	0	0	0	0	0	0	0	0	0	0	0	0	0	0	0	0	0	0	0	0	0	0	0	0	0	0.000144516	0	0	0	0	0	0	0	0	0	0	0	0
UTAX.OTU.4413	0	0	0	0	0	0	0	0	0	0	0	0	0	0.000133477	0	0	0	0	0	0	0	0	0	0	0	0	0	0	0	0	0	0	0	0	0	0	0	0	0	0	0	0	0	0	0	0	0	0	0
813553	0	0	0	0	0	0	0	0	0	0	0	0	0	0.000133477	0	0	0	0	0	0	0	0	0	0	0	0	0	0	0	0	0	0	0	0	0	0	0	0	0	0	0	0	0	0	0	0	0	0	0
4315405	0	0	0	0	0	0	0	0	0	0	0	0	0	0	0.000128945	0	0	0	0	0	0	0	0	0	0	0	0	0	0	0	0	0	0	0	0	0	0	0	0	0	0	0	0	0	0	0	0	0	0
3013444	0	0	0	0	0	0	0	0	0	0	0	0	0	0	0.000128945	0	0	0	0	0	0	0	0	0	0	0	0	0	0	0	0	0	0	0	0	0	0	0	0	0	0	0	0	0	0	0	0	0	0
18599	0	0	0	0	0	0	0	0	0	0	0	0	0	0	0	0	0	0	0	0	0	0	0	0	0	0	0	0	0	0	0	0	0	0	0	0	0	0.000127818	0	0	0	0	0	0	0	0	0	0	0
207274	0	0	0	0	0	0	0	0	0	0	0	0	0.000127137	0	0	0	0	0	0	0	0	0	0	0	0	0	0	0	0	0	0	0	0	0	0	0	0	0	0	0	0	0	0	0	0	0	0	0	0
887484	0	0	0	0	0	0	0	0	0	0	0	0	0.000127137	0	0	0	0	0	0	0	0	0	0	0	0	0	0	0	0	0	0	0	0	0	0	0	0	0	0	0	0	0	0	0	0	0	0	0	0
UTAX.OTU.7249	0	0	0	0	0	0	0	0	0	0	0	0	0	0	0	0	0	0	0	0	0	0	0	0	0	0	0	0	0	0	0	0	0	0	0	0	0	0	0	0	0	0	0	0	0	0	0	0	0
1061691	0	0	0	0	0	0	0	0	0	0	0	0	0	0	0	0	0	0	0	0	0	0	0	0.000123791	0	0	0	0	0	0	0	0	0	0	0	0	0	0	0	0	0	0	0	0	0	0	0	0	0
2410340	0	0	0	0	0	0	0	0	0	0	0	0	0	0	0	0	0	0.000123213	0	0	0	0	0	0	0	0	0	0	0	0	0	0	0	0	0	0	0	0	0	0	0	0	0	0	0	0	0	0	0
UTAX.OTU.3497	0	0	0	0	0	0	0	0	0	0	0	0	0	0	0	0	0	0	0	0	0	0	0	0	0	0	0	0	0	0	0	0	0	0	0	0	0	0	0	0	0	0	0	0	0.000119573	0	0	0	0
277360	0	0	0	0	0	0	0	0	0	0	0	0	0	0	0	0	0	0	0	0	0	0	0	0	0	0	0	0	0	0	0	0	0	0	0	0.0001161	0	0	0	0	0	0	0	0	0	0	0	0	0
1084845	0	0	0	0	0	0	0	0	0	0	0	0	0	0	0	0	0	0	0	0	0	0	0	0	0	0	0	0	0	0	0	0	0	0	0	0.0001161	0	0	0	0	0	0	0	0	0	0	0	0	0
UTAX.OTU.8620	0	0	0	0	0	0	0	0	0	0	0	0	0	0	0	0	0	0	0	0	0	0	0	0	0	0	0	0	0	0	0	0	0	0	0	0	0	0	0	0	0	0	0	0	0	0	0	0	0
571813	0	0	0	0	0	0	0	0	0	0	0	0	0.00011301	0	0	0	0	0	0	0	0	0	0	0	0	0	0	0	0	0	0	0	0	0	0	0	0	0	0	0	0	0	0	0	0	0	0	0	0
814489	0	0	0	0	0	0	0	0	0	0	0	0	0.00011301	0	0	0	0	0	0	0	0	0	0	0	0	0	0	0	0	0	0	0	0	0	0	0	0	0	0	0	0	0	0	0	0	0	0	0	0
UTAX.OTU.469	0	0	0	0	0	0	0	0	0	0	0	0	0.00011301	0	0	0	0	0	0	0	0	0	0	0	0	0	0	0	0	0	0	0	0	0	0	0	0	0	0	0	0	0	0	0	0	0	0	0	0
555870	0	0	0	0	0	0	0	0	0	0	0	0	0	0	0.000112827	0	0	0	0	0	0	0	0	0	0	0	0	0	0	0	0	0	0	0	0	0	0	0	0	0	0	0	0	0	0	0	0	0	0
UTAX.OTU.2992	0	0	0	0	0	0	0	0	0	0	0	0	0	0	0	0	0	0	0	0	0	0	0	0	0	0	0	0	0	0	0	0	0	0	0	0	0	0	0	0	0	0	0	0	0	0	0	0	0
UTAX.OTU.6152	0	0	0	0	0	0	0	0	0	0	0	0	0	0	0	0	0	0	0	0	0	0	0	0	0	0	0	0	0	0	0	0.000109837	0	0	0	0	0	0	0	0	0	0	0	0	0	0	0	0	0
UTAX.OTU.10062	0	0	0	0	0	0	0	0	0	0	0	0	0	0	0	0	0	0	0	0	0	0.000109297	0	0	0	0	0	0	0	0	0	0	0	0	0	0	0	0	0	0	0	0	0	0	0	0	0	0	0
UTAX.OTU.12171	0.000108427	0	0	0	0	0	0	0	0	0	0	0	0	0	0	0	0	0	0	0	0	0	0	0	0	0	0	0	0	0	0	0	0	0	0	0	0	0	0	0	0	0	0	0	0	0	0	0	0
978614	0	0	0	0	0	0	0	0	0	0	0	0	0	0.000106782	0	0	0	0	0	0	0	0	0	0	0	0	0	0	0	0	0	0	0	0	0	0	0	0	0	0	0	0	0	0	0	0	0	0	0
UTAX.OTU.1720	0	0	0	0	0	0	0	0	0	0	0	0	0	0.000106782	0	0	0	0	0	0	0	0	0	0	0	0	0	0	0	0	0	0	0	0	0	0	0	0	0	0	0	0	0	0	0	0	0	0	0
524452	0	0	0	0	0	0	0	0	0	0	0	0	0	0	0	0	0	0	0	0	0	0	0	0	0	0	0	0	0	0	0	0	0	0	0	0.000101588	0	0	0	0	0	0	0	0	0	0	0	0	0
2411393	0	0	0	0	0	0	0	0	0	0	0	0	0	0	0	0	0	0	0	0	0	0	0	0	0	0	0	0	0	0	0	0	0	0	0	0	0	0	0	0	0	0	0	0	0	0	0	0	0
834739	0	0	0	0	0	0	0	0	0	0	0	0	0	0	0	0	0	0	0	0	0	0	0	0	0	0	0	9.97805e-05	0	0	0	0	0	0	0	0	0	0	0	0	0	0	0	0	0	0	0	0	0
UTAX.OTU.4311	0	0	0	0	0	0	0	0	0	0	0	0	0	0	0	0	0	0	0	0	0	0	0	0	0	0	0	9.97805e-05	0	0	0	0	0	0	0	0	0	0	0	0	0	0	0	0	0	0	0	0	0
319428	0	0	0	0	0	0	0	0	0	0	0	0	9.8884e-05	0	0	0	0	0	0	0	0	0	0	0	0	0	0	0	0	0	0	0	0	0	0	0	0	0	0	0	0	0	0	0	0	0	0	0	0
241760	0	0	0	0	0	0	9.73331e-05	0	0	0	0	0	0	0	0	0	0	0	0	0	0	0	0	0	0	0	0	0	0	0	0	0	0	0	0	0	0	0	0	0	0	0	0	0	0	0	0	0	0
UTAX.OTU.3684	0	0	0	0	0	0	0	0	0	0	0	0	0	0	9.67087e-05	0	0	0	0	0	0	0	0	0	0	0	0	0	0	0	0	0	0	0	0	0	0	0	0	0	0	0	0	0	0	0	0	0	0
UTAX.OTU.5603	0	0	0	0	0	0	0	0	0	0	0	0	0	0	0	0	0	0	0	0	0	0	0	0	0	0	0	0	0	0	0	0	0	0	0	0	0	0	0	0	0	0	0	0	0	0	0	0	0
UTAX.OTU.6878	0	0	0	0	0	0	0	0	0	0	0	0	0	0	0	0	0	0	0	0	0	0	0	0	0	0	0	0	0	0	0	0	0	0	0	0	0	0	0	0	0	0	0	0	0	0	0	0	0
UTAX.OTU.1880	0	0	0	0	0	0	0	0	0	0	0	0	0	0	0	0	0	0	0	0	0	0	0	9.52236e-05	0	0	0	0	0	0	0	0	0	0	0	0	0	0	0	0	0	0	0	0	0	0	0	0	0
173398	0	0	0	0	0	0	0	0	0	0	0	0	0	9.34342e-05	0	0	0	0	0	0	0	0	0	0	0	0	0	0	0	0	0	0	0	0	0	0	0	0	0	0	0	0	0	0	0	0	0	0	0
UTAX.OTU.3885	0	0	0	0	0	0	0	0	0	0	0	0	0	0	0	9.14213e-05	0	0	0	0	0	0	0	0	0	0	0	0	0	0	0	0	0	0	0	0	0	0	0	0	0	0	0	0	0	0	0	0	0
824467	0	0	0	0	0	0	0	0	0	0	0	0	0	0	0	0	0	0	0	0	8.9937e-05	0	0	0	0	0	0	0	0	0	0	0	0	0	0	0	0	0	0	0	0	0	0	0	0	0	0	0	0
150994	0	0	0	0	0	0	0	0	0	0	0	0	0	0	0	0	0	8.89869e-05	0	0	0	0	0	0	0	0	0	0	0	0	0	0	0	0	0	0	0	0	0	0	0	0	0	0	0	0	0	0	0
104612	0	0	0	0	0	0	0	0	0	0	0	0	0	0	0	0	0	8.89869e-05	0	0	0	0	0	0	0	0	0	0	0	0	0	0	0	0	0	0	0	0	0	0	0	0	0	0	0	0	0	0	0
UTAX.OTU.5200	0	0	0	0	0	0	0	0	0	0	0	0	0	0	0	0	0	0	0	0	0	0	0	0	0	0	0	0	0	0	0	8.78696e-05	0	0	0	0	0	0	0	0	0	0	0	0	0	0	0	0	0
UTAX.OTU.11340	0	0	0	0	0	0	0	0	0	0	0	0	0	0	0	0	0	0	0	0	0	8.74374e-05	0	0	0	0	0	0	0	0	0	0	0	0	0	0	0	0	0	0	0	0	0	0	0	0	0	0	0
UTAX.OTU.3265	0	0	0	0	0	0	0	0	0	0	0	0	0	0	0	0	0	0	0	0	0	0	0	0	0	0	0	0	0	0	0	0	0	0	0	8.70751e-05	0	0	0	0	0	0	0	0	0	0	0	0	0
UTAX.OTU.8807	8.67416e-05	0	0	0	0	0	0	0	0	0	0	0	0	0	0	0	0	0	0	0	0	0	0	0	0	0	0	0	0	0	0	0	0	0	0	0	0	0	0	0	0	0	0	0	0	0	0	0	0
718335	0	0	0	0	0	0	0	0	0	0	0	0	0	0	0	0	0	0	0	0	0	0	0	0	0	0	0	8.31504e-05	0	0	0	0	0	0	0	0	0	0	0	0	0	0	0	0	0	0	0	0	0
403012	0	0	0	0	0	0	0	0	0	0	0	0	0	0	8.05906e-05	0	0	0	0	0	0	0	0	0	0	0	0	0	0	0	0	0	0	0	0	0	0	0	0	0	0	0	0	0	0	0	0	0	0
UTAX.OTU.2100	0	0	0	0	0	0	0	0	0	0	0	0	0	0	8.05906e-05	0	0	0	0	0	0	0	0	0	0	0	0	0	0	0	0	0	0	0	0	0	0	0	0	0	0	0	0	0	0	0	0	0	0
4298434	0	0	0	0	0	0	0	0	0	0	0	0	0	0	8.05906e-05	0	0	0	0	0	0	0	0	0	0	0	0	0	0	0	0	0	0	0	0	0	0	0	0	0	0	0	0	0	0	0	0	0	0
553623	0	0	0	0	0	0	0	0	0	0	0	0	0	8.00865e-05	0	0	0	0	0	0	0	0	0	0	0	0	0	0	0	0	0	0	0	0	0	0	0	0	0	0	0	0	0	0	0	0	0	0	0
UTAX.OTU.4167	0	0	0	0	0	0	0	0	0	0	0	0	0	8.00865e-05	0	0	0	0	0	0	0	0	0	0	0	0	0	0	0	0	0	0	0	0	0	0	0	0	0	0	0	0	0	0	0	0	0	0	0
3958693	0	0	0	0	0	0	0	0	0	0	0	0	0	0	0	0	0	0	0	0	7.9944e-05	0	0	0	0	0	0	0	0	0	0	0	0	0	0	0	0	0	0	0	0	0	0	0	0	0	0	0	0
UTAX.OTU.17479	0	0	0	0	0	0	0	0	0	0	0	0	0	0	0	0	0	0	0	0	0	0	0	0	0	0	0	0	0	0	0	0	0	0	0	0	0	0	0	0	0	0	0	7.70238e-05	0	0	0	0	0
549105	0	0	0	0	0	0	0	0	0	0	0	0	0	0	0	0	0	0	0	0	7.6613e-05	0	0	0	0	0	0	0	0	0	0	0	0	0	0	0	0	0	0	0	0	0	0	0	0	0	0	0	0
525763	0	0	0	0	0	0	0	0	0	0	0	0	0	0	0	0	0	0	0	0	7.6613e-05	0	0	0	0	0	0	0	0	0	0	0	0	0	0	0	0	0	0	0	0	0	0	0	0	0	0	0	0
465447	0	0	0	0	0	0	0	0	0	0	0	0	0	0	0	0	0	7.52966e-05	0	0	0	0	0	0	0	0	0	0	0	0	0	0	0	0	0	0	0	0	0	0	0	0	0	0	0	0	0	0	0
UTAX.OTU.301	0	0	0	0	0	7.24218e-05	0	0	0	0	0	0	0	0	0	0	0	0	0	0	0	0	0	0	0	0	0	0	0	0	0	0	0	0	0	0	0	0	0	0	0	0	0	0	0	0	0	0	0
204245	0	0	0	0	0	7.24218e-05	0	0	0	0	0	0	0	0	0	0	0	0	0	0	0	0	0	0	0	0	0	0	0	0	0	0	0	0	0	0	0	0	0	0	0	0	0	0	0	0	0	0	0
UTAX.OTU.732	0	0	0	0	0	7.24218e-05	0	0	0	0	0	0	0	0	0	0	0	0	0	0	0	0	0	0	0	0	0	0	0	0	0	0	0	0	0	0	0	0	0	0	0	0	0	0	0	0	0	0	0
346006	0	0	0	0	0	7.24218e-05	0	0	0	0	0	0	0	0	0	0	0	0	0	0	0	0	0	0	0	0	0	0	0	0	0	0	0	0	0	0	0	0	0	0	0	0	0	0	0	0	0	0	0
980633	0	0	0	0	0	7.24218e-05	0	0	0	0	0	0	0	0	0	0	0	0	0	0	0	0	0	0	0	0	0	0	0	0	0	0	0	0	0	0	0	0	0	0	0	0	0	0	0	0	0	0	0
2433357	0	0	0	0	0	7.24218e-05	0	0	0	0	0	0	0	0	0	0	0	0	0	0	0	0	0	0	0	0	0	0	0	0	0	0	0	0	0	0	0	0	0	0	0	0	0	0	0	0	0	0	0
UTAX.OTU.28	0	0	0	0	0	7.24218e-05	0	0	0	0	0	0	0	0	0	0	0	0	0	0	0	0	0	0	0	0	0	0	0	0	0	0	0	0	0	0	0	0	0	0	0	0	0	0	0	0	0	0	0
1013500	0	0	0	0	0	7.24218e-05	0	0	0	0	0	0	0	0	0	0	0	0	0	0	0	0	0	0	0	0	0	0	0	0	0	0	0	0	0	0	0	0	0	0	0	0	0	0	0	0	0	0	0
UTAX.OTU.109	0	0	0	0	0	7.24218e-05	0	0	0	0	0	0	0	0	0	0	0	0	0	0	0	0	0	0	0	0	0	0	0	0	0	0	0	0	0	0	0	0	0	0	0	0	0	0	0	0	0	0	0
88727	0	0	0	0	0	7.24218e-05	0	0	0	0	0	0	0	0	0	0	0	0	0	0	0	0	0	0	0	0	0	0	0	0	0	0	0	0	0	0	0	0	0	0	0	0	0	0	0	0	0	0	0
819521	0	0	0	0	0	7.24218e-05	0	0	0	0	0	0	0	0	0	0	0	0	0	0	0	0	0	0	0	0	0	0	0	0	0	0	0	0	0	0	0	0	0	0	0	0	0	0	0	0	0	0	0
261350	0	0	0	0	0	7.24218e-05	0	0	0	0	0	0	0	0	0	0	0	0	0	0	0	0	0	0	0	0	0	0	0	0	0	0	0	0	0	0	0	0	0	0	0	0	0	0	0	0	0	0	0
2653325	0	0	0	0	0	7.24218e-05	0	0	0	0	0	0	0	0	0	0	0	0	0	0	0	0	0	0	0	0	0	0	0	0	0	0	0	0	0	0	0	0	0	0	0	0	0	0	0	0	0	0	0
309578	0	0	0	0	0	7.24218e-05	0	0	0	0	0	0	0	0	0	0	0	0	0	0	0	0	0	0	0	0	0	0	0	0	0	0	0	0	0	0	0	0	0	0	0	0	0	0	0	0	0	0	0
715065	0	0	0	0	0	7.24218e-05	0	0	0	0	0	0	0	0	0	0	0	0	0	0	0	0	0	0	0	0	0	0	0	0	0	0	0	0	0	0	0	0	0	0	0	0	0	0	0	0	0	0	0
UTAX.OTU.2763	0	0	0	0	0	7.24218e-05	0	0	0	0	0	0	0	0	0	0	0	0	0	0	0	0	0	0	0	0	0	0	0	0	0	0	0	0	0	0	0	0	0	0	0	0	0	0	0	0	0	0	0
UTAX.OTU.4853	0	0	0	0	0	7.24218e-05	0	0	0	0	0	0	0	0	0	0	0	0	0	0	0	0	0	0	0	0	0	0	0	0	0	0	0	0	0	0	0	0	0	0	0	0	0	0	0	0	0	0	0
274011	0	0	0	0	0	7.24218e-05	0	0	0	0	0	0	0	0	0	0	0	0	0	0	0	0	0	0	0	0	0	0	0	0	0	0	0	0	0	0	0	0	0	0	0	0	0	0	0	0	0	0	0
3402778	0	0	0	0	0	7.24218e-05	0	0	0	0	0	0	0	0	0	0	0	0	0	0	0	0	0	0	0	0	0	0	0	0	0	0	0	0	0	0	0	0	0	0	0	0	0	0	0	0	0	0	0
UTAX.OTU.5133	0	0	0	0	0	0	0	0	0	0	0	0	0	0	0	0	0	0	0	0	0	0	0	0	0	0	0	0	0	0	7.17978e-05	0	0	0	0	0	0	0	0	0	0	0	0	0	0	0	0	0	0
4431708	0	0	0	0	0	0	0	0	0	0	0	0	0	0	0	0	0	0	0	0	0	0	0	7.14177e-05	0	0	0	0	0	0	0	0	0	0	0	0	0	0	0	0	0	0	0	0	0	0	0	0	0
1835099	0	0	0	0	0	0	0	0	0	0	0	0	7.06314e-05	0	0	0	0	0	0	0	0	0	0	0	0	0	0	0	0	0	0	0	0	0	0	0	0	0	0	0	0	0	0	0	0	0	0	0	0
UTAX.OTU.9482	0	0	0	0	0	0	0	0	0	0	0	0	0	0	0	0	0	0	0	0	0	0	0	0	0	0	0	0	0	0	0	0	0	0	0	0	0	0	0	0	0	0	0	0	0	0	0	0	0
UTAX.OTU.16437	0	0	0	0	0	0	0	0	0	0	0	0	0	0	0	0	0	0	0	0	0	0	0	0	0	0	0	0	0	0	0	0	0	0	0	0	0	0	6.95249e-05	0	0	0	0	0	0	0	0	0	0
UTAX.OTU.8434	0	0	0	0	0	0	0	0	0	0	0	0	0	0	0	0	0	0	0	0	0	0	0	0	0	0	0	0	0	0	0	0	0	0	0	0	0	0	0	0	0	0	0	0	0	0	0	0	0
UTAX.OTU.11143	0	0	0	0	0	0	0	0	0	0	0	0	0	0	0	0	0	0	0	0	0	0	0	0	0	0	0	0	0	0	0	0	0	0	0	0	0	0	0	0	0	0	0	0	0	0	0	0	0
4473518	0	0	0	0	0	0	0	0	0	0	0	0	0	6.67387e-05	0	0	0	0	0	0	0	0	0	0	0	0	0	0	0	0	0	0	0	0	0	0	0	0	0	0	0	0	0	0	0	0	0	0	0
7972	0	0	0	0	0	0	0	0	0	0	0	0	0	0	0	0	0	0	0	0	6.662e-05	0	0	0	0	0	0	0	0	0	0	0	0	0	0	0	0	0	0	0	0	0	0	0	0	0	0	0	0
1050877	0	0	0	0	0	0	0	0	0	0	0	0	0	0	0	0	0	0	0	0	0	0	0	0	0	0	0	6.65203e-05	0	0	0	0	0	0	0	0	0	0	0	0	0	0	0	0	0	0	0	0	0
912184	0	0	0	0	0	0	0	0	0	0	0	0	0	0	0	0	0	0	0	0	0	0	0	0	0	0	0	6.65203e-05	0	0	0	0	0	0	0	0	0	0	0	0	0	0	0	0	0	0	0	0	0
873330	0	0	0	0	6.61121e-05	0	0	0	0	0	0	0	0	0	0	0	0	0	0	0	0	0	0	0	0	0	0	0	0	0	0	0	0	0	0	0	0	0	0	0	0	0	0	0	0	0	0	0	0
UTAX.OTU.7787	0	0	0	0	0	0	0	0	0	0	0	0	0	0	0	0	0	0	0	0	0	0	0	0	0	0	0	0	0	0	0	6.59022e-05	0	0	0	0	0	0	0	0	0	0	0	0	0	0	0	0	0
215317	0	0	0	0	0	0	0	0	0	0	0	0	0	0	0	0	0	0	0	0	0	0	0	0	0	0	0	0	0	0	0	6.59022e-05	0	0	0	0	0	0	0	0	0	0	0	0	0	0	0	0	0
4432234	0	0	0	0	0	0	0	0	0	0	0	0	0	0	0	0	0	0	0	0	0	0	0	0	0	0	0	0	0	0	0	6.59022e-05	0	0	0	0	0	0	0	0	0	0	0	0	0	0	0	0	0
UTAX.OTU.14251	0	0	0	0	0	0	6.48887e-05	0	0	0	0	0	0	0	0	0	0	0	0	0	0	0	0	0	0	0	0	0	0	0	0	0	0	0	0	0	0	0	0	0	0	0	0	0	0	0	0	0	0
237976	0	0	0	0	0	0	6.48887e-05	0	0	0	0	0	0	0	0	0	0	0	0	0	0	0	0	0	0	0	0	0	0	0	0	0	0	0	0	0	0	0	0	0	0	0	0	0	0	0	0	0	0
968240	0	0	0	0	0	0	0	0	0	0	0	0	0	0	6.44725e-05	0	0	0	0	0	0	0	0	0	0	0	0	0	0	0	0	0	0	0	0	0	0	0	0	0	0	0	0	0	0	0	0	0	0
888832	0	0	0	0	0	0	0	0	0	0	0	0	0	0	6.44725e-05	0	0	0	0	0	0	0	0	0	0	0	0	0	0	0	0	0	0	0	0	0	0	0	0	0	0	0	0	0	0	0	0	0	0
155854	0	0	0	0	0	0	0	0	0	0	0	0	0	0	0	0	0	0	0	0	0	0	0	0	0	0	0	0	0	0	0	0	0	0	0	0	0	0	0	0	0	6.42364e-05	0	0	0	0	0	0	0
2566739	0	0	0	0	0	0	0	0	0	0	0	0	0	0	0	0	0	0	0	0	0	0	0	0	0	0	0	0	0	0	0	0	0	0	0	0	0	0	0	0	0	0	0	0	0	0	0	6.25495e-05	0
UTAX.OTU.12850	0	0	0	0	0	0	0	6.24116e-05	0	0	0	0	0	0	0	0	0	0	0	0	0	0	0	0	0	0	0	0	0	0	0	0	0	0	0	0	0	0	0	0	0	0	0	0	0	0	0	0	0
237121	0	0	0	0	0	0	0	0	0	0	0	0	0	0	0	0	0	0	0	0	0	0	0	6.18953e-05	0	0	0	0	0	0	0	0	0	0	0	0	0	0	0	0	0	0	0	0	0	0	0	0	0
718694	0	0	0	0	0	0	0	0	0	0	0	0	0	0	0	0	6.06796e-05	0	0	0	0	0	0	0	0	0	0	0	0	0	0	0	0	0	0	0	0	0	0	0	0	0	0	0	0	0	0	0	0
UTAX.OTU.7945	0	0	0	0	0	0	0	0	0	0	0	0	0	0	0	0	0	0	0	0	0	0	0	0	0	0	0	0	0	0	0	0	0	0	0	0	0	0	0	0	0	0	0	0	0	6.01576e-05	0	0	0
UTAX.OTU.9731	0	0	0	0	0	0	0	0	0	0	0	0	0	0	0	0	0	0	0	0	0	0	0	0	0	0	0	0	0	0	0	0	0	0	0	0	0	0	0	0	0	0	0	0	0	0	6.0107e-05	0	0
UTAX.OTU.6176	0	0	0	0	0	0	0	0	0	0	0	0	0	0	0	0	0	0	0	0	0	0	0	0	0	0	0	0	0	0	0	0	0	0	0	0	0	0	0	0	0	0	0	0	0	0	6.0107e-05	0	0
216748	0	0	0	0	0	0	0	0	0	0	0	0	0	0	0	0	0	0	0	5.97002e-05	0	0	0	0	0	0	0	0	0	0	0	0	0	0	0	0	0	0	0	0	0	0	0	0	0	0	0	0	0
UTAX.OTU.7500	0	0	0	0	0	0	0	0	0	0	0	5.8135e-05	0	0	0	0	0	0	0	0	0	0	0	0	0	0	0	0	0	0	0	0	0	0	0	0	0	0	0	0	0	0	0	0	0	0	0	0	0
1101348	0	0	0	0	0	0	0	0	0	0	0	5.8135e-05	0	0	0	0	0	0	0	0	0	0	0	0	0	0	0	0	0	0	0	0	0	0	0	0	0	0	0	0	0	0	0	0	0	0	0	0	0
4319936	0	0	0	0	0	0	0	0	0	0	0	5.8135e-05	0	0	0	0	0	0	0	0	0	0	0	0	0	0	0	0	0	0	0	0	0	0	0	0	0	0	0	0	0	0	0	0	0	0	0	0	0
UTAX.OTU.7089	0	0	0	0	0	0	0	0	0	0	0	0	0	0	0	0	0	0	0	0	0	0	0	0	0	0	0	0	0	0	0	0	0	0	0	0	0	0	0	0	0	0	0	5.77679e-05	0	0	0	0	0
808203	0	0	0	0	0	0	0	0	0	0	0	0	0	0	0	0	0	0	0	0	0	0	0	0	0	0	0	0	0	0	0	0	0	0	0	0	0	0	0	0	0	0	0	0	0	0	0	0	0
17651	0	0	0	0	0	0	0	0	0	0	0	0	0	0	0	0	0	0	0	0	0	0	0	0	0	0	0	0	0	0	0	0	0	0	0	0	0	0	0	0	0	0	0	0	0	0	0	0	0
UTAX.OTU.8316	0	0	0	0	0	0	0	0	0	0	0	0	0	0	0	0	0	0	0	0	0	0	0	0	0	0	0	0	0	0	0	0	0	0	0	0	0	0	0	0	0	0	0	0	0	0	0	0	0
UTAX.OTU.6413	0	0	0	0	0	0	0	0	0	0	0	0	0	0	0	0	0	0	0	0	0	0	0	0	0	0	0	0	0	0	0	0	0	0	0	0	0	0	0	0	0	0	0	0	0	0	0	0	0
1057232	0	0	0	0	0	0	0	0	0	0	0	0	0	0	0	5.71383e-05	0	0	0	0	0	0	0	0	0	0	0	0	0	0	0	0	0	0	0	0	0	0	0	0	0	0	0	0	0	0	0	0	0
UTAX.OTU.726	0	0	0	0	0	0	0	0	0	0	0	0	0	0	0	0	0	0	0	0	0	0	0	5.71342e-05	0	0	0	0	0	0	0	0	0	0	0	0	0	0	0	0	0	0	0	0	0	0	0	0	0
30112	0	0	0	0	0	0	0	0	0	0	0	0	0	0	0	0	0	0	0	0	0	0	0	5.71342e-05	0	0	0	0	0	0	0	0	0	0	0	0	0	0	0	0	0	0	0	0	0	0	0	0	0
UTAX.OTU.10985	0	0	0	0	0	0	0	0	0	0	0	0	0	0	0	0	0	0	0	0	0	0	0	0	0	0	0	0	0	0	0	0	0	0	0	0	0	0	0	5.70321e-05	0	0	0	0	0	0	0	0	0
UTAX.OTU.5645	0	0	0	0	0	0	0	0	0	0	0	0	5.65052e-05	0	0	0	0	0	0	0	0	0	0	0	0	0	0	0	0	0	0	0	0	0	0	0	0	0	0	0	0	0	0	0	0	0	0	0	0
391286	0	0	0	0	0	0	0	0	0	0	0	0	0	0	0	0	0	0	0	0	0	0	0	0	0	0	0	0	0	0	0	0	0	0	5.53747e-05	0	0	0	0	0	0	0	0	0	0	0	0	0	0
UTAX.OTU.9582	0	0	0	0	0	0	0	0	0	0	0	0	0	0	0	0	0	0	0	0	0	0	0	0	0	0	0	0	0	0	0	0	0	0	5.53747e-05	0	0	0	0	0	0	0	0	0	0	0	0	0	0
3411604	0	0	0	0	0	0	0	0	0	0	0	0	0	0	0	0	0	5.47611e-05	0	0	0	0	0	0	0	0	0	0	0	0	0	0	0	0	0	0	0	0	0	0	0	0	0	0	0	0	0	0	0
560757	0	0	0	0	0	0	0	0	0	0	0	0	0	0	0	0	0	0	0	0	0	0	0	0	0	0	0	0	0	0	0	0	0	0	0	0	0	0	0	0	5.46269e-05	0	0	0	0	0	0	0	0
996761	0	0	0	0	0	0	0	0	0	5.39302e-05	0	0	0	0	0	0	0	0	0	0	0	0	0	0	0	0	0	0	0	0	0	0	0	0	0	0	0	0	0	0	0	0	0	0	0	0	0	0	0
UTAX.OTU.15556	0	0	0	0	0	0	0	0	0	5.39302e-05	0	0	0	0	0	0	0	0	0	0	0	0	0	0	0	0	0	0	0	0	0	0	0	0	0	0	0	0	0	0	0	0	0	0	0	0	0	0	0
3535825	0	0	0	0	0	0	0	0	0	0	0	0	0	0	0	0	0	0	0	0	0	0	0	0	0	0	0	0	0	0	5.38484e-05	0	0	0	0	0	0	0	0	0	0	0	0	0	0	0	0	0	0
UTAX.OTU.10884	0	0	0	0	0	0	0	0	0	0	0	0	0	0	0	0	0	0	0	0	0	0	0	0	0	0	0	0	0	0	5.38484e-05	0	0	0	0	0	0	0	0	0	0	0	0	0	0	0	0	0	0
UTAX.OTU.16917	0	0	0	0	0	0	0	0	0	0	0	0	0	0	0	0	0	0	0	0	0	0	0	0	0	0	0	0	0	0	5.38484e-05	0	0	0	0	0	0	0	0	0	0	0	0	0	0	0	0	0	0
249129	0	0	0	0	0	0	0	0	0	0	0	0	0	5.3391e-05	0	0	0	0	0	0	0	0	0	0	0	0	0	0	0	0	0	0	0	0	0	0	0	0	0	0	0	0	0	0	0	0	0	0	0
UTAX.OTU.2627	0	0	0	0	0	0	0	0	5.31717e-05	0	0	0	0	0	0	0	0	0	0	0	0	0	0	0	0	0	0	0	0	0	0	0	0	0	0	0	0	0	0	0	0	0	0	0	0	0	0	0	0
323098	0	0	5.26063e-05	0	0	0	0	0	0	0	0	0	0	0	0	0	0	0	0	0	0	0	0	0	0	0	0	0	0	0	0	0	0	0	0	0	0	0	0	0	0	0	0	0	0	0	0	0	0
UTAX.OTU.900	0	0	0	0	0	0	0	0	0	0	0	0	0	0	0	0	0	0	0	0	0	0	0	5.2373e-05	0	0	0	0	0	0	0	0	0	0	0	0	0	0	0	0	0	0	0	0	0	0	0	0	0
UTAX.OTU.2870	0	0	0	0	0	0	0	0	0	0	0	0	0	0	0	0	0	0	0	0	0	0	0	5.2373e-05	0	0	0	0	0	0	0	0	0	0	0	0	0	0	0	0	0	0	0	0	0	0	0	0	0
UTAX.OTU.8748	0	0	0	0	0	0	0	0	0	0	0	0	0	0	0	0	0	0	0	0	0	0	0	0	0	0	0	0	0	0	0	0	0	0	0	0	0	0	0	0	0	0	5.14986e-05	0	0	0	0	0	0
UTAX.OTU.12937	0	0	0	0	0	0	0	0	0	0	0	0	0	0	0	0	0	0	0	0	0	0	0	0	0	0	5.05399e-05	0	0	0	0	0	0	0	0	0	0	0	0	0	0	0	0	0	0	0	0	0	0
262825	0	0	0	0	0	0	0	0	0	0	0	0	0	0	0	0	0	0	0	0	0	0	0	0	0	0	5.05399e-05	0	0	0	0	0	0	0	0	0	0	0	0	0	0	0	0	0	0	0	0	0	0
UTAX.OTU.1188	0	0	0	0	0	0	0	0	0	0	0	0	0	0	0	0	0	0	0	0	0	0	0	0	0	0	0	4.98902e-05	0	0	0	0	0	0	0	0	0	0	0	0	0	0	0	0	0	0	0	0	0
UTAX.OTU.6227	0	0	0	0	0	0	0	0	0	0	0	0	0	0	0	0	0	0	0	0	0	0	0	0	0	0	0	4.98902e-05	0	0	0	0	0	0	0	0	0	0	0	0	0	0	0	0	0	0	0	0	0
356639	0	0	0	0	0	0	0	0	0	0	0	0	0	0	0	0	0	0	0	0	0	0	0	0	0	0	0	4.98902e-05	0	0	0	0	0	0	0	0	0	0	0	0	0	0	0	0	0	0	0	0	0
65420	0	0	0	0	0	0	0	0	0	0	0	0	0	0	0	0	0	0	0	0	0	0	0	0	0	0	0	4.98902e-05	0	0	0	0	0	0	0	0	0	0	0	0	0	0	0	0	0	0	0	0	0
256453	0	0	0	0	0	0	0	0	0	0	0	0	0	0	0	0	0	0	0	0	0	0	0	0	0	0	0	4.98902e-05	0	0	0	0	0	0	0	0	0	0	0	0	0	0	0	0	0	0	0	0	0
UTAX.OTU.7996	0	0	0	0	0	0	0	0	0	0	0	0	0	0	0	0	0	0	0	0	0	0	0	0	0	0	0	4.98902e-05	0	0	0	0	0	0	0	0	0	0	0	0	0	0	0	0	0	0	0	0	0
UTAX.OTU.7891	0	0	0	0	0	0	0	0	0	0	0	0	0	0	0	0	0	0	0	0	0	0	0	0	0	0	0	4.98902e-05	0	0	0	0	0	0	0	0	0	0	0	0	0	0	0	0	0	0	0	0	0
73511	0	0	0	0	0	0	0	0	0	0	0	0	0	0	4.83543e-05	0	0	0	0	0	0	0	0	0	0	0	0	0	0	0	0	0	0	0	0	0	0	0	0	0	0	0	0	0	0	0	0	0	0
UTAX.OTU.372	0	0	0	0	0	0	0	0	0	0	0	0	0	0	4.83543e-05	0	0	0	0	0	0	0	0	0	0	0	0	0	0	0	0	0	0	0	0	0	0	0	0	0	0	0	0	0	0	0	0	0	0
UTAX.OTU.3555	0	0	0	0	0	0	0	0	0	0	0	0	0	0	4.83543e-05	0	0	0	0	0	0	0	0	0	0	0	0	0	0	0	0	0	0	0	0	0	0	0	0	0	0	0	0	0	0	0	0	0	0
130529	0	0	0	0	0	0	0	0	0	0	0	0	0	0	0	0	0	0	0	0	0	0	0	0	0	0	0	0	0	0	0	0	0	0	0	0	0	0	0	0	0	4.81773e-05	0	0	0	0	0	0	0
651798	0	0	0	0	0	0	0	0	0	0	0	0	0	0	0	0	0	4.7916e-05	0	0	0	0	0	0	0	0	0	0	0	0	0	0	0	0	0	0	0	0	0	0	0	0	0	0	0	0	0	0	0
4346548	0	0	0	0	0	0	0	0	0	0	0	0	0	0	0	0	0	4.7916e-05	0	0	0	0	0	0	0	0	0	0	0	0	0	0	0	0	0	0	0	0	0	0	0	0	0	0	0	0	0	0	0
568911	0	0	0	0	0	0	0	0	0	0	0	0	0	0	0	0	0	0	0	0	0	0	0	4.76118e-05	0	0	0	0	0	0	0	0	0	0	0	0	0	0	0	0	0	0	0	0	0	0	0	0	0
UTAX.OTU.557	0	0	0	0	0	0	0	0	0	0	0	0	0	0	0	0	0	0	0	0	0	0	0	4.76118e-05	0	0	0	0	0	0	0	0	0	0	0	0	0	0	0	0	0	0	0	0	0	0	0	0	0
UTAX.OTU.132	0	0	0	0	0	0	0	0	0	0	0	0	0	0	0	0	0	0	0	0	0	0	0	4.76118e-05	0	0	0	0	0	0	0	0	0	0	0	0	0	0	0	0	0	0	0	0	0	0	0	0	0
UTAX.OTU.7833	0	0	0	0	0	0	0	0	0	0	0	0	0	0	0	0	0	0	0	0	0	0	0	0	0	0	0	0	0	0	0	0	0	0	0	0	0	0	0	0	0	0	0	0	0	0	0	0	0
UTAX.OTU.3846	0	0	0	0	0	0	0	0	0	0	0	0	0	0	0	4.57106e-05	0	0	0	0	0	0	0	0	0	0	0	0	0	0	0	0	0	0	0	0	0	0	0	0	0	0	0	0	0	0	0	0	0
1106318	0	0	0	0	0	0	0	0	0	0	0	0	0	0	0	4.57106e-05	0	0	0	0	0	0	0	0	0	0	0	0	0	0	0	0	0	0	0	0	0	0	0	0	0	0	0	0	0	0	0	0	0
UTAX.OTU.9065	0	0	0	0	0	0	0	0	0	0	0	0	0	0	0	0	0	0	0	0	0	0	0	0	0	0	0	0	0	0	0	0	0	0	0	0	0	0	0	0	0	0	0	0	0	0	0	0	0
UTAX.OTU.14088	0	0	0	0	0	0	0	0	0	0	0	0	0	0	0	0	0	0	0	0	0	0	0	0	0	0	0	0	0	0	0	0	0	0	0	0	0	0	0	0	0	0	0	0	0	0	4.50802e-05	0	0
UTAX.OTU.4490	0	0	0	0	0	0	0	0	0	0	0	0	0	0	0	0	0	0	0	0	0	0	0	0	0	0	0	0	0	0	0	0	0	0	0	0	0	0	0	0	0	0	0	0	0	0	4.50802e-05	0	0
1118806	0	0	0	0	0	0	0	0	0	0	0	0	0	0	0	0	0	0	0	0	0	0	0	0	0	0	0	0	0	0	0	0	0	0	0	0	0	0	0	0	0	0	0	0	0	0	4.50802e-05	0	0
UTAX.OTU.4093	0	0	0	0	0	0	0	0	0	0	0	0	0	0	0	0	0	0	0	0	0	0	0	0	0	0	0	0	0	0	0	0	0	0	0	0	0	0	0	0	0	0	0	0	0	0	4.50802e-05	0	0
UTAX.OTU.8383	0	0	0	0	0	0	0	0	0	0	0	0	0	0	0	0	0	0	0	0	0	0	0	0	0	0	0	0	0	0	0	0	0	0	0	0	0	0	0	0	0	0	0	0	0	0	4.50802e-05	0	0
UTAX.OTU.7433	0	0	0	0	0	0	0	0	0	0	0	0	0	0	0	0	0	0	0	0	0	0	0	0	0	0	0	0	0	0	0	0	0	0	0	0	0	0	0	0	0	0	0	0	0	0	4.50802e-05	0	0
UTAX.OTU.3939	0	0	0	0	0	0	0	0	0	0	0	0	0	0	0	0	0	0	0	0	0	0	0	0	0	0	0	0	0	0	0	0	0	0	0	0	0	0	0	0	0	0	0	0	4.48397e-05	0	0	0	0
4388981	0	0	0	0	0	0	0	0	0	0	0	0	0	0	0	0	0	0	0	0	0	0	0	0	0	0	0	0	0	0	0	4.39348e-05	0	0	0	0	0	0	0	0	0	0	0	0	0	0	0	0	0
UTAX.OTU.13153	0	0	0	0	0	0	0	0	0	0	0	0	0	0	0	0	0	0	0	0	0	4.37187e-05	0	0	0	0	0	0	0	0	0	0	0	0	0	0	0	0	0	0	0	0	0	0	0	0	0	0	0
UTAX.OTU.15060	0	0	0	0	0	0	0	0	0	0	0	0	0	0	0	0	0	0	0	0	0	4.37187e-05	0	0	0	0	0	0	0	0	0	0	0	0	0	0	0	0	0	0	0	0	0	0	0	0	0	0	0
815085	0	0	0	0	0	0	0	0	0	0	0	0	0	0	0	0	0	0	0	0	0	0	0	0	0	0	0	0	0	0	0	0	4.35768e-05	0	0	0	0	0	0	0	0	0	0	0	0	0	0	0	0
UTAX.OTU.8490	0	0	0	0	0	0	0	0	0	0	0	0	0	0	0	0	0	0	0	0	0	0	0	0	0	0	0	0	0	0	0	0	0	0	0	4.35376e-05	0	0	0	0	0	0	0	0	0	0	0	0	0
1125797	0	0	0	0	0	0	0	0	0	0	0	0	0	0	0	0	0	0	0	0	0	0	0	0	0	0	0	0	0	0	0	0	0	0	0	4.35376e-05	0	0	0	0	0	0	0	0	0	0	0	0	0
1130875	0	0	0	0	0	0	0	0	0	0	0	0	0	0	0	0	0	0	0	0	0	0	0	0	0	0	0	0	0	0	0	0	0	0	0	4.35376e-05	0	0	0	0	0	0	0	0	0	0	0	0	0
UTAX.OTU.8676	0	0	0	0	0	0	0	0	0	0	0	0	0	0	0	0	0	0	0	0	0	0	0	0	0	0	0	0	0	0	0	0	0	0	0	4.35376e-05	0	0	0	0	0	0	0	0	0	0	0	0	0
102102	0	0	0	0	0	0	0	0	0	0	0	0	0	0	0	0	0	0	0	0	0	0	0	4.28506e-05	0	0	0	0	0	0	0	0	0	0	0	0	0	0	0	0	0	0	0	0	0	0	0	0	0
UTAX.OTU.5732	0	0	0	0	0	0	0	0	0	0	0	0	0	0	0	0	0	0	0	0	0	0	0	4.28506e-05	0	0	0	0	0	0	0	0	0	0	0	0	0	0	0	0	0	0	0	0	0	0	0	0	0
UTAX.OTU.723	0	0	0	0	0	0	0	0	0	0	0	0	0	0	0	0	0	0	0	0	0	0	0	4.28506e-05	0	0	0	0	0	0	0	0	0	0	0	0	0	0	0	0	0	0	0	0	0	0	0	0	0
UTAX.OTU.8950	0	0	0	0	0	0	0	0	0	0	0	0	0	0	0	0	0	0	0	0	0	0	0	0	0	0	0	0	0	0	0	0	0	0	0	0	0	0	0	4.2774e-05	0	0	0	0	0	0	0	0	0
219154	0	0	0	0	0	0	0	0	0	0	0	0	4.23789e-05	0	0	0	0	0	0	0	0	0	0	0	0	0	0	0	0	0	0	0	0	0	0	0	0	0	0	0	0	0	0	0	0	0	0	0	0
UTAX.OTU.6676	0	0	0	0	0	0	0	0	0	0	0	0	4.23789e-05	0	0	0	0	0	0	0	0	0	0	0	0	0	0	0	0	0	0	0	0	0	0	0	0	0	0	0	0	0	0	0	0	0	0	0	0
633617	0	0	0	0	0	0	0	4.16077e-05	0	0	0	0	0	0	0	0	0	0	0	0	0	0	0	0	0	0	0	0	0	0	0	0	0	0	0	0	0	0	0	0	0	0	0	0	0	0	0	0	0
219059	0	0	0	0	0	0	0	0	0	0	0	0	0	0	0	0	0	4.10709e-05	0	0	0	0	0	0	0	0	0	0	0	0	0	0	0	0	0	0	0	0	0	0	0	0	0	0	0	0	0	0	0
2084719	0	0	0	0	0	0	0	0	0	0	0	0	0	0	0	0	0	0	0	4.08475e-05	0	0	0	0	0	0	0	0	0	0	0	0	0	0	0	0	0	0	0	0	0	0	0	0	0	0	0	0	0
251398	0	0	0	0	0	0	0	0	0	0	0	0	0	0	0	0	0	0	0	4.08475e-05	0	0	0	0	0	0	0	0	0	0	0	0	0	0	0	0	0	0	0	0	0	0	0	0	0	0	0	0	0
4380570	0	0	0	0	0	0	0	0	0	0	0	0	0	0	0	0	0	0	0	0	0	0	0	0	0	0	0	0	0	0	0	0	0	0	0	0	4.01432e-05	0	0	0	0	0	0	0	0	0	0	0	0
UTAX.OTU.5292	0	0	0	0	0	0	0	0	0	0	0	0	0	0	0	0	0	0	0	0	0	0	0	0	0	0	0	0	0	0	0	0	0	0	0	0	4.01432e-05	0	0	0	0	0	0	0	0	0	0	0	0
UTAX.OTU.7386	0	0	0	0	0	0	0	0	0	0	0	0	0	4.00432e-05	0	0	0	0	0	0	0	0	0	0	0	0	0	0	0	0	0	0	0	0	0	0	0	0	0	0	0	0	0	0	0	0	0	0	0
UTAX.OTU.17689	0	0	0	0	0	0	0	0	0	0	0	0	0	4.00432e-05	0	0	0	0	0	0	0	0	0	0	0	0	0	0	0	0	0	0	0	0	0	0	0	0	0	0	0	0	0	0	0	0	0	0	0
4344588	0	0	0	0	0	0	0	0	0	0	0	0	0	4.00432e-05	0	0	0	0	0	0	0	0	0	0	0	0	0	0	0	0	0	0	0	0	0	0	0	0	0	0	0	0	0	0	0	0	0	0	0
566307	0	0	0	0	0	0	0	0	0	0	0	0	0	4.00432e-05	0	0	0	0	0	0	0	0	0	0	0	0	0	0	0	0	0	0	0	0	0	0	0	0	0	0	0	0	0	0	0	0	0	0	0
4351848	0	0	0	0	0	0	0	0	0	0	0	0	0	4.00432e-05	0	0	0	0	0	0	0	0	0	0	0	0	0	0	0	0	0	0	0	0	0	0	0	0	0	0	0	0	0	0	0	0	0	0	0
UTAX.OTU.14591	0	0	0	0	0	0	0	0	0	0	0	0	0	4.00432e-05	0	0	0	0	0	0	0	0	0	0	0	0	0	0	0	0	0	0	0	0	0	0	0	0	0	0	0	0	0	0	0	0	0	0	0
UTAX.OTU.1318	0	0	0	0	0	0	0	0	0	0	0	0	0	4.00432e-05	0	0	0	0	0	0	0	0	0	0	0	0	0	0	0	0	0	0	0	0	0	0	0	0	0	0	0	0	0	0	0	0	0	0	0
1115170	0	0	0	0	0	0	0	0	0	0	0	0	0	4.00432e-05	0	0	0	0	0	0	0	0	0	0	0	0	0	0	0	0	0	0	0	0	0	0	0	0	0	0	0	0	0	0	0	0	0	0	0
UTAX.OTU.5202	0	0	0	0	0	0	0	0	0	0	0	3.87567e-05	0	0	0	0	0	0	0	0	0	0	0	0	0	0	0	0	0	0	0	0	0	0	0	0	0	0	0	0	0	0	0	0	0	0	0	0	0
UTAX.OTU.14651	0	0	0	0	0	0	0	0	0	0	0	3.87567e-05	0	0	0	0	0	0	0	0	0	0	0	0	0	0	0	0	0	0	0	0	0	0	0	0	0	0	0	0	0	0	0	0	0	0	0	0	0
930222	0	0	0	0	0	0	0	0	0	0	0	0	0	0	0	0	0	0	0	0	0	0	0	0	0	0	0	0	0	0	0	0	0	3.87244e-05	0	0	0	0	0	0	0	0	0	0	0	0	0	0	0
UTAX.OTU.16693	0	0	0	0	0	0	0	0	0	0	0	0	0	0	0	0	0	0	0	0	0	0	0	0	0	0	0	0	0	0	0	0	0	3.87244e-05	0	0	0	0	0	0	0	0	0	0	0	0	0	0	0
UTAX.OTU.11256	0	0	0	0	0	0	0	0	0	0	0	0	0	0	0	0	0	0	0	0	0	0	0	0	0	0	0	0	0	0	0	0	0	0	0	0	0	0	0	0	0	0	0	3.85119e-05	0	0	0	0	0
UTAX.OTU.9554	0	0	0	0	0	0	0	0	0	0	0	0	0	0	0	0	0	0	0	0	0	0	0	0	0	0	0	0	0	0	0	0	0	0	0	0	0	0	0	0	0	0	0	0	0	0	0	0	0
UTAX.OTU.13071	0	0	0	0	0	0	0	0	0	0	0	0	0	0	0	0	0	0	0	0	0	0	0	0	0	0	0	0	0	0	0	0	0	0	0	0	0	0	0	0	0	0	0	0	0	0	0	0	0
UTAX.OTU.131	0	0	0	0	0	0	0	0	0	0	0	0	0	0	0	0	0	0	0	0	0	0	0	3.80894e-05	0	0	0	0	0	0	0	0	0	0	0	0	0	0	0	0	0	0	0	0	0	0	0	0	0
UTAX.OTU.2984	0	0	0	0	0	0	0	0	0	0	0	0	0	0	0	0	0	0	0	0	0	0	0	3.80894e-05	0	0	0	0	0	0	0	0	0	0	0	0	0	0	0	0	0	0	0	0	0	0	0	0	0
665228	0	0	0	0	0	0	0	0	0	0	0	0	0	0	0	0	0	0	0	0	0	0	0	3.80894e-05	0	0	0	0	0	0	0	0	0	0	0	0	0	0	0	0	0	0	0	0	0	0	0	0	0
UTAX.OTU.9887	0	0	0	0	0	0	0	0	0	0	0	0	0	0	0	0	0	0	0	0	0	0	0	0	0	0	0	0	0	0	0	0	0	0	0	0	0	0	0	0	3.64179e-05	0	0	0	0	0	0	0	0
UTAX.OTU.11247	0	0	0	0	0	0	0	0	0	0	0	0	0	0	0	0	0	0	0	0	0	0	0	0	0	0	0	0	0	0	0	0	0	0	0	0	0	0	0	0	3.64179e-05	0	0	0	0	0	0	0	0
UTAX.OTU.10340	0	0	0	0	0	0	0	0	0	0	0	0	0	0	0	0	0	0	0	0	0	0	0	0	0	0	0	0	0	0	0	0	0	0	0	0	0	0	0	0	3.64179e-05	0	0	0	0	0	0	0	0
UTAX.OTU.9458	0	0	0	0	0	0	0	0	0	0	0	0	0	0	0	0	3.64078e-05	0	0	0	0	0	0	0	0	0	0	0	0	0	0	0	0	0	0	0	0	0	0	0	0	0	0	0	0	0	0	0	0
UTAX.OTU.1167	0	0	0	0	0	0	0	0	0	0	0	0	0	0	0	0	0	0	0	0	0	0	0	0	0	0	0	0	0	0	3.58989e-05	0	0	0	0	0	0	0	0	0	0	0	0	0	0	0	0	0	0
1049818	0	0	0	0	0	0	0	0	0	0	0	0	0	0	0	0	0	0	0	0	0	0	0	0	0	0	0	0	0	0	3.58989e-05	0	0	0	0	0	0	0	0	0	0	0	0	0	0	0	0	0	0
931593	0	0	0	0	0	0	0	0	0	0	0	0	0	0	0	0	0	0	0	0	0	0	0	0	0	0	0	0	0	0	3.58989e-05	0	0	0	0	0	0	0	0	0	0	0	0	0	0	0	0	0	0
UTAX.OTU.12930	0	0	0	0	0	0	0	0	0	0	0	0	0	0	0	0	0	0	0	0	0	0	0	0	0	0	0	0	0	0	3.58989e-05	0	0	0	0	0	0	0	0	0	0	0	0	0	0	0	0	0	0
561103	0	0	0	0	0	0	0	0	0	0	0	0	0	0	0	0	0	0	0	0	0	0	0	0	0	0	0	0	0	0	3.58989e-05	0	0	0	0	0	0	0	0	0	0	0	0	0	0	0	0	0	0
UTAX.OTU.7602	0	0	0	0	0	0	0	0	0	0	0	0	0	0	0	0	0	0	0	0	0	0	0	0	0	0	0	0	0	0	0	0	0	0	0	0	0	0	0	0	0	0	0	0	0	0	0	0	0
60591	0	0	0	0	0	0	0	0	0	0	3.48012e-05	0	0	0	0	0	0	0	0	0	0	0	0	0	0	0	0	0	0	0	0	0	0	0	0	0	0	0	0	0	0	0	0	0	0	0	0	0	0
UTAX.OTU.229	0	0	0	0	0	0	0	0	0	0	0	0	0	0	0	0	0	0	0	3.45633e-05	0	0	0	0	0	0	0	0	0	0	0	0	0	0	0	0	0	0	0	0	0	0	0	0	0	0	0	0	0
UTAX.OTU.15518	0	0	0	0	0	0	0	0	0	0	0	0	0	0	0	0	0	0	0	0	0	0	0	0	0	0	0	0	0	0	0	0	0	0	0	0	0	0	0	0	0	0	3.43324e-05	0	0	0	0	0	0
619060	0	0	0	0	0	0	0	0	0	0	0	0	0	0	0	0	0	3.42257e-05	0	0	0	0	0	0	0	0	0	0	0	0	0	0	0	0	0	0	0	0	0	0	0	0	0	0	0	0	0	0	0
389682	0	0	0	0	0	0	0	0	0	0	0	0	0	0	0	0	0	3.42257e-05	0	0	0	0	0	0	0	0	0	0	0	0	0	0	0	0	0	0	0	0	0	0	0	0	0	0	0	0	0	0	0
UTAX.OTU.14520	0	0	0	0	0	0	0	0	0	0	0	0	0	0	0	0	0	0	0	0	0	0	0	0	0	0	3.36933e-05	0	0	0	0	0	0	0	0	0	0	0	0	0	0	0	0	0	0	0	0	0	0
UTAX.OTU.10352	0	0	0	0	0	0	0	0	0	0	0	0	0	0	0	0	0	0	0	0	0	0	0	0	0	3.34745e-05	0	0	0	0	0	0	0	0	0	0	0	0	0	0	0	0	0	0	0	0	0	0	0
218869	0	0	0	0	0	0	0	0	0	0	0	0	0	0	0	0	0	0	0	0	0	0	0	0	0	3.34745e-05	0	0	0	0	0	0	0	0	0	0	0	0	0	0	0	0	0	0	0	0	0	0	0
UTAX.OTU.255	0	0	0	0	0	0	0	0	0	0	0	0	0	0	0	0	0	0	0	0	0	0	0	0	0	3.34745e-05	0	0	0	0	0	0	0	0	0	0	0	0	0	0	0	0	0	0	0	0	0	0	0
404492	0	0	0	0	0	0	0	0	0	0	0	0	0	0	0	0	0	0	0	0	0	0	0	0	0	0	0	0	0	0	0	0	0	0	0	0	0	0	0	0	0	0	0	0	0	0	0	0	0
UTAX.OTU.4791	0	0	0	0	0	0	0	0	0	0	0	0	0	0	0	0	0	0	0	0	0	0	0	3.33283e-05	0	0	0	0	0	0	0	0	0	0	0	0	0	0	0	0	0	0	0	0	0	0	0	0	0
145468	0	0	0	0	0	0	0	0	0	0	0	0	0	0	0	0	0	0	0	0	0	0	0	3.33283e-05	0	0	0	0	0	0	0	0	0	0	0	0	0	0	0	0	0	0	0	0	0	0	0	0	0
UTAX.OTU.1294	0	0	0	0	0	0	0	0	0	0	0	0	0	0	0	0	0	0	0	0	0	0	0	3.33283e-05	0	0	0	0	0	0	0	0	0	0	0	0	0	0	0	0	0	0	0	0	0	0	0	0	0
2345047	0	0	0	0	0	0	0	0	0	0	0	0	0	0	0	0	0	0	0	0	0	0	0	3.33283e-05	0	0	0	0	0	0	0	0	0	0	0	0	0	0	0	0	0	0	0	0	0	0	0	0	0
4344472	0	0	0	0	0	0	0	0	0	0	0	0	0	0	0	0	0	0	0	0	0	0	0	0	0	0	0	3.32602e-05	0	0	0	0	0	0	0	0	0	0	0	0	0	0	0	0	0	0	0	0	0
UTAX.OTU.5655	0	0	0	0	0	0	0	0	0	0	0	0	0	0	0	0	0	0	0	0	0	0	0	0	0	0	0	3.32602e-05	0	0	0	0	0	0	0	0	0	0	0	0	0	0	0	0	0	0	0	0	0
UTAX.OTU.12183	0	0	0	0	0	0	0	0	0	0	0	0	0	0	0	0	0	0	0	0	0	0	0	0	0	0	0	3.32602e-05	0	0	0	0	0	0	0	0	0	0	0	0	0	0	0	0	0	0	0	0	0
UTAX.OTU.10959	0	0	0	0	0	0	0	0	0	0	0	0	0	0	0	0	0	0	0	0	0	0	0	0	0	0	0	3.32602e-05	0	0	0	0	0	0	0	0	0	0	0	0	0	0	0	0	0	0	0	0	0
UTAX.OTU.10964	0	0	0	0	0	0	0	0	0	0	0	0	0	0	0	0	0	0	0	0	0	0	0	0	0	0	0	3.32602e-05	0	0	0	0	0	0	0	0	0	0	0	0	0	0	0	0	0	0	0	0	0
UTAX.OTU.5398	0	0	0	0	0	0	0	0	0	0	0	0	0	0	0	0	0	0	0	0	0	0	0	0	0	0	0	3.32602e-05	0	0	0	0	0	0	0	0	0	0	0	0	0	0	0	0	0	0	0	0	0
228500	0	0	0	0	0	0	0	0	0	0	0	0	0	0	0	0	0	0	0	0	0	0	0	0	0	0	0	3.32602e-05	0	0	0	0	0	0	0	0	0	0	0	0	0	0	0	0	0	0	0	0	0
UTAX.OTU.10111	0	0	0	0	0	0	0	0	0	0	0	0	0	0	0	0	0	0	0	0	0	0	0	0	0	0	0	3.32602e-05	0	0	0	0	0	0	0	0	0	0	0	0	0	0	0	0	0	0	0	0	0
UTAX.OTU.16207	0	0	0	0	0	0	0	0	0	0	0	0	0	0	0	0	0	0	0	0	0	0	0	0	0	0	0	3.32602e-05	0	0	0	0	0	0	0	0	0	0	0	0	0	0	0	0	0	0	0	0	0
4021961	0	0	0	0	0	0	0	0	0	0	0	0	0	0	0	0	0	0	0	0	0	0	0	0	0	0	0	3.32602e-05	0	0	0	0	0	0	0	0	0	0	0	0	0	0	0	0	0	0	0	0	0
156581	0	0	0	0	0	0	0	0	0	0	0	0	0	0	0	0	0	0	0	0	0	0	0	0	0	0	0	3.32602e-05	0	0	0	0	0	0	0	0	0	0	0	0	0	0	0	0	0	0	0	0	0
330883	0	0	0	0	0	0	0	0	0	0	0	0	0	0	0	0	0	0	0	0	0	0	0	0	0	0	0	3.32602e-05	0	0	0	0	0	0	0	0	0	0	0	0	0	0	0	0	0	0	0	0	0
3691868	0	0	0	0	0	0	0	0	0	0	0	0	0	0	0	0	0	0	0	0	0	0	0	0	0	0	0	3.32602e-05	0	0	0	0	0	0	0	0	0	0	0	0	0	0	0	0	0	0	0	0	0
UTAX.OTU.7343	0	0	0	0	0	0	0	0	0	0	0	0	0	0	0	0	0	0	0	0	0	0	0	0	0	0	0	0	0	0	0	0	0	0	3.32248e-05	0	0	0	0	0	0	0	0	0	0	0	0	0	0
UTAX.OTU.7225	0	0	0	0	0	0	0	0	0	0	0	0	0	0	0	0	0	0	0	0	0	0	0	0	0	0	0	0	0	0	0	0	0	0	3.32248e-05	0	0	0	0	0	0	0	0	0	0	0	0	0	0
UTAX.OTU.6443	0	0	0	0	0	0	0	0	0	0	0	0	0	0	0	0	0	0	0	0	0	0	0	0	0	0	0	0	0	0	0	0	0	0	3.32248e-05	0	0	0	0	0	0	0	0	0	0	0	0	0	0
UTAX.OTU.7410	0	0	0	0	0	0	0	0	0	0	0	0	0	0	0	0	0	0	0	0	0	0	0	0	0	0	0	0	0	0	0	0	0	0	3.32248e-05	0	0	0	0	0	0	0	0	0	0	0	0	0	0
1131182	0	0	0	0	0	0	3.24444e-05	0	0	0	0	0	0	0	0	0	0	0	0	0	0	0	0	0	0	0	0	0	0	0	0	0	0	0	0	0	0	0	0	0	0	0	0	0	0	0	0	0	0
535261	0	0	0	0	0	0	3.24444e-05	0	0	0	0	0	0	0	0	0	0	0	0	0	0	0	0	0	0	0	0	0	0	0	0	0	0	0	0	0	0	0	0	0	0	0	0	0	0	0	0	0	0
UTAX.OTU.308	0	0	0	0	0	0	3.24444e-05	0	0	0	0	0	0	0	0	0	0	0	0	0	0	0	0	0	0	0	0	0	0	0	0	0	0	0	0	0	0	0	0	0	0	0	0	0	0	0	0	0	0
1108043	0	0	0	0	0	0	3.24444e-05	0	0	0	0	0	0	0	0	0	0	0	0	0	0	0	0	0	0	0	0	0	0	0	0	0	0	0	0	0	0	0	0	0	0	0	0	0	0	0	0	0	0
UTAX.OTU.1834	0	0	0	0	0	0	3.24444e-05	0	0	0	0	0	0	0	0	0	0	0	0	0	0	0	0	0	0	0	0	0	0	0	0	0	0	0	0	0	0	0	0	0	0	0	0	0	0	0	0	0	0
320262	0	0	0	0	0	0	3.24444e-05	0	0	0	0	0	0	0	0	0	0	0	0	0	0	0	0	0	0	0	0	0	0	0	0	0	0	0	0	0	0	0	0	0	0	0	0	0	0	0	0	0	0
UTAX.OTU.1638	0	0	0	0	0	0	3.24444e-05	0	0	0	0	0	0	0	0	0	0	0	0	0	0	0	0	0	0	0	0	0	0	0	0	0	0	0	0	0	0	0	0	0	0	0	0	0	0	0	0	0	0
UTAX.OTU.114	0	0	0	0	0	0	3.24444e-05	0	0	0	0	0	0	0	0	0	0	0	0	0	0	0	0	0	0	0	0	0	0	0	0	0	0	0	0	0	0	0	0	0	0	0	0	0	0	0	0	0	0
305127	0	0	0	0	0	0	3.24444e-05	0	0	0	0	0	0	0	0	0	0	0	0	0	0	0	0	0	0	0	0	0	0	0	0	0	0	0	0	0	0	0	0	0	0	0	0	0	0	0	0	0	0
591337	0	0	0	0	0	0	3.24444e-05	0	0	0	0	0	0	0	0	0	0	0	0	0	0	0	0	0	0	0	0	0	0	0	0	0	0	0	0	0	0	0	0	0	0	0	0	0	0	0	0	0	0
4276711	0	0	0	0	0	0	3.24444e-05	0	0	0	0	0	0	0	0	0	0	0	0	0	0	0	0	0	0	0	0	0	0	0	0	0	0	0	0	0	0	0	0	0	0	0	0	0	0	0	0	0	0
272561	0	0	0	0	0	0	3.24444e-05	0	0	0	0	0	0	0	0	0	0	0	0	0	0	0	0	0	0	0	0	0	0	0	0	0	0	0	0	0	0	0	0	0	0	0	0	0	0	0	0	0	0
4371217	0	0	0	0	0	0	3.24444e-05	0	0	0	0	0	0	0	0	0	0	0	0	0	0	0	0	0	0	0	0	0	0	0	0	0	0	0	0	0	0	0	0	0	0	0	0	0	0	0	0	0	0
269548	0	0	0	0	0	0	3.24444e-05	0	0	0	0	0	0	0	0	0	0	0	0	0	0	0	0	0	0	0	0	0	0	0	0	0	0	0	0	0	0	0	0	0	0	0	0	0	0	0	0	0	0
UTAX.OTU.381	0	0	0	0	0	0	3.24444e-05	0	0	0	0	0	0	0	0	0	0	0	0	0	0	0	0	0	0	0	0	0	0	0	0	0	0	0	0	0	0	0	0	0	0	0	0	0	0	0	0	0	0
4483532	0	0	0	0	0	0	3.24444e-05	0	0	0	0	0	0	0	0	0	0	0	0	0	0	0	0	0	0	0	0	0	0	0	0	0	0	0	0	0	0	0	0	0	0	0	0	0	0	0	0	0	0
698344	0	0	0	0	0	0	3.24444e-05	0	0	0	0	0	0	0	0	0	0	0	0	0	0	0	0	0	0	0	0	0	0	0	0	0	0	0	0	0	0	0	0	0	0	0	0	0	0	0	0	0	0
UTAX.OTU.593	0	0	0	0	0	0	3.24444e-05	0	0	0	0	0	0	0	0	0	0	0	0	0	0	0	0	0	0	0	0	0	0	0	0	0	0	0	0	0	0	0	0	0	0	0	0	0	0	0	0	0	0
UTAX.OTU.959	0	0	0	0	0	0	0	0	0	0	0	0	0	0	0	0	0	0	0	0	0	0	0	0	0	0	0	0	3.22818e-05	0	0	0	0	0	0	0	0	0	0	0	0	0	0	0	0	0	0	0	0
4457	0	0	0	0	0	0	0	0	0	0	0	0	0	0	0	0	0	0	0	0	0	0	0	0	0	0	0	0	3.22818e-05	0	0	0	0	0	0	0	0	0	0	0	0	0	0	0	0	0	0	0	0
575694	0	0	0	0	0	0	0	0	0	0	0	0	0	0	0	0	0	0	0	0	0	0	0	0	0	0	0	0	3.22818e-05	0	0	0	0	0	0	0	0	0	0	0	0	0	0	0	0	0	0	0	0
UTAX.OTU.449	0	0	0	0	0	0	0	0	0	0	0	0	0	0	3.22362e-05	0	0	0	0	0	0	0	0	0	0	0	0	0	0	0	0	0	0	0	0	0	0	0	0	0	0	0	0	0	0	0	0	0	0
UTAX.OTU.4915	0	0	0	0	0	0	0	0	0	0	0	0	0	0	3.22362e-05	0	0	0	0	0	0	0	0	0	0	0	0	0	0	0	0	0	0	0	0	0	0	0	0	0	0	0	0	0	0	0	0	0	0
807475	0	0	0	0	0	0	0	0	0	0	0	0	0	0	3.22362e-05	0	0	0	0	0	0	0	0	0	0	0	0	0	0	0	0	0	0	0	0	0	0	0	0	0	0	0	0	0	0	0	0	0	0
693282	0	0	0	0	0	0	0	0	0	0	0	0	0	0	3.22362e-05	0	0	0	0	0	0	0	0	0	0	0	0	0	0	0	0	0	0	0	0	0	0	0	0	0	0	0	0	0	0	0	0	0	0
UTAX.OTU.607	0	0	0	0	0	0	0	0	0	0	0	0	0	0	3.22362e-05	0	0	0	0	0	0	0	0	0	0	0	0	0	0	0	0	0	0	0	0	0	0	0	0	0	0	0	0	0	0	0	0	0	0
UTAX.OTU.15610	0	0	0	0	0	0	0	0	0	0	0	0	0	0	0	0	0	0	0	0	0	0	0	0	0	0	0	0	0	0	0	0	0	0	0	0	0	0	0	0	0	3.21182e-05	0	0	0	0	0	0	0
UTAX.OTU.5792	0	0	0	0	0	0	0	0	0	0	0	0	0	0	0	0	0	0	0	0	0	0	0	0	0	0	0	0	0	0	0	0	0	0	0	0	3.21146e-05	0	0	0	0	0	0	0	0	0	0	0	0
1025017	0	0	0	0	0	0	0	0	0	0	0	0	0	0	0	0	0	0	0	0	0	0	0	0	0	0	0	0	0	0	0	0	0	0	0	0	0	3.19545e-05	0	0	0	0	0	0	0	0	0	0	0
139828	0	0	0	0	0	0	0	0	0	0	0	0	0	0	0	0	0	0	0	0	0	0	0	0	0	0	0	0	0	0	0	0	0	0	0	0	0	3.19545e-05	0	0	0	0	0	0	0	0	0	0	0
UTAX.OTU.13446	0	0	0	0	0	0	0	0	0	0	0	0	0	0	0	0	0	0	0	0	0	0	0	0	0	0	0	0	0	0	0	0	0	0	0	0	0	3.19545e-05	0	0	0	0	0	0	0	0	0	0	0
UTAX.OTU.17642	0	0	0	0	0	0	0	0	0	0	0	0	0	0	0	0	0	0	0	0	0	0	0	0	0	0	0	0	0	0	0	0	0	0	0	0	0	3.19545e-05	0	0	0	0	0	0	0	0	0	0	0
4332829	0	0	0	0	0	0	0	0	0	0	0	0	0	0	0	0	0	0	0	3.14211e-05	0	0	0	0	0	0	0	0	0	0	0	0	0	0	0	0	0	0	0	0	0	0	0	0	0	0	0	0	0
UTAX.OTU.9160	0	0	0	0	0	0	0	0	0	0	0	0	0	0	0	0	0	0	0	0	0	0	0	0	0	0	0	0	0	0	0	0	0	0	0	0	0	0	0	0	0	0	0	0	0	0	3.00535e-05	0	0
UTAX.OTU.7080	0	0	0	0	0	0	0	0	0	0	0	0	0	0	0	0	0	0	0	0	0	0	0	0	0	0	0	0	0	0	0	0	0	0	0	0	0	0	0	0	0	0	0	0	0	0	3.00535e-05	0	0
UTAX.OTU.15018	0	0	0	0	0	0	0	0	0	0	0	0	0	0	0	0	0	0	0	0	0	0	0	0	0	0	0	0	0	0	0	0	0	0	0	0	0	0	0	0	0	0	0	0	0	0	3.00535e-05	0	0
UTAX.OTU.11982	0	0	0	0	0	0	0	0	0	0	0	0	0	0	0	0	0	0	0	0	0	0	0	0	0	0	0	0	0	0	0	0	0	0	0	0	0	0	0	0	0	0	0	0	0	0	3.00535e-05	0	0
UTAX.OTU.9509	0	0	0	0	0	0	0	0	0	0	0	0	0	0	0	0	0	0	0	0	0	0	0	0	0	0	0	0	0	0	0	0	0	0	0	0	0	0	0	0	0	0	0	0	0	0	3.00535e-05	0	0
UTAX.OTU.10632	0	0	0	0	0	0	0	0	0	0	0	0	0	0	0	0	0	0	0	0	0	0	0	0	0	0	0	0	0	0	0	0	0	0	0	0	0	0	0	0	0	0	0	0	0	0	3.00535e-05	0	0
UTAX.OTU.13948	0	0	0	0	0	0	0	0	0	0	0	0	0	0	0	0	0	0	0	0	0	0	0	0	0	0	0	0	0	0	0	0	0	0	0	0	0	0	0	0	0	0	0	0	0	0	3.00535e-05	0	0
UTAX.OTU.11718	0	0	0	0	0	0	0	0	0	0	0	0	0	0	0	0	0	0	0	0	0	0	0	0	0	0	0	0	0	0	0	0	0	0	0	0	0	0	0	0	0	0	0	0	2.98931e-05	0	0	0	0
UTAX.OTU.14437	0	0	0	0	0	0	0	0	0	0	0	0	0	0	0	0	0	0	0	0	0	0	0	0	0	0	0	0	0	0	0	0	0	0	0	0	0	0	0	0	0	0	0	0	2.98931e-05	0	0	0	0
555237	0	0	0	0	0	0	0	0	0	0	0	0	0	0	0	0	0	0	0	0	0	0	0	0	0	0	0	0	0	0	0	0	0	0	0	0	0	0	0	0	0	0	0	0	2.98931e-05	0	0	0	0
230258	0	0	0	0	0	0	0	0	0	0	0	0	0	0	0	0	0	0	0	0	0	0	0	0	0	0	0	0	0	0	0	0	0	0	0	2.9025e-05	0	0	0	0	0	0	0	0	0	0	0	0	0
251293	0	0	0	0	0	0	0	0	0	0	0	0	0	0	0	0	0	0	0	0	0	0	0	0	0	0	0	0	0	0	0	0	0	0	0	2.9025e-05	0	0	0	0	0	0	0	0	0	0	0	0	0
892891	0	0	0	0	0	0	0	0	0	0	0	0	0	0	0	0	0	0	0	0	0	0	0	0	0	0	0	0	0	0	0	0	0	0	0	2.9025e-05	0	0	0	0	0	0	0	0	0	0	0	0	0
625742	0	0	0	0	0	0	0	0	0	0	0	0	0	0	0	0	0	0	0	0	0	0	0	0	0	0	0	0	0	0	0	0	0	0	0	2.9025e-05	0	0	0	0	0	0	0	0	0	0	0	0	0
1625449	0	0	0	0	0	0	0	0	0	0	0	0	0	0	0	0	0	0	0	0	0	0	0	0	0	0	0	0	0	0	0	0	0	0	0	2.9025e-05	0	0	0	0	0	0	0	0	0	0	0	0	0
UTAX.OTU.10383	0	0	0	0	0	0	0	0	0	0	0	0	0	0	0	0	0	0	0	0	0	0	0	0	0	0	0	0	0	0	0	0	0	0	0	2.9025e-05	0	0	0	0	0	0	0	0	0	0	0	0	0
4304296	0	0	0	0	0	0	0	0	0	0	0	0	0	0	0	0	0	0	0	0	0	0	0	0	0	0	0	0	0	0	0	0	0	0	0	2.9025e-05	0	0	0	0	0	0	0	0	0	0	0	0	0
UTAX.OTU.6247	0	0	0	0	0	0	0	0	0	0	0	0	0	0	0	0	0	0	0	0	0	0	0	0	0	0	0	0	0	0	0	0	0	0	0	2.9025e-05	0	0	0	0	0	0	0	0	0	0	0	0	0
101445	0	0	0	0	0	0	0	0	0	0	0	0	0	0	0	0	0	0	0	0	0	0	0	0	0	0	0	0	0	0	0	0	0	0	0	0	0	0	0	0	0	0	0	0	0	0	0	0	2.88914e-05
UTAX.OTU.7532	0	0	0	0	0	0	0	0	0	0	0	0	0	0	0	0	0	0	0	0	0	0	0	0	0	0	0	0	0	0	0	0	0	0	0	0	0	0	0	0	0	0	0	0	0	0	0	0	2.88914e-05
UTAX.OTU.3092	0	0	0	0	0	0	0	0	0	0	0	0	0	0	0	0	0	0	0	0	0	0	0	2.85671e-05	0	0	0	0	0	0	0	0	0	0	0	0	0	0	0	0	0	0	0	0	0	0	0	0	0
UTAX.OTU.499	0	0	0	0	0	0	0	0	0	0	0	0	0	0	0	0	0	0	0	0	0	0	0	2.85671e-05	0	0	0	0	0	0	0	0	0	0	0	0	0	0	0	0	0	0	0	0	0	0	0	0	0
4141983	0	0	0	0	0	0	0	0	0	0	0	0	0	0	0	0	0	0	0	0	0	0	0	2.85671e-05	0	0	0	0	0	0	0	0	0	0	0	0	0	0	0	0	0	0	0	0	0	0	0	0	0
UTAX.OTU.16671	0	0	0	0	0	0	0	0	0	0	0	0	0	0	0	0	0	0	0	0	0	0	0	0	0	0	0	0	0	0	0	0	0	0	0	0	0	0	0	2.8516e-05	0	0	0	0	0	0	0	0	0
3027223	0	0	0	0	0	0	0	0	0	0	0	0	0	0	0	0	0	0	0	0	0	0	0	0	0	0	0	0	0	0	0	0	0	0	0	0	0	0	0	2.8516e-05	0	0	0	0	0	0	0	0	0
843373	0	0	0	0	0	0	0	0	0	0	0	0	0	0	0	0	0	0	0	2.8279e-05	0	0	0	0	0	0	0	0	0	0	0	0	0	0	0	0	0	0	0	0	0	0	0	0	0	0	0	0	0
UTAX.OTU.10711	0	0	0	0	0	0	0	0	0	0	0	0	2.82526e-05	0	0	0	0	0	0	0	0	0	0	0	0	0	0	0	0	0	0	0	0	0	0	0	0	0	0	0	0	0	0	0	0	0	0	0	0
873968	0	0	0	0	0	0	0	0	0	0	0	0	2.82526e-05	0	0	0	0	0	0	0	0	0	0	0	0	0	0	0	0	0	0	0	0	0	0	0	0	0	0	0	0	0	0	0	0	0	0	0	0
UTAX.OTU.12488	0	0	0	0	0	0	0	0	0	0	0	0	2.82526e-05	0	0	0	0	0	0	0	0	0	0	0	0	0	0	0	0	0	0	0	0	0	0	0	0	0	0	0	0	0	0	0	0	0	0	0	0
410072	0	0	0	0	0	0	0	0	0	0	0	0	2.82526e-05	0	0	0	0	0	0	0	0	0	0	0	0	0	0	0	0	0	0	0	0	0	0	0	0	0	0	0	0	0	0	0	0	0	0	0	0
UTAX.OTU.14827	0	0	0	0	0	0	0	0	0	0	0	0	0	0	0	0	0	0	2.73423e-05	0	0	0	0	0	0	0	0	0	0	0	0	0	0	0	0	0	0	0	0	0	0	0	0	0	0	0	0	0	0
556561	0	0	0	0	0	0	0	0	0	2.69651e-05	0	0	0	0	0	0	0	0	0	0	0	0	0	0	0	0	0	0	0	0	0	0	0	0	0	0	0	0	0	0	0	0	0	0	0	0	0	0	0
UTAX.OTU.163	0	0	0	0	0	0	0	0	0	2.69651e-05	0	0	0	0	0	0	0	0	0	0	0	0	0	0	0	0	0	0	0	0	0	0	0	0	0	0	0	0	0	0	0	0	0	0	0	0	0	0	0
1105376	0	0	0	0	0	0	0	0	0	2.69651e-05	0	0	0	0	0	0	0	0	0	0	0	0	0	0	0	0	0	0	0	0	0	0	0	0	0	0	0	0	0	0	0	0	0	0	0	0	0	0	0
4354888	0	0	0	0	0	0	0	0	0	2.69651e-05	0	0	0	0	0	0	0	0	0	0	0	0	0	0	0	0	0	0	0	0	0	0	0	0	0	0	0	0	0	0	0	0	0	0	0	0	0	0	0
104305	0	0	0	0	0	0	0	0	0	2.69651e-05	0	0	0	0	0	0	0	0	0	0	0	0	0	0	0	0	0	0	0	0	0	0	0	0	0	0	0	0	0	0	0	0	0	0	0	0	0	0	0
UTAX.OTU.1575	0	0	0	0	0	0	0	0	0	2.69651e-05	0	0	0	0	0	0	0	0	0	0	0	0	0	0	0	0	0	0	0	0	0	0	0	0	0	0	0	0	0	0	0	0	0	0	0	0	0	0	0
246246	0	0	0	0	0	0	0	0	0	2.69651e-05	0	0	0	0	0	0	0	0	0	0	0	0	0	0	0	0	0	0	0	0	0	0	0	0	0	0	0	0	0	0	0	0	0	0	0	0	0	0	0
275628	0	0	0	0	0	0	0	0	0	2.69651e-05	0	0	0	0	0	0	0	0	0	0	0	0	0	0	0	0	0	0	0	0	0	0	0	0	0	0	0	0	0	0	0	0	0	0	0	0	0	0	0
261064	0	0	0	0	0	0	0	0	0	2.69651e-05	0	0	0	0	0	0	0	0	0	0	0	0	0	0	0	0	0	0	0	0	0	0	0	0	0	0	0	0	0	0	0	0	0	0	0	0	0	0	0
544894	0	0	0	0	0	0	0	0	0	2.69651e-05	0	0	0	0	0	0	0	0	0	0	0	0	0	0	0	0	0	0	0	0	0	0	0	0	0	0	0	0	0	0	0	0	0	0	0	0	0	0	0
UTAX.OTU.15046	0	0	0	0	0	0	0	0	0	0	0	0	0	2.66955e-05	0	0	0	0	0	0	0	0	0	0	0	0	0	0	0	0	0	0	0	0	0	0	0	0	0	0	0	0	0	0	0	0	0	0	0
UTAX.OTU.1280	0	0	0	0	0	0	0	0	0	0	0	0	0	2.66955e-05	0	0	0	0	0	0	0	0	0	0	0	0	0	0	0	0	0	0	0	0	0	0	0	0	0	0	0	0	0	0	0	0	0	0	0
UTAX.OTU.11049	0	0	0	0	0	0	0	0	0	0	0	0	0	2.66955e-05	0	0	0	0	0	0	0	0	0	0	0	0	0	0	0	0	0	0	0	0	0	0	0	0	0	0	0	0	0	0	0	0	0	0	0
UTAX.OTU.9362	0	0	0	0	0	0	0	0	0	0	0	0	0	2.66955e-05	0	0	0	0	0	0	0	0	0	0	0	0	0	0	0	0	0	0	0	0	0	0	0	0	0	0	0	0	0	0	0	0	0	0	0
1137819	0	0	0	0	0	0	0	0	0	0	0	0	0	2.66955e-05	0	0	0	0	0	0	0	0	0	0	0	0	0	0	0	0	0	0	0	0	0	0	0	0	0	0	0	0	0	0	0	0	0	0	0
55851	0	0	0	0	0	0	0	0	0	0	0	0	0	2.66955e-05	0	0	0	0	0	0	0	0	0	0	0	0	0	0	0	0	0	0	0	0	0	0	0	0	0	0	0	0	0	0	0	0	0	0	0
3749795	0	0	0	0	0	0	0	0	0	0	0	0	0	2.66955e-05	0	0	0	0	0	0	0	0	0	0	0	0	0	0	0	0	0	0	0	0	0	0	0	0	0	0	0	0	0	0	0	0	0	0	0
UTAX.OTU.12329	0	0	0	0	0	0	0	0	0	0	0	0	0	2.66955e-05	0	0	0	0	0	0	0	0	0	0	0	0	0	0	0	0	0	0	0	0	0	0	0	0	0	0	0	0	0	0	0	0	0	0	0
UTAX.OTU.15291	0	0	0	0	0	0	0	0	0	0	0	0	0	2.66955e-05	0	0	0	0	0	0	0	0	0	0	0	0	0	0	0	0	0	0	0	0	0	0	0	0	0	0	0	0	0	0	0	0	0	0	0
UTAX.OTU.15248	0	0	0	0	0	0	0	0	0	0	0	0	0	2.66955e-05	0	0	0	0	0	0	0	0	0	0	0	0	0	0	0	0	0	0	0	0	0	0	0	0	0	0	0	0	0	0	0	0	0	0	0
144713	0	0	0	0	0	0	0	0	0	0	0	0	0	0	0	0	0	0	0	0	2.6648e-05	0	0	0	0	0	0	0	0	0	0	0	0	0	0	0	0	0	0	0	0	0	0	0	0	0	0	0	0
UTAX.OTU.8503	0	0	0	0	0	0	0	0	0	0	0	0	0	0	0	0	0	0	0	0	0	0	0	0	0	0	0	0	0	0	0	0	0	0	0	0	0	0	0	0	0	0	0	0	0	0	0	0	0
UTAX.OTU.4549	0	0	0	0	0	0	0	0	0	0	0	0	0	0	0	0	0	0	0	2.51369e-05	0	0	0	0	0	0	0	0	0	0	0	0	0	0	0	0	0	0	0	0	0	0	0	0	0	0	0	0	0
246149	0	0	0	0	0	0	0	0	0	0	0	0	0	0	0	0	0	0	0	2.51369e-05	0	0	0	0	0	0	0	0	0	0	0	0	0	0	0	0	0	0	0	0	0	0	0	0	0	0	0	0	0
150110	0	0	0	0	0	0	0	0	0	0	0	0	0	0	0	0	0	0	0	2.51369e-05	0	0	0	0	0	0	0	0	0	0	0	0	0	0	0	0	0	0	0	0	0	0	0	0	0	0	0	0	0
UTAX.OTU.257	0	0	0	0	0	0	0	0	0	0	0	0	0	0	0	0	0	0	0	0	0	0	0	0	0	0	0	0	0	0	0	0	0	0	0	0	0	0	0	0	0	0	0	0	0	0	0	0	0
3312247	0	0	0	0	0	0	0	0	0	0	0	0	0	0	0	0	0	0	0	0	0	0	0	0	0	0	0	0	0	0	0	0	0	0	0	0	0	0	0	0	0	0	0	0	0	0	0	0	0
113210	0	0	0	0	0	0	0	0	0	0	0	0	0	0	0	0	0	0	0	0	0	0	0	0	0	0	0	0	0	0	0	0	0	0	0	0	0	0	0	0	0	0	0	0	0	0	0	0	0
1133992	0	0	0	0	0	0	0	0	0	0	0	0	0	0	0	0	0	0	0	0	0	0	0	0	0	0	0	0	0	0	0	0	0	0	0	0	0	0	0	0	0	0	0	0	0	0	0	0	0
UTAX.OTU.197	0	0	0	0	0	0	0	0	0	0	0	0	0	0	0	0	0	0	0	0	0	0	0	0	0	0	0	0	0	0	0	0	0	0	0	0	0	0	0	0	0	0	0	0	0	0	0	0	0
UTAX.OTU.14247	0	0	0	0	0	0	0	0	0	0	0	0	0	0	0	0	0	0	0	0	0	0	0	0	0	0	0	0	0	0	0	0	0	0	0	0	0	0	0	0	0	0	0	0	0	0	0	0	0
3401140	0	0	0	0	0	0	0	0	0	0	0	0	0	0	0	0	0	0	0	0	0	0	0	0	0	0	0	0	0	0	0	0	0	0	0	0	0	0	0	0	0	0	0	0	0	0	0	0	0
555082	0	0	0	0	0	0	0	0	0	0	0	0	0	0	0	0	0	0	0	0	0	0	0	0	0	0	0	0	0	0	0	0	0	0	0	0	0	0	0	0	0	0	0	0	0	0	0	0	0
301926	0	0	0	0	0	0	0	0	0	0	0	0	0	0	0	0	0	0	0	0	0	0	0	0	0	0	0	0	0	0	0	0	0	0	0	0	0	0	0	0	0	0	0	0	0	0	0	0	0
136641	0	0	0	0	0	0	0	0	0	0	0	0	0	0	0	0	0	0	0	0	0	0	0	0	0	0	0	0	0	0	0	0	0	0	0	0	0	0	0	0	0	0	0	0	0	0	0	0	0
1120210	0	0	0	0	0	0	0	0	0	0	0	0	0	0	0	0	0	0	0	0	0	0	0	0	0	0	0	0	0	0	0	0	0	0	0	0	0	0	0	0	0	0	0	0	0	0	0	0	0
737897	0	0	0	0	0	0	0	0	0	0	0	0	0	0	0	0	0	0	0	0	0	0	0	0	0	0	0	0	0	0	0	0	0	0	0	0	0	0	0	0	0	0	0	0	0	0	0	0	0
256931	0	0	0	0	0	0	0	0	0	0	0	0	0	0	0	0	0	0	0	0	0	0	0	0	0	0	0	0	0	0	0	0	0	0	0	0	0	0	0	0	0	0	0	0	0	0	0	0	0
4375287	0	0	0	0	0	0	0	0	0	0	0	0	0	0	0	0	0	0	0	0	0	0	0	0	0	0	0	0	0	0	0	0	0	0	0	0	0	0	0	0	0	0	0	0	0	0	0	0	0
576721	0	0	0	0	0	0	0	0	0	0	0	0	0	0	0	0	0	0	0	0	0	0	0	0	0	0	0	0	0	0	0	0	0	0	0	0	0	0	0	0	0	0	0	0	0	0	0	0	0
UTAX.OTU.9246	0	0	0	0	0	0	0	0	0	0	0	0	0	0	0	0	0	0	0	0	0	0	0	0	0	0	0	0	0	0	0	0	0	0	0	0	0	0	0	0	0	0	0	0	0	0	0	0	0
4444528	0	0	0	0	0	0	0	0	0	0	0	0	0	0	0	0	2.42718e-05	0	0	0	0	0	0	0	0	0	0	0	0	0	0	0	0	0	0	0	0	0	0	0	0	0	0	0	0	0	0	0	0
103802	0	0	0	0	0	0	0	0	0	0	0	0	0	0	0	0	0	0	0	0	0	0	0	0	0	0	0	0	2.42113e-05	0	0	0	0	0	0	0	0	0	0	0	0	0	0	0	0	0	0	0	0
UTAX.OTU.8106	0	0	0	0	0	0	0	0	0	0	0	0	0	0	0	0	0	0	0	0	0	0	0	0	0	0	0	0	0	0	0	0	0	0	0	0	2.40859e-05	0	0	0	0	0	0	0	0	0	0	0	0
UTAX.OTU.2450	0	0	0	0	0	0	0	0	0	0	0	0	0	0	0	0	0	0	0	0	0	0	0	2.38059e-05	0	0	0	0	0	0	0	0	0	0	0	0	0	0	0	0	0	0	0	0	0	0	0	0	0
590004	0	0	0	0	0	0	0	0	0	0	0	0	0	0	0	0	0	0	0	0	0	0	0	2.38059e-05	0	0	0	0	0	0	0	0	0	0	0	0	0	0	0	0	0	0	0	0	0	0	0	0	0
807447	0	0	0	0	0	0	0	0	0	0	0	0	0	0	0	0	0	0	0	0	0	0	0	2.38059e-05	0	0	0	0	0	0	0	0	0	0	0	0	0	0	0	0	0	0	0	0	0	0	0	0	0
UTAX.OTU.1469	0	0	0	0	0	0	0	0	0	0	0	0	0	0	0	0	0	0	0	0	0	0	0	2.38059e-05	0	0	0	0	0	0	0	0	0	0	0	0	0	0	0	0	0	0	0	0	0	0	0	0	0
UTAX.OTU.9143	0	0	0	0	0	0	0	0	0	0	0	0	0	0	0	0	0	0	0	0	0	0	0	2.38059e-05	0	0	0	0	0	0	0	0	0	0	0	0	0	0	0	0	0	0	0	0	0	0	0	0	0
15688	0	0	0	0	0	0	0	0	0	0	0	0	0	0	0	0	0	0	0	0	0	0	0	2.38059e-05	0	0	0	0	0	0	0	0	0	0	0	0	0	0	0	0	0	0	0	0	0	0	0	0	0
839012	0	0	0	0	0	0	0	0	0	0	0	0	0	0	0	0	0	0	0	0	2.3317e-05	0	0	0	0	0	0	0	0	0	0	0	0	0	0	0	0	0	0	0	0	0	0	0	0	0	0	0	0
661798	0	0	0	0	0	0	0	0	0	0	0	0	0	0	0	0	0	0	0	0	2.3317e-05	0	0	0	0	0	0	0	0	0	0	0	0	0	0	0	0	0	0	0	0	0	0	0	0	0	0	0	0
UTAX.OTU.364	0	0	0	0	0	0	0	0	0	0	2.32008e-05	0	0	0	0	0	0	0	0	0	0	0	0	0	0	0	0	0	0	0	0	0	0	0	0	0	0	0	0	0	0	0	0	0	0	0	0	0	0
UTAX.OTU.11867	0	0	0	0	0	0	0	0	0	0	0	0	0	0	0	0	0	0	0	0	0	0	0	0	0	0	0	0	0	0	0	0	0	0	0	0	0	0	2.3175e-05	0	0	0	0	0	0	0	0	0	0
UTAX.OTU.15745	0	0	0	0	0	0	0	0	0	0	0	0	0	0	0	0	0	0	0	0	0	0	0	0	0	0	0	0	0	0	0	0	0	0	0	0	0	0	2.3175e-05	0	0	0	0	0	0	0	0	0	0
UTAX.OTU.10885	0	0	0	0	0	0	0	0	0	0	0	0	0	0	0	0	0	0	0	0	0	0	0	0	0	0	0	0	0	0	0	0	0	0	0	0	0	0	0	0	0	0	0	0	0	0	0	0	0
UTAX.OTU.17827	0	0	0	0	0	0	0	0	0	0	0	0	0	0	0	0	0	0	0	0	0	0	0	0	0	0	0	0	0	0	0	0	0	0	0	0	0	0	0	0	0	0	0	0	0	0	0	0	0
UTAX.OTU.11774	0	0	0	0	0	0	0	0	0	0	0	0	0	0	0	0	0	0	0	0	0	0	0	0	0	0	0	0	0	0	0	0	0	0	0	0	0	0	0	0	0	0	0	0	0	0	0	0	0
UTAX.OTU.12690	0	0	0	0	0	0	0	0	0	0	0	0	0	0	0	0	0	0	0	0	0	0	0	0	0	0	0	0	0	0	0	0	0	0	0	0	0	0	0	0	0	0	0	0	0	0	0	0	0
4333748	0	0	0	0	0	0	0	0	0	0	0	0	0	0	0	0	0	0	0	0	0	0	0	0	0	0	0	0	0	0	0	0	0	0	0	0	0	0	0	0	0	0	0	0	0	0	0	0	0
275614	0	0	0	0	0	0	0	0	0	0	0	0	0	0	0	0	0	0	0	0	0	0	0	0	0	0	0	0	0	0	0	0	0	0	0	0	0	0	0	0	0	0	0	0	0	0	0	0	0
UTAX.OTU.16164	0	0	0	0	0	0	0	0	0	0	0	0	0	0	0	0	0	0	0	0	0	0	0	0	0	0	0	0	0	0	0	0	0	0	2.21499e-05	0	0	0	0	0	0	0	0	0	0	0	0	0	0
343140	0	0	0	0	2.20374e-05	0	0	0	0	0	0	0	0	0	0	0	0	0	0	0	0	0	0	0	0	0	0	0	0	0	0	0	0	0	0	0	0	0	0	0	0	0	0	0	0	0	0	0	0
UTAX.OTU.15338	0	0	0	0	2.20374e-05	0	0	0	0	0	0	0	0	0	0	0	0	0	0	0	0	0	0	0	0	0	0	0	0	0	0	0	0	0	0	0	0	0	0	0	0	0	0	0	0	0	0	0	0
UTAX.OTU.3679	0	0	0	0	0	0	0	0	0	0	0	0	0	0	0	0	0	0	0	2.19948e-05	0	0	0	0	0	0	0	0	0	0	0	0	0	0	0	0	0	0	0	0	0	0	0	0	0	0	0	0	0
4405719	0	0	0	0	0	0	0	0	0	0	0	0	0	0	0	0	0	0	0	0	0	0	0	0	0	0	0	0	0	0	0	2.19674e-05	0	0	0	0	0	0	0	0	0	0	0	0	0	0	0	0	0
2183844	0	0	0	0	0	0	0	0	0	0	0	0	0	0	0	0	0	0	0	0	0	0	0	0	0	0	0	0	0	0	0	2.19674e-05	0	0	0	0	0	0	0	0	0	0	0	0	0	0	0	0	0
809638	0	0	0	0	0	0	0	0	0	0	0	0	0	0	0	0	0	0	0	0	0	0	0	0	0	0	0	0	0	0	0	2.19674e-05	0	0	0	0	0	0	0	0	0	0	0	0	0	0	0	0	0
818264	0	0	0	0	0	0	0	0	0	0	0	0	0	0	0	0	0	0	0	0	0	0	0	0	0	0	0	0	0	0	0	2.19674e-05	0	0	0	0	0	0	0	0	0	0	0	0	0	0	0	0	0
339039	0	0	0	0	0	0	0	0	0	0	0	0	0	0	0	0	0	0	0	0	0	0	0	0	0	0	0	0	0	0	0	2.19674e-05	0	0	0	0	0	0	0	0	0	0	0	0	0	0	0	0	0
UTAX.OTU.5845	0	0	0	0	0	0	0	0	0	0	0	0	0	0	0	0	0	0	0	0	0	0	0	0	0	0	0	0	0	0	0	2.19674e-05	0	0	0	0	0	0	0	0	0	0	0	0	0	0	0	0	0
4463932	0	0	0	0	0	0	0	0	0	0	0	0	0	0	0	0	0	0	0	0	0	0	0	0	0	0	0	0	0	0	0	2.19674e-05	0	0	0	0	0	0	0	0	0	0	0	0	0	0	0	0	0
4314419	0	0	0	0	0	0	0	0	0	0	0	0	0	0	0	0	0	0	0	0	0	0	0	0	0	0	0	0	0	0	0	2.19674e-05	0	0	0	0	0	0	0	0	0	0	0	0	0	0	0	0	0
189489	0	0	0	0	0	0	0	0	0	0	0	0	0	0	0	0	0	0	0	0	0	0	0	0	0	0	0	0	0	0	0	2.19674e-05	0	0	0	0	0	0	0	0	0	0	0	0	0	0	0	0	0
UTAX.OTU.8585	0	0	0	0	0	0	0	0	0	0	0	0	0	0	0	0	0	0	0	0	0	0	0	0	0	0	0	0	0	0	0	2.19674e-05	0	0	0	0	0	0	0	0	0	0	0	0	0	0	0	0	0
UTAX.OTU.17412	0	0	0	0	0	0	0	0	0	0	0	0	0	0	0	0	0	0	0	0	0	2.18594e-05	0	0	0	0	0	0	0	0	0	0	0	0	0	0	0	0	0	0	0	0	0	0	0	0	0	0	0
81734	0	0	0	0	0	0	0	0	0	0	0	0	0	0	0	0	0	0	0	0	0	0	0	0	0	0	0	0	0	0	0	0	2.17884e-05	0	0	0	0	0	0	0	0	0	0	0	0	0	0	0	0
UTAX.OTU.6408	0	0	0	0	0	0	0	0	0	0	0	0	0	0	0	0	0	0	0	0	0	0	0	0	0	0	0	0	0	0	0	0	2.17884e-05	0	0	0	0	0	0	0	0	0	0	0	0	0	0	0	0
4335431	0	0	0	0	0	0	0	0	0	0	0	0	0	0	0	0	0	0	0	0	0	0	0	0	0	0	0	0	0	0	0	0	2.17884e-05	0	0	0	0	0	0	0	0	0	0	0	0	0	0	0	0
331510	0	0	0	0	0	0	0	0	0	0	0	0	0	0	0	0	0	0	0	0	0	0	0	0	0	0	0	0	0	0	0	0	2.17884e-05	0	0	0	0	0	0	0	0	0	0	0	0	0	0	0	0
361902	0	0	0	0	0	0	0	0	0	0	0	0	0	0	0	0	0	0	0	0	0	0	0	0	0	0	0	0	0	0	0	0	2.17884e-05	0	0	0	0	0	0	0	0	0	0	0	0	0	0	0	0
UTAX.OTU.4188	0	0	0	0	0	0	0	0	0	0	0	0	0	0	0	0	0	0	0	0	0	0	0	0	0	0	0	0	0	0	0	0	2.17884e-05	0	0	0	0	0	0	0	0	0	0	0	0	0	0	0	0
92814	0	0	0	0	0	0	0	0	0	0	0	0	0	0	0	0	0	0	0	0	0	0	0	0	0	0	0	0	0	0	0	0	2.17884e-05	0	0	0	0	0	0	0	0	0	0	0	0	0	0	0	0
824272	0	0	0	0	0	0	0	0	0	0	0	0	0	0	0	0	0	0	0	0	0	0	0	0	0	0	0	0	0	0	0	0	2.17884e-05	0	0	0	0	0	0	0	0	0	0	0	0	0	0	0	0
1085838	0	0	0	0	0	0	0	0	0	0	0	0	0	0	0	0	0	0	0	0	0	0	0	0	0	0	0	0	0	0	0	0	2.17884e-05	0	0	0	0	0	0	0	0	0	0	0	0	0	0	0	0
861862	0	0	0	0	0	0	0	0	0	0	0	0	0	0	0	0	0	0	0	0	0	0	0	0	0	0	0	0	0	0	0	0	2.17884e-05	0	0	0	0	0	0	0	0	0	0	0	0	0	0	0	0
UTAX.OTU.16447	2.16854e-05	0	0	0	0	0	0	0	0	0	0	0	0	0	0	0	0	0	0	0	0	0	0	0	0	0	0	0	0	0	0	0	0	0	0	0	0	0	0	0	0	0	0	0	0	0	0	0	0
UTAX.OTU.16276	2.16854e-05	0	0	0	0	0	0	0	0	0	0	0	0	0	0	0	0	0	0	0	0	0	0	0	0	0	0	0	0	0	0	0	0	0	0	0	0	0	0	0	0	0	0	0	0	0	0	0	0
UTAX.OTU.11765	0	0	0	0	0	0	0	0	0	0	0	0	0	0	0	0	0	0	0	0	0	0	0	0	0	0	0	0	0	2.10886e-05	0	0	0	0	0	0	0	0	0	0	0	0	0	0	0	0	0	0	0
UTAX.OTU.16491	0	0	0	0	0	0	0	0	0	0	0	0	0	0	0	0	0	0	0	0	0	0	0	0	0	0	0	0	0	2.10886e-05	0	0	0	0	0	0	0	0	0	0	0	0	0	0	0	0	0	0	0
UTAX.OTU.11415	0	0	0	0	0	0	0	0	0	0	0	0	0	0	0	0	0	0	0	0	0	0	0	0	0	0	0	0	0	2.10886e-05	0	0	0	0	0	0	0	0	0	0	0	0	0	0	0	0	0	0	0
759652	0	0	0	0	0	0	0	0	0	0	0	0	0	0	0	0	0	0	0	0	0	0	0	0	0	0	0	0	0	0	0	0	0	0	0	0	0	0	0	0	0	0	0	0	0	0	0	2.08498e-05	0
330280	0	0	0	0	0	0	0	0	0	0	0	0	0	0	0	0	0	0	0	0	0	0	0	0	0	0	0	0	0	0	0	0	0	0	0	0	0	0	0	0	0	0	0	0	0	0	0	2.08498e-05	0
UTAX.OTU.12075	0	0	0	0	0	0	0	0	0	0	0	0	0	0	0	0	0	0	0	0	0	0	0	0	0	0	0	0	0	0	0	0	0	0	0	0	0	0	0	0	0	0	0	0	0	0	0	2.08498e-05	0
1133485	0	0	0	0	0	0	0	0	0	0	0	0	0	0	0	0	0	0	0	0	0	0	0	0	0	0	0	0	0	0	0	0	0	0	0	0	0	0	0	0	0	0	0	0	0	0	0	2.08498e-05	0
UTAX.OTU.9581	0	0	0	0	0	0	0	0	0	0	0	0	0	0	0	0	0	0	0	0	0	0	0	0	0	0	0	0	0	0	0	0	0	0	0	0	0	0	0	0	0	0	0	0	0	0	0	2.08498e-05	0
560146	0	0	0	0	0	0	0	0	0	0	0	0	0	0	0	0	0	0	0	0	0	0	0	0	0	0	0	0	0	0	0	0	0	0	0	0	0	0	0	0	0	0	0	0	0	0	0	2.08498e-05	0
807804	0	0	0	0	0	0	0	0	0	0	0	0	0	0	0	0	0	0	0	0	0	0	0	0	0	0	0	0	0	0	0	0	0	0	0	0	0	0	0	0	0	0	0	0	0	0	0	2.08498e-05	0
807784	0	0	0	0	0	0	0	0	0	0	0	0	0	0	0	0	0	0	0	0	0	0	0	0	0	0	0	0	0	0	0	0	0	0	0	0	0	0	0	0	0	0	0	0	0	0	0	2.08498e-05	0
UTAX.OTU.171	0	0	0	0	0	0	0	2.08039e-05	0	0	0	0	0	0	0	0	0	0	0	0	0	0	0	0	0	0	0	0	0	0	0	0	0	0	0	0	0	0	0	0	0	0	0	0	0	0	0	0	0
322059	0	0	0	0	0	0	0	2.08039e-05	0	0	0	0	0	0	0	0	0	0	0	0	0	0	0	0	0	0	0	0	0	0	0	0	0	0	0	0	0	0	0	0	0	0	0	0	0	0	0	0	0
4352292	0	0	0	0	0	0	0	2.08039e-05	0	0	0	0	0	0	0	0	0	0	0	0	0	0	0	0	0	0	0	0	0	0	0	0	0	0	0	0	0	0	0	0	0	0	0	0	0	0	0	0	0
274083	0	0	0	0	0	0	0	2.08039e-05	0	0	0	0	0	0	0	0	0	0	0	0	0	0	0	0	0	0	0	0	0	0	0	0	0	0	0	0	0	0	0	0	0	0	0	0	0	0	0	0	0
UTAX.OTU.13238	0	0	0	0	0	0	0	2.08039e-05	0	0	0	0	0	0	0	0	0	0	0	0	0	0	0	0	0	0	0	0	0	0	0	0	0	0	0	0	0	0	0	0	0	0	0	0	0	0	0	0	0
317399	0	0	0	0	0	0	0	2.08039e-05	0	0	0	0	0	0	0	0	0	0	0	0	0	0	0	0	0	0	0	0	0	0	0	0	0	0	0	0	0	0	0	0	0	0	0	0	0	0	0	0	0
UTAX.OTU.17058	0	0	0	0	0	0	0	0	0	0	0	0	0	0	0	0	0	2.05354e-05	0	0	0	0	0	0	0	0	0	0	0	0	0	0	0	0	0	0	0	0	0	0	0	0	0	0	0	0	0	0	0
171337	0	0	0	0	0	0	0	0	0	0	0	0	0	0	0	0	0	0	0	0	1.9986e-05	0	0	0	0	0	0	0	0	0	0	0	0	0	0	0	0	0	0	0	0	0	0	0	0	0	0	0	0
UTAX.OTU.7535	0	0	0	0	0	0	0	0	0	0	0	0	0	0	0	0	0	0	0	0	0	0	0	0	0	0	0	0	0	0	0	0	0	0	0	0	0	0	0	0	0	0	0	0	0	0	0	0	0
114687	0	0	0	0	0	0	0	0	0	0	0	0	0	0	0	0	0	0	0	0	0	0	0	0	0	0	0	0	0	0	0	0	0	0	0	0	0	0	0	0	0	0	0	0	0	0	0	0	0
226353	0	0	0	0	0	0	0	0	0	0	0	1.93783e-05	0	0	0	0	0	0	0	0	0	0	0	0	0	0	0	0	0	0	0	0	0	0	0	0	0	0	0	0	0	0	0	0	0	0	0	0	0
283508	0	0	0	0	0	0	0	0	0	0	0	1.93783e-05	0	0	0	0	0	0	0	0	0	0	0	0	0	0	0	0	0	0	0	0	0	0	0	0	0	0	0	0	0	0	0	0	0	0	0	0	0
570109	0	0	0	0	0	0	0	0	0	0	0	1.93783e-05	0	0	0	0	0	0	0	0	0	0	0	0	0	0	0	0	0	0	0	0	0	0	0	0	0	0	0	0	0	0	0	0	0	0	0	0	0
UTAX.OTU.9012	0	0	0	0	0	0	0	0	0	0	0	1.93783e-05	0	0	0	0	0	0	0	0	0	0	0	0	0	0	0	0	0	0	0	0	0	0	0	0	0	0	0	0	0	0	0	0	0	0	0	0	0
213308	0	0	0	0	0	0	0	0	0	0	0	0	0	0	0	0	0	0	0	0	0	0	0	0	0	0	0	0	0	0	0	0	0	1.93622e-05	0	0	0	0	0	0	0	0	0	0	0	0	0	0	0
4374109	0	0	0	0	0	0	0	0	0	0	0	0	0	0	0	0	0	0	0	0	0	0	0	0	0	0	0	0	0	0	0	0	0	1.93622e-05	0	0	0	0	0	0	0	0	0	0	0	0	0	0	0
1079929	0	0	0	0	0	0	0	0	0	0	0	0	0	0	0	0	0	0	0	0	0	0	0	0	0	0	0	0	0	0	0	0	0	1.93622e-05	0	0	0	0	0	0	0	0	0	0	0	0	0	0	0
UTAX.OTU.4131	0	0	0	0	0	0	0	0	0	0	0	0	0	0	0	0	0	0	0	0	0	0	0	0	0	0	0	0	0	0	0	0	0	1.93622e-05	0	0	0	0	0	0	0	0	0	0	0	0	0	0	0
UTAX.OTU.66	0	0	0	0	0	0	0	0	0	0	0	0	0	0	0	0	0	0	0	0	0	0	0	0	0	0	0	0	0	0	0	0	0	1.93622e-05	0	0	0	0	0	0	0	0	0	0	0	0	0	0	0
308948	0	0	0	0	0	0	0	0	0	0	0	0	0	0	0	0	0	0	0	0	0	0	0	0	0	0	0	0	0	0	0	0	0	1.93622e-05	0	0	0	0	0	0	0	0	0	0	0	0	0	0	0
UTAX.OTU.168	0	0	0	0	0	0	0	0	0	0	0	0	0	0	0	0	0	0	0	0	0	0	0	0	0	0	0	0	0	0	0	0	0	1.93622e-05	0	0	0	0	0	0	0	0	0	0	0	0	0	0	0
326414	0	0	0	0	0	0	0	0	0	0	0	0	0	0	0	0	0	0	0	0	0	0	0	0	0	0	0	0	0	0	0	0	0	1.93622e-05	0	0	0	0	0	0	0	0	0	0	0	0	0	0	0
1108899	0	0	0	0	0	0	0	0	0	0	0	0	0	0	0	0	0	0	0	0	0	0	0	0	0	0	0	0	0	0	0	0	0	1.93622e-05	0	0	0	0	0	0	0	0	0	0	0	0	0	0	0
4323507	0	0	0	0	0	0	0	0	0	0	0	0	0	0	0	0	0	0	0	0	0	0	0	0	0	0	0	0	0	0	0	0	0	1.93622e-05	0	0	0	0	0	0	0	0	0	0	0	0	0	0	0
UTAX.OTU.12047	0	0	0	0	0	0	0	0	0	0	0	0	0	0	0	0	0	0	0	0	0	0	0	0	0	0	0	0	0	0	0	0	0	0	0	0	0	0	0	0	0	0	0	0	0	0	0	0	1.9261e-05
UTAX.OTU.13755	0	0	0	0	0	0	0	0	0	0	0	0	0	0	0	0	0	0	0	0	0	0	0	0	0	0	0	0	0	0	0	0	0	0	0	0	0	0	0	0	0	0	0	0	0	0	0	0	1.9261e-05
819971	0	0	0	0	0	0	0	0	0	0	0	0	0	0	0	0	0	0	0	0	0	0	0	0	0	0	0	0	0	0	0	0	0	0	0	0	0	0	0	0	0	0	0	1.9256e-05	0	0	0	0	0
808856	0	0	0	0	0	0	0	0	0	0	0	0	0	0	0	0	0	0	0	0	0	0	0	0	0	0	0	0	0	0	0	0	0	0	0	0	0	0	0	0	0	0	0	1.9256e-05	0	0	0	0	0
4395836	0	0	0	0	0	0	0	0	0	0	0	0	0	0	0	0	0	0	0	0	0	0	0	0	0	0	0	0	0	0	0	0	0	0	0	0	0	0	0	0	0	0	0	1.9256e-05	0	0	0	0	0
1954099	0	0	0	0	0	0	0	0	0	0	0	0	0	0	0	0	0	0	0	0	0	0	0	0	0	0	0	0	0	0	0	0	0	0	0	0	0	0	0	0	0	0	0	1.9256e-05	0	0	0	0	0
1140142	0	0	0	0	0	0	0	0	0	0	0	0	0	0	0	0	0	0	0	0	0	0	0	0	0	0	0	0	0	0	0	0	0	0	0	0	0	0	0	0	0	0	0	1.9256e-05	0	0	0	0	0
19035	0	0	0	0	0	0	0	0	0	0	0	0	0	0	0	0	0	0	0	0	0	0	0	0	0	0	0	0	0	0	0	0	0	0	0	0	0	0	0	0	0	0	0	0	0	0	0	0	0
848025	0	0	0	0	0	0	0	0	0	0	0	0	0	0	0	0	0	0	0	0	0	0	0	0	0	0	0	0	0	0	0	0	0	0	0	0	0	0	0	0	0	0	0	0	0	0	0	0	0
151384	0	0	0	0	0	0	0	0	0	0	0	0	0	0	0	0	0	0	0	0	0	0	0	0	0	0	0	0	0	0	0	0	0	0	0	0	0	0	0	0	0	0	0	0	0	0	0	0	0
UTAX.OTU.14062	0	0	0	0	0	0	0	0	0	0	0	0	0	0	0	0	0	0	0	0	0	0	0	0	0	0	0	0	0	0	0	0	0	0	0	0	0	0	0	0	0	0	0	0	0	0	0	0	0
UTAX.OTU.3729	0	0	0	0	0	0	0	0	0	0	0	0	0	0	0	0	0	0	0	0	0	0	0	0	0	0	0	0	0	0	0	0	0	0	0	0	0	0	0	0	0	0	0	0	0	0	0	0	0
UTAX.OTU.9587	0	0	0	0	0	0	0	0	0	0	0	0	0	0	0	0	0	0	0	0	0	0	0	0	0	0	0	0	0	0	0	0	0	0	0	0	0	0	0	0	0	0	0	0	0	0	0	0	0
1111050	0	0	0	0	0	0	0	0	0	0	0	0	0	0	0	0	0	0	0	0	0	0	0	0	0	0	0	0	0	0	0	0	0	0	0	0	0	0	0	0	0	0	0	0	0	0	0	0	0
565410	0	0	0	0	0	0	0	0	0	0	0	0	0	0	0	0	0	0	0	0	0	0	0	0	0	0	0	0	0	0	0	0	0	0	0	0	0	0	0	0	0	0	0	0	0	0	0	0	0
UTAX.OTU.12299	0	0	0	0	0	0	0	0	0	0	0	0	0	0	0	0	0	0	0	0	0	0	0	0	0	0	0	0	0	0	0	0	0	0	0	0	0	0	0	0	0	0	0	0	0	0	0	0	0
4355535	0	0	0	0	0	0	0	0	0	0	0	0	0	0	0	0	0	0	0	0	0	0	0	0	0	0	0	0	0	0	0	0	0	0	0	0	0	0	0	0	0	0	0	0	0	0	0	0	0
776252	0	0	0	0	0	0	0	0	0	0	0	0	0	0	0	0	0	0	0	0	0	0	0	0	0	0	0	0	0	0	0	0	0	0	0	0	0	0	0	0	0	0	0	0	0	0	0	0	0
815740	0	0	0	0	0	0	0	0	0	0	0	0	0	0	0	0	0	0	0	0	0	0	0	1.90447e-05	0	0	0	0	0	0	0	0	0	0	0	0	0	0	0	0	0	0	0	0	0	0	0	0	0
1675799	0	0	0	0	0	0	0	0	0	0	0	0	0	0	0	0	0	0	0	0	0	0	0	1.90447e-05	0	0	0	0	0	0	0	0	0	0	0	0	0	0	0	0	0	0	0	0	0	0	0	0	0
UTAX.OTU.908	0	0	0	0	0	0	0	0	0	0	0	0	0	0	0	0	0	0	0	0	0	0	0	1.90447e-05	0	0	0	0	0	0	0	0	0	0	0	0	0	0	0	0	0	0	0	0	0	0	0	0	0
UTAX.OTU.5933	0	0	0	0	0	0	0	0	0	0	0	0	0	0	0	0	0	0	0	0	0	0	0	1.90447e-05	0	0	0	0	0	0	0	0	0	0	0	0	0	0	0	0	0	0	0	0	0	0	0	0	0
959644	0	0	0	0	0	0	0	0	0	0	0	0	0	0	0	0	0	0	0	0	0	0	0	1.90447e-05	0	0	0	0	0	0	0	0	0	0	0	0	0	0	0	0	0	0	0	0	0	0	0	0	0
UTAX.OTU.3468	0	0	0	0	0	0	0	0	0	0	0	0	0	0	0	0	0	0	0	0	0	0	0	1.90447e-05	0	0	0	0	0	0	0	0	0	0	0	0	0	0	0	0	0	0	0	0	0	0	0	0	0
791583	0	0	0	0	0	0	0	0	0	0	0	0	0	0	0	0	0	0	0	0	0	0	0	1.90447e-05	0	0	0	0	0	0	0	0	0	0	0	0	0	0	0	0	0	0	0	0	0	0	0	0	0
131269	0	0	0	0	0	0	0	0	0	0	0	0	0	0	0	0	0	0	0	0	0	0	0	1.90447e-05	0	0	0	0	0	0	0	0	0	0	0	0	0	0	0	0	0	0	0	0	0	0	0	0	0
UTAX.OTU.5786	0	0	0	0	0	0	0	0	0	0	0	0	0	0	0	0	0	0	0	0	0	0	0	1.90447e-05	0	0	0	0	0	0	0	0	0	0	0	0	0	0	0	0	0	0	0	0	0	0	0	0	0
UTAX.OTU.4804	0	0	0	0	0	0	0	0	0	0	0	0	0	0	0	0	0	0	0	0	0	0	0	1.90447e-05	0	0	0	0	0	0	0	0	0	0	0	0	0	0	0	0	0	0	0	0	0	0	0	0	0
UTAX.OTU.3579	0	0	0	0	0	0	0	0	0	0	0	0	0	0	0	0	0	0	0	0	0	0	0	1.90447e-05	0	0	0	0	0	0	0	0	0	0	0	0	0	0	0	0	0	0	0	0	0	0	0	0	0
1018588	0	0	0	0	0	0	0	0	0	0	0	0	0	0	0	0	0	0	0	0	0	0	0	1.90447e-05	0	0	0	0	0	0	0	0	0	0	0	0	0	0	0	0	0	0	0	0	0	0	0	0	0
UTAX.OTU.11142	0	0	0	0	0	0	0	0	0	0	0	0	0	0	0	0	0	0	0	0	0	0	0	1.90447e-05	0	0	0	0	0	0	0	0	0	0	0	0	0	0	0	0	0	0	0	0	0	0	0	0	0
243041	0	0	0	0	0	0	0	0	0	0	0	0	0	0	0	0	0	0	0	0	0	0	0	1.90447e-05	0	0	0	0	0	0	0	0	0	0	0	0	0	0	0	0	0	0	0	0	0	0	0	0	0
UTAX.OTU.302	0	0	0	0	0	0	0	0	0	0	0	0	0	0	0	0	0	0	0	0	0	0	0	1.90447e-05	0	0	0	0	0	0	0	0	0	0	0	0	0	0	0	0	0	0	0	0	0	0	0	0	0
UTAX.OTU.269	0	0	0	0	0	0	0	0	0	0	0	0	0	0	0	0	0	0	0	0	0	0	0	1.90447e-05	0	0	0	0	0	0	0	0	0	0	0	0	0	0	0	0	0	0	0	0	0	0	0	0	0
UTAX.OTU.5633	0	0	0	0	0	0	0	0	0	0	0	0	0	0	0	0	0	0	0	1.88527e-05	0	0	0	0	0	0	0	0	0	0	0	0	0	0	0	0	0	0	0	0	0	0	0	0	0	0	0	0	0
UTAX.OTU.14746	0	1.85232e-05	0	0	0	0	0	0	0	0	0	0	0	0	0	0	0	0	0	0	0	0	0	0	0	0	0	0	0	0	0	0	0	0	0	0	0	0	0	0	0	0	0	0	0	0	0	0	0
536008	0	0	0	0	0	0	0	0	0	0	0	0	0	0	0	0	0	0	1.82282e-05	0	0	0	0	0	0	0	0	0	0	0	0	0	0	0	0	0	0	0	0	0	0	0	0	0	0	0	0	0	0
6925	0	0	0	0	0	0	0	0	0	0	0	0	0	0	0	0	0	0	1.82282e-05	0	0	0	0	0	0	0	0	0	0	0	0	0	0	0	0	0	0	0	0	0	0	0	0	0	0	0	0	0	0
UTAX.OTU.10248	0	0	0	0	0	0	0	0	0	0	0	0	0	0	0	0	0	0	0	0	0	0	0	0	0	0	0	0	0	0	0	0	0	0	0	0	0	0	0	0	1.8209e-05	0	0	0	0	0	0	0	0
UTAX.OTU.15598	0	0	0	0	0	0	0	0	0	0	0	0	0	0	0	0	0	0	0	0	0	0	0	0	0	0	0	0	0	0	0	0	0	0	0	0	0	0	0	0	1.8209e-05	0	0	0	0	0	0	0	0
UTAX.OTU.194	0	0	0	0	0	0	0	0	0	0	0	0	0	0	0	0	0	0	0	0	0	0	0	0	0	0	0	0	0	0	0	0	0	0	0	0	0	0	0	0	1.8209e-05	0	0	0	0	0	0	0	0
105756	0	0	0	0	0	0	0	0	0	0	0	0	0	0	0	0	0	0	0	0	0	0	0	0	0	0	0	0	0	0	0	0	0	0	0	0	0	0	0	0	1.8209e-05	0	0	0	0	0	0	0	0
UTAX.OTU.15783	0	0	0	0	0	0	0	0	0	0	0	0	0	0	0	0	1.82039e-05	0	0	0	0	0	0	0	0	0	0	0	0	0	0	0	0	0	0	0	0	0	0	0	0	0	0	0	0	0	0	0	0
2850546	0	0	0	0	0	0	0	0	0	0	0	0	0	0	0	0	0	0	0	0	0	0	0	0	0	0	0	0	0	0	1.79495e-05	0	0	0	0	0	0	0	0	0	0	0	0	0	0	0	0	0	0
1106707	0	0	0	0	0	0	0	0	0	0	0	0	0	0	0	0	0	0	0	0	0	0	0	0	0	0	0	0	0	0	1.79495e-05	0	0	0	0	0	0	0	0	0	0	0	0	0	0	0	0	0	0
UTAX.OTU.4581	0	0	0	0	0	0	0	0	0	0	0	0	0	0	0	0	0	0	0	0	0	0	0	0	0	0	0	0	0	0	1.79495e-05	0	0	0	0	0	0	0	0	0	0	0	0	0	0	0	0	0	0
UTAX.OTU.40	0	0	0	0	0	0	0	0	0	0	0	0	0	0	0	0	0	0	0	0	0	0	0	0	0	0	0	0	0	0	1.79495e-05	0	0	0	0	0	0	0	0	0	0	0	0	0	0	0	0	0	0
740409	0	0	0	0	0	0	0	0	0	0	0	0	0	0	0	0	0	0	0	0	0	0	0	0	0	0	0	0	0	0	1.79495e-05	0	0	0	0	0	0	0	0	0	0	0	0	0	0	0	0	0	0
4345033	0	0	0	0	0	0	0	0	0	0	0	0	0	0	0	0	0	0	0	0	0	0	0	0	0	0	0	0	0	0	1.79495e-05	0	0	0	0	0	0	0	0	0	0	0	0	0	0	0	0	0	0
4413534	0	0	0	0	0	0	0	0	0	0	0	0	0	0	0	0	0	0	0	0	0	0	0	0	0	0	0	0	0	0	1.79495e-05	0	0	0	0	0	0	0	0	0	0	0	0	0	0	0	0	0	0
765406	0	0	0	0	0	0	0	0	0	0	0	0	0	0	0	0	0	0	0	0	0	0	0	0	0	0	0	0	0	0	0	0	0	0	0	0	0	0	0	0	0	0	0	0	0	0	0	0	0
552576	0	0	0	0	0	0	0	0	0	0	0	0	0	0	0	0	0	0	0	0	0	0	0	0	0	0	0	0	0	0	0	0	0	0	0	0	0	0	0	0	0	0	0	0	0	0	0	0	0
UTAX.OTU.307	0	0	0	0	0	0	0	0	0	0	0	0	0	0	0	0	0	0	0	0	0	0	0	0	0	0	0	0	0	0	0	0	0	0	0	0	0	0	0	0	0	0	0	0	0	0	0	0	0
881142	0	0	0	0	0	0	0	0	0	0	0	0	0	0	0	0	0	0	0	0	0	0	0	0	0	0	0	0	0	0	0	0	0	0	0	0	0	0	0	0	0	0	0	0	0	0	0	0	0
2595950	0	0	0	0	0	0	0	0	0	0	0	0	0	0	0	0	0	0	0	0	0	0	0	0	0	0	0	0	0	0	0	0	0	0	0	0	0	0	0	0	0	0	0	0	0	0	0	0	0
266518	0	0	0	0	0	0	0	0	1.77239e-05	0	0	0	0	0	0	0	0	0	0	0	0	0	0	0	0	0	0	0	0	0	0	0	0	0	0	0	0	0	0	0	0	0	0	0	0	0	0	0	0
2432921	0	0	0	0	0	0	0	0	1.77239e-05	0	0	0	0	0	0	0	0	0	0	0	0	0	0	0	0	0	0	0	0	0	0	0	0	0	0	0	0	0	0	0	0	0	0	0	0	0	0	0	0
953615	0	0	0	0	0	0	0	0	0	0	0	0	0	0	0	0	0	0	0	0	0	0	0	0	0	0	0	0	0	0	0	0	0	0	0	0	0	0	0	0	0	0	1.71662e-05	0	0	0	0	0	0
207133	0	0	0	0	0	0	0	0	0	0	0	0	0	0	0	0	0	0	0	0	0	0	0	0	0	0	1.68466e-05	0	0	0	0	0	0	0	0	0	0	0	0	0	0	0	0	0	0	0	0	0	0
1140121	0	0	0	0	0	0	0	0	0	0	0	0	0	0	0	0	0	0	0	0	0	0	0	0	0	0	1.68466e-05	0	0	0	0	0	0	0	0	0	0	0	0	0	0	0	0	0	0	0	0	0	0
254949	0	0	0	0	0	0	0	0	0	0	0	0	0	0	0	0	0	0	0	0	0	0	0	0	0	0	1.68466e-05	0	0	0	0	0	0	0	0	0	0	0	0	0	0	0	0	0	0	0	0	0	0
325065	0	0	0	0	0	0	0	0	0	0	0	0	0	0	0	0	0	0	0	0	0	0	0	0	0	0	1.68466e-05	0	0	0	0	0	0	0	0	0	0	0	0	0	0	0	0	0	0	0	0	0	0
583936	0	0	0	0	0	0	0	0	0	0	0	0	0	0	0	0	0	0	0	0	0	0	0	0	0	0	1.68466e-05	0	0	0	0	0	0	0	0	0	0	0	0	0	0	0	0	0	0	0	0	0	0
UTAX.OTU.13698	0	0	0	0	0	0	0	0	0	0	0	0	0	0	0	0	0	0	0	0	0	0	0	0	0	0	0	0	0	0	0	0	0	0	0	0	0	0	0	0	0	0	0	0	0	0	0	0	0
465948	0	0	0	0	0	0	0	0	0	0	0	0	0	0	0	0	0	0	0	0	0	0	0	0	0	0	0	0	0	0	0	0	0	0	0	0	0	0	0	0	0	0	0	0	0	0	0	0	0
UTAX.OTU.7876	0	0	0	0	0	0	0	0	0	0	0	0	0	0	0	0	0	0	0	0	0	0	0	0	0	0	0	0	0	0	0	0	0	0	0	0	0	0	0	0	0	0	0	0	0	0	0	0	0
212054	0	0	0	0	0	0	0	0	0	0	0	0	0	0	0	0	0	0	0	0	0	0	0	0	0	1.67372e-05	0	0	0	0	0	0	0	0	0	0	0	0	0	0	0	0	0	0	0	0	0	0	0
200324	0	0	0	0	0	0	0	0	0	0	0	0	0	0	0	0	0	0	0	0	0	0	0	0	0	1.67372e-05	0	0	0	0	0	0	0	0	0	0	0	0	0	0	0	0	0	0	0	0	0	0	0
44185	0	0	0	0	0	0	0	0	0	0	0	0	0	0	0	0	0	0	0	0	0	0	0	0	0	1.67372e-05	0	0	0	0	0	0	0	0	0	0	0	0	0	0	0	0	0	0	0	0	0	0	0
924441	0	0	0	0	0	0	0	0	0	0	0	0	0	0	0	0	0	0	0	0	0	0	0	0	0	1.67372e-05	0	0	0	0	0	0	0	0	0	0	0	0	0	0	0	0	0	0	0	0	0	0	0
365804	0	0	0	0	0	0	0	0	0	0	0	0	0	0	0	0	0	0	0	0	0	0	0	0	0	1.67372e-05	0	0	0	0	0	0	0	0	0	0	0	0	0	0	0	0	0	0	0	0	0	0	0
575855	0	0	0	0	0	0	0	0	0	0	0	0	0	0	0	0	0	0	0	0	0	0	0	0	0	1.67372e-05	0	0	0	0	0	0	0	0	0	0	0	0	0	0	0	0	0	0	0	0	0	0	0
3801106	0	0	0	0	0	0	0	0	0	0	0	0	0	0	0	0	0	0	0	0	0	0	0	0	0	0	0	0	0	0	0	0	0	0	0	0	0	0	0	0	0	0	0	0	0	0	0	0	0
UTAX.OTU.7748	0	0	0	0	0	0	0	0	0	0	0	0	0	0	0	0	0	0	0	0	0	0	0	0	0	0	0	0	0	0	0	0	0	0	0	0	0	0	0	0	0	0	0	0	0	0	0	0	0
4301264	0	0	0	0	0	0	0	0	0	0	0	0	0	0	0	0	0	0	0	0	0	0	0	0	0	0	0	0	0	0	0	0	0	0	0	0	0	0	0	0	0	0	0	0	0	0	0	0	0
UTAX.OTU.606	0	0	0	0	0	0	0	0	0	0	0	0	0	0	0	0	0	0	0	0	0	0	0	0	0	0	0	0	0	0	0	0	0	0	0	0	0	0	0	0	0	0	0	0	0	0	0	0	0
4362011	0	0	0	0	0	0	0	0	0	0	0	0	0	0	0	0	0	0	0	0	0	0	0	0	0	0	0	0	0	0	0	0	0	0	0	0	0	0	0	0	0	0	0	0	0	0	0	0	0
132848	0	0	0	0	0	0	0	0	0	0	0	0	0	0	0	0	0	0	0	0	0	0	0	0	0	0	0	0	0	0	0	0	0	0	0	0	0	0	0	0	0	0	0	0	0	0	0	0	0
UTAX.OTU.9716	0	0	0	0	0	0	0	0	0	0	0	0	0	0	0	0	0	0	0	0	0	0	0	0	0	0	0	0	0	0	0	0	0	0	0	0	0	0	0	0	0	0	0	0	0	0	0	0	0
4305621	0	0	0	0	0	0	0	0	0	0	0	0	0	0	0	0	0	0	0	0	0	0	0	0	0	0	0	0	0	0	0	0	0	0	0	0	0	0	0	0	0	0	0	0	0	0	0	0	0
541396	0	0	0	0	0	0	0	0	0	0	0	0	0	0	0	0	0	0	0	0	0	0	0	0	0	0	0	0	0	0	0	0	0	0	0	0	0	0	0	0	0	0	0	0	0	0	0	0	0
UTAX.OTU.2353	0	0	0	0	0	0	0	0	0	0	0	0	0	0	0	0	0	0	0	0	0	0	0	0	0	0	0	0	0	0	0	0	0	0	0	0	0	0	0	0	0	0	0	0	0	0	0	0	0
816913	0	0	0	0	0	0	0	0	0	0	0	0	0	0	0	0	0	0	0	0	0	0	0	0	0	0	0	0	0	0	0	0	0	0	0	0	0	0	0	0	0	0	0	0	0	0	0	0	0
UTAX.OTU.1008	0	0	0	0	0	0	0	0	0	0	0	0	0	0	0	0	0	0	0	0	0	0	0	0	0	0	0	0	0	0	0	0	0	0	0	0	0	0	0	0	0	0	0	0	0	0	0	0	0
5811	0	0	0	0	0	0	0	0	0	0	0	0	0	0	0	0	0	0	0	0	0	0	0	0	0	0	0	0	0	0	0	0	0	0	0	0	0	0	0	0	0	0	0	0	0	0	0	0	0
UTAX.OTU.7919	0	0	0	0	0	0	0	0	0	0	0	0	0	0	0	0	0	0	0	0	0	0	0	0	0	0	0	0	0	0	0	0	0	0	0	0	0	0	0	0	0	0	0	0	0	0	0	0	0
585507	0	0	0	0	0	0	0	0	0	0	0	0	0	0	0	0	0	0	0	0	0	0	0	0	0	0	0	0	0	0	0	0	0	0	0	0	0	0	0	0	0	0	0	0	0	0	0	0	0
263491	0	0	0	0	0	0	0	0	0	0	0	0	0	0	0	0	0	0	0	0	1.6655e-05	0	0	0	0	0	0	0	0	0	0	0	0	0	0	0	0	0	0	0	0	0	0	0	0	0	0	0	0
[truncated: 471 more rows]
[truncated: 31 more columns]

## Sheet: II_SubstrateMicrob_sortedbytype
OTU_ID	soilxxaging	soilxxphylo	t0xxsoilxxmutant2	t0xxsoilxxtempxxsucc1	ERR1307313	ERR1307319	ERR1307320	ERR1307322	ERR1307326	ERR1307327	ERR1307328	ERR1307329	ERR1307332	ERR1307333	ERR1307334	ERR1307335	ERR1307336	ERR1307372	ERR1307373	ERR1307380	ERR1307385	ERR1307386	ERR1307388	ERR1307391	ERR1307392	ERR1307397	ERR1307402	ERR1307408	ERR1307409	ERR1307412	ERR1307415	ERR1307416	ERR1307417	ERR1307418	ERR1307419	ERR1307420	ERR1307421	ERR1307422	ERR1307423	ERR1307424	ERR1307425	ERR1307426	ERR1307428	ERR1307429	ERR1307430	ERR1307431	ERR1307432	ERR1307433	ERR1307434
	Soil	Soil	Soil	Soil	Compost	Compost	Compost	Compost	Compost	Compost	Compost	Compost	Compost	Compost	Compost	Compost	Compost	Compost	Compost	Compost	Compost	Compost	Compost	Compost	Compost	Compost	Compost	Compost	Compost	Compost	Compost	Compost	Compost	Compost	Compost	Compost	Compost	Compost	Compost	Compost	Compost	Compost	Compost	Compost	Compost	Compost	Compost	Compost	Compost
818863	0	0	0	0	3.07986e-05	2.07177e-05	7.51465e-05	5.23273e-05	8.46358e-05	2.25484e-05	2.25215e-05	4.21692e-05	0	5.3569e-05	0	4.6998e-05	0	0	0	0	0	0	0	0	0	2.41034e-05	3.60172e-05	0	0	4.84884e-05	0	0	0	4.21283e-05	0	0	0	0	0	0	0	0	0	0	0.0142852	0	0	0	0
808172	0	0	0	0	3.07986e-05	0	7.51465e-05	2.61636e-05	5.64239e-05	0	6.75645e-05	0	2.73075e-05	2.67845e-05	0	2.3499e-05	2.70095e-05	0	2.2749e-05	0	0	0	2.21288e-05	0	0	0	1.80086e-05	0	0	0	0	0	0	2.10642e-05	2.65231e-05	0	0	0	2.92526e-05	0	0	0	0	0	0.00475626	0	0	0	0
62969	0	0	0	0	0.00144753	0.00776912	0.0262011	0.00274718	0.00919709	0.00629101	0.0157876	0.00387956	0.0018296	0.00265167	0.000176114	0.000916461	0.00221478	0.00863281	0.0118522	0.00511509	0.0104065	0.231704	0.00953751	0.144831	0.0119345	0.00185596	0.10861	0.00696047	0.00143082	0.0411666	0.00533608	0.00335098	0.000777907	0.0507857	0.00151182	0.00173401	0.0121263	0.0017278	0.00324704	0.0119315	0.00146633	0.00222983	0.00142062	0.000822233	0.115105	0.0165179	0.000651973	0.00175726	0.0200829
82490	0	0	0	0	3.07986e-05	2.07177e-05	2.50488e-05	0	2.82119e-05	0	0	0.000126508	0	0	0	0	2.70095e-05	0	0	0	0	0	0	0	0	0	0	0	0	2.42442e-05	0	2.558e-05	0	0	0	5.25458e-05	0	0	0	0	3.41006e-05	0	0	0	0.000230407	0	0	0	0
4450	0	0	5.11119e-06	0	0	0	0	0	0	0	0	0	0	5.3569e-05	4.40286e-05	2.3499e-05	2.70095e-05	0	0	8.16238e-05	0	0	0	0	0	0	0	0	0	0	0	0	8.64342e-05	0	0	0	0	0	0	0	0	0	0	0	1.64577e-05	0	0	0	0
200552	0.0927218	0.0219595	0.120752	0.133916	0.00606733	0.0137772	0.089725	0.050365	0.00674265	0.00816253	0.104117	0.00598802	0.0248225	0.010312	0.00607595	0.00448831	0.0108578	0.0185472	0.00464079	0.0165424	0.0276516	0.012219	0.0082983	0.0890855	0.0164496	0.00826745	0.0587081	0.0060549	0.00452139	0.0887095	0.00493041	0.00665081	0.00285233	0.0433079	0.0065512	0.00990489	0.0284666	0.011953	0.00587977	0.0384054	0.00763853	0.00269117	0.00988749	0.002823	0.0369639	0.013567	0.0198671	0.00795235	0.0985934
136946	0	0	0.155894	0.0380095	0.00147833	0.00219607	0.0572617	0.0234949	0.00169272	0.00757627	0.0222963	0.00147592	0.00434189	0.000776751	0.000726472	0.00183292	0.00116141	0.00361332	0.0011147	0.00941394	0.00763144	0.00734233	0.000752379	0.0536947	0.00403866	0.00050617	0.107367	0.0080081	0.000515095	0.0725144	0.000904949	0.00028138	0.000518605	0.0419177	0.00100788	0.000420367	0.000774016	0.00791673	0.00067281	0.00263897	0.00057971	0.00115336	0.000511422	0.00024667	0.0306442	0.000467828	0.00184726	0.000923306	0.000818093
4470	0	0	0	0	0	2.07177e-05	2.50488e-05	2.61636e-05	5.64239e-05	6.76453e-05	4.5043e-05	4.21692e-05	0.00010923	0	2.20143e-05	0.000117495	5.4019e-05	0	0	0	0	0	0	0	0	0	0	0	0	0	0	0	0	0	0	0	0	0	0	2.80741e-05	0	0	0	0	0	0	0	0	0
264229	0	0.00506757	0.00761823	0.00857271	0.0292587	0.082622	0.0760733	0.133278	0.00485245	0.0130104	0.0833971	0.0145484	0.0124522	0.0104727	0.00151899	0.00928211	0.0127755	0.0360264	0.00743892	0.0347717	0.0427493	0.0531314	0.0504315	0.0885988	0.0465581	0.00682125	0.0218985	0.0199403	0.00887108	0.047761	0.00209074	0.00741821	0.0142184	0.0992754	0.00562289	0.00412485	0.0271766	0.0042062	0.0322949	0.0943571	0.034578	0.0132252	0.00431867	0.0124157	0.0263158	0.00223118	0.0101056	0.0191214	0.0145146
160115	0.0413759	0.0878378	0.0655664	0.0918697	0.0021251	0.0235974	0.0263764	0.0224222	0.0190148	0.0242621	0.0172064	0.00168677	0.00308575	0.007955	0.00145294	0.00340736	0.00575303	0.0215019	0.00300287	0.00541438	0.041114	0.0111961	0.0046913	0.0162353	0.00943867	0.00183185	0.0309208	0.00376434	0.00251824	0.0142071	0.00296449	0.00583225	0.0405592	0.018052	0.000848739	0.00199674	0.00977554	0.0188642	0.0022817	0.00218978	0.00201194	0.00911153	0.000681896	0.000328893	0.00343965	0.00179934	0.00632052	0.00512286	0.00406408
2663183	0.102692	0.0219595	0.105482	0.0412235	0.00523576	0.0177343	0.00588648	0.00808456	0.00696835	0.0177456	0.0239404	0.00421692	0.00600765	0.00385697	0.000924601	0.00279638	0.00216076	0.0241719	0.00518677	0.00658432	0.040668	0.0199996	0.0048462	0.0133672	0.0129782	0.00151851	0.014659	0.0175077	0.00105881	0.0206076	0.00137303	0.00120226	0.00272268	0.0117117	0.000530462	0.00128737	0.0295273	0.00324317	0.00257423	0.0200449	0.00317136	0.0118027	0.000198886	0.000274078	0.00217241	0.00197927	0.0119528	0.00208488	0.0013195
147473	0.00747757	0.0135135	0.0428165	0.0354413	0.00711448	0.0549432	0.024623	0.0349023	0.00744795	0.0358745	0.0464393	0.0061567	0.00592572	0.00924066	0.00116676	0.00206791	0.00351124	0.00784963	0.00184267	0.0165424	0.0179388	0.0631769	0.039168	0.0332876	0.0720833	0.0035914	0.00551063	0.00658759	0.00183145	0.028996	0.000530487	0.00455324	0.0190371	0.0101951	0.00124659	0.00044664	0.0388441	0.0195581	0.00225245	0.0126614	0.00637681	0.00718927	0.00036936	0.000630379	0.013808	0.000431841	0.0156111	0.0111392	0.00543636
311405	0	0	0.00108102	0.00228886	0.00566694	0.0118505	0.0276038	0.0109102	0.00296225	0.028862	0.0400432	0.00295184	0.00843801	0.00701754	0.000374243	0.000305487	0.00121543	0.00243855	0.000818964	0.012951	0.0105221	0.0470494	0.053087	0.0177997	0.0497572	0.00819514	0.0163158	0.0168685	0.000801259	0.0506461	3.12051e-05	0.0015348	0.00341415	0.0115432	0.00188314	0.00018391	0.016197	0.00657131	0.00465116	0.00962942	0.00787724	0.0032294	0.000142062	0.000712602	0.0397288	7.19735e-05	0.0120434	0.00306776	0.0315362
150439	0	0	0.0489167	0.0016791	3.07986e-05	0.0003522	0.00315615	0.00782292	0.000394967	0.000248033	0.00261249	0.000126508	0.00155653	0.000107138	4.40286e-05	9.3996e-05	0.000378133	0.000498389	0.000113745	0.000435327	0.00363402	0.000803638	0.000464705	0.000330268	0.000204202	2.41034e-05	0.0270489	0.000106538	8.58492e-05	0.00642471	3.12051e-05	0	0.000216085	0.0135653	0.000106092	0.00018391	0.000229338	0.000254921	5.85052e-05	0.000561482	0	0.000153781	0.000142062	0.000109631	0.0844607	7.19735e-05	0.000126773	0.000268057	0.000237511
270194	0	0	0	0	0.000153993	4.14353e-05	0.000100195	0	2.82119e-05	4.50968e-05	2.25215e-05	0	5.4615e-05	2.67845e-05	2.20143e-05	0	0	1.77996e-05	0	0	0	0	0	0	0	0	1.80086e-05	0	0	0	0	0	0	0	0	0	0	0	0	0	0	0	0	0	0	0	0	0	0
156232	0	0	0	0	3.07986e-05	2.07177e-05	2.50488e-05	0	0	0	2.25215e-05	0	2.73075e-05	0	4.40286e-05	0	0	0	0	0	0	0	0	0	0	0	0.000144069	0	0	0	0	0	0	0	0	0	0	0	0	0	0	0	0	0	1.64577e-05	0	0	0	0
543481	0	0	0	0	0	2.07177e-05	0	0	2.82119e-05	0	2.25215e-05	4.21692e-05	0	0	0	0	2.70095e-05	0	0	0	0	0	0	0	0	0	0	1.77563e-05	0	0	0	0	0	0	0	0	0	0	0	2.80741e-05	0	0	0	0	0.000477272	0	0	0	0
281863	0.00398804	0.00168919	0.0395351	0.0476095	0.00144753	0.00435071	0.04872	0.0350593	0.00160808	0.000541162	0.0370479	0.00147592	0.00699072	0.00133923	0.000836544	0.000446481	0.00267394	0.00106798	0.000887211	0.0034282	0.00122235	0.0014429	0.00221288	0.0148621	0.00172437	0.00050617	0.0530894	0.00136724	0.00114466	0.0314205	0.000624103	0.00158596	0.00417045	0.0117117	0.00140572	0.000683096	0.00596279	0.000424869	0.00149188	0.00816957	0.00729753	0.000576679	0.000170474	0.000137039	0.252246	0.000287894	0.00604886	0.00125093	0.00277096
1084915	0.000997009	0	2.5556e-06	4.50563e-05	6.15972e-05	6.2153e-05	2.50488e-05	0	8.46358e-05	0	4.5043e-05	0	2.73075e-05	2.67845e-05	0	0	2.70095e-05	5.33988e-05	0.000341235	0.00157806	0.000115628	1.82645e-05	0	1.73825e-05	0	9.64134e-05	1.80086e-05	7.10252e-05	0	0	0	2.558e-05	0	2.10642e-05	0	0	5.73345e-05	0	8.77578e-05	0	0	0.000115336	0	0	0.0146309	0	0.000398428	0	0.000263901
4297876	0	0	2.5556e-06	0	0.000277187	0.000186459	0.00212915	0.0002878	0.000197483	4.50968e-05	0.00148642	4.21692e-05	0.000136537	0.000428552	4.40286e-05	0.000140994	0.000108038	0.00149517	0.000818964	0.000979485	0.00085895	0.00354331	0.000376189	0.008361	0.000272269	0.00021693	0.0123179	7.10252e-05	0.00031478	0.00305477	0.000249641	0.00017906	0.000237694	0.0020011	0.000185662	0.000210183	0.00602012	0.000410707	0.000468042	0.00117911	0.000204604	0.000422898	0.000284123	5.48155e-05	0.0117508	0.000791709	9.05518e-05	5.95681e-05	0.00435437
436314	0	0	0.0049323	0.00203654	0.000400382	0.0037499	0.0160563	0.0134481	0.00155166	0.00223229	0.00277015	0.000421692	0.000300382	0.000133923	6.60429e-05	0.000258489	0.000243086	0.000231395	0.000545976	0.000217663	0.000247774	0.000968019	0.000486833	0.0106555	0.000884875	0.000120517	0.00877019	0.000284101	0.000658177	0.0128494	0.000561693	0.00033254	0.00622326	0.0019379	5.30462e-05	0.000499186	0.000344007	0.000240759	0.000234021	0.000196519	0.000443308	0.00065357	0.000113649	0.000191854	0.00204075	0.00010796	0.000416538	0.000833954	0.000316681
4466368	0	0	0	0	0	0	0	0.000156982	0	0	2.25215e-05	0	0	0	0	0	0	8.89981e-05	4.5498e-05	2.72079e-05	8.25914e-05	0.000127852	6.63864e-05	5.21476e-05	9.07565e-05	7.23101e-05	7.20344e-05	0.000177563	0.000171698	7.27326e-05	0.000280846	7.67401e-05	8.64342e-05	0.000126385	0.000106092	0.000315275	5.73345e-05	5.66492e-05	5.85052e-05	2.80741e-05	0	0.000115336	8.5237e-05	5.48155e-05	0.0032257	3.59868e-05	0.000108662	2.97841e-05	0.00013195
349857	0	0	0.014227	0.00902027	0.000769965	0.00122234	0.0258504	0.00423851	0.00087457	0.00457733	0.0175893	0.000674707	0.00472419	0.0022499	0.00114474	0.00103396	0.00213375	0.00430751	0.000409482	0.012434	0.00905202	0.013187	0.00159327	0.0138365	0.00183782	0.000771307	0.0441211	0.00593061	0.000543712	0.0371421	0.000280846	0.00035812	0.000453779	0.00838354	0.000424369	0.000472913	0.00111802	0.0149837	0.000292526	0.000196519	0.000920716	0.00123025	0.000113649	0.000137039	0.0715414	0.000215921	0.00555988	0.000387193	0.00926292
237825	0.000498504	0	0	0	0.00428101	0.0256692	0.00408296	0.00606996	0.0624048	0.0554691	0.00346831	0.00543982	0.00567996	0.0391322	0.0148376	0.0207026	0.00645527	0.0139905	0.00568725	0.00312891	0.00698723	0.00155248	0.0115734	0.0065706	0.0190135	0.0191622	0.008374	0.00477645	0.00735441	0.00247291	0.0108906	0.010053	0.00780068	0.00467624	0.00124659	0.0107456	0.00260872	0.018935	0.00868802	0.00393038	0.00760443	0.0104956	0.00809751	0.00235707	0.00130015	0.0312365	0.00431027	0.00303797	0.010688
465713	0	0	0.000631232	0.0016851	0.00757646	0.00747908	0.0125745	0.00672405	0.0056706	0.00827527	0.0440746	0.00569284	0.00581649	0.00251774	0.00114474	0.00305487	0.00432152	0.00498389	0.00270713	0.0188279	0.0032541	0.00973498	0.00776721	0.0137148	0.012842	0.00159082	0.00542059	0.00912674	0.00234654	0.022038	0.000655308	0.0026859	0.00503479	0.00680372	0.00270536	0.00118228	0.0147063	0.00242175	0.0117595	0.021982	0.00695652	0.0109953	0.000568246	0.00156224	0.00478918	0.000395854	0.027238	0.00408042	0.00390573
511993	0	0.00337838	0.0392003	0.0074493	0.0111183	0.0292741	0.0124493	0.0242275	0.0178864	0.0200906	0.0143012	0.0125664	0.00824686	0.00768716	0.00195927	0.00885912	0.005672	0.0157349	0.00370808	0.0127877	0.0188639	0.0309035	0.0121487	0.00377201	0.0221673	0.00937621	0.00241315	0.00607266	0.00526542	0.0134798	0.00748923	0.0144783	0.0209603	0.0100476	0.00297059	0.0097998	0.00662214	0.0142473	0.00500219	0.0172375	0.00729753	0.00499789	0.00386408	0.00622156	0.000576018	0.0111559	0.00910951	0.0137305	0.00862956
303672	0.0124626	0.00675676	0.0577974	0.134466	0.00489698	0.0130728	0.00586143	0.0158552	0.016504	0.0275091	0.00664384	0.00320486	0.00212998	0.0041516	0.00125482	0.00119845	0.00162057	0.0100568	0.0034806	0.00516951	0.0156758	0.0173513	0.0099137	0.00761355	0.0117983	0.00272368	0.00171082	0.0045101	0.00108742	0.013407	0.000624103	0.00171386	0.00695795	0.00406538	0.000318277	0.000656823	0.0064788	0.00213851	0.00391985	0.0188377	0.0116965	0.00603591	0.000227299	0.000712602	0.00391692	0.000503815	0.00516145	0.00142964	0.00102921
101866	0	0	0.000820347	0.000789987	0.00172472	0.0049308	0.00370723	0.00465713	0.0106077	0.0121536	0.00776992	0.00261449	0.00442381	0.00958886	0.00517336	0.00364235	0.00399741	0.0123885	0.00293462	0.00253034	0.00799485	0.00635605	0.0045364	0.0136974	0.00594455	0.00614636	0.0131463	0.00282325	0.00600944	0.00678837	0.00777008	0.00649733	0.00630969	0.00745671	0.00180357	0.00667332	0.0114096	0.00555162	0.00236946	0.00185289	0.00190963	0.00642036	0.00244346	0.00241188	0.00134953	0.0040665	0.00309687	0.00369322	0.00646557
419683	0.00199402	0.00168919	0.00237671	0.00151389	0.000800764	0.00720975	0.0110716	0.00897412	0.0044857	0.013281	0.0366875	0.0021928	0.00516111	0.00624079	0.000792515	0.000375984	0.000783276	0.00103238	0.000295737	0.00590412	0.00302284	0.0302826	0.00688205	0.0340524	0.0220992	0.00467605	0.0135605	0.0039419	0.000543712	0.049046	0.000436872	0.000486021	0.0038031	0.0210642	0.0003448	0.000210183	0.00599146	0.0155502	0.00432938	0.00106682	0.000920716	0.00276806	2.84123e-05	0.000465932	0.0088213	0.000179934	0.00291577	0.00345495	0.00493495
656520	0	0	0.00174292	0.00036045	0.00157073	0.00184387	0.00513501	0.00248554	0.00389325	0.00169113	0.00299536	0.000674707	0.000901147	0.00125887	0.000220143	0.000610974	0.000810285	0.00192236	0.000659721	0.00176851	0.000842432	0.00315976	0.00236778	0.00497141	0.00217815	0.000337447	0.00486232	0.00257467	0.000343397	0.00550343	0.000873744	0.000511601	0.0012749	0.0020011	0.000291754	0.000236456	0.00137603	0.0101685	0.002779	0.00176867	0.000954817	0.00369075	0.000170474	8.22233e-05	0.000872256	0.00165539	0.000959849	0.000446761	0.000976434
321235	0	0	0	0	0.000277187	0.0178586	0.00230449	0.00285184	0.0185352	0.000766646	0.00121616	0.00139158	0.000163845	0.0138744	0.0206494	0.00625073	0.00656331	0.00215375	0.00304836	0.00500626	1.65183e-05	1.82645e-05	0.00447002	0.00405013	0.00934791	0.00831566	0.000468224	0.00266345	0.0204607	0.000363663	0.0124509	0.00276264	0.0892001	0.00151662	0.00283797	0.0037833	0.00031534	1.41623e-05	0.000526547	0.000112296	0.000613811	0.0114182	0.0046028	0.00534452	0	0.0024471	0.000398428	0.00735666	0.00126672
310733	0	0	0.00148736	0.00194943	0.000431181	0.000849424	0.0011272	0.00497109	0.00445748	0.000225484	0.0470474	0.000253015	0.00390497	0.000508906	0.0004623	0.000422982	0.0100745	0.00092558	0.000432231	0.000408119	0.000181701	0.000675787	0.000221288	0.0471588	0.000385715	0.000241034	0.0137226	0.00140275	8.58492e-05	0.00678837	0.000468077	0.0003837	0.000172868	0.0120487	0.000716123	0.000341548	0.000114669	0.000948874	0.000585052	0.000898372	0.000341006	0.000230672	5.68246e-05	5.48155e-05	0.00569435	0.000179934	0.000253545	0.000893522	7.91703e-05
183634	0.00348953	0.00506757	0.000886792	0.00322603	0.00178632	0.00314908	0.000951856	0.00149133	0.00990239	0.0143408	0.00506734	0.00434343	0.00139268	0.00594616	0.00187122	0.000822465	0.00159356	0.00309713	0.00154693	0.0116178	0.00510415	0.0130591	0.00449214	0.00855221	0.00839497	0.00163903	0.000342164	0.0354949	0.00346258	0.00320023	0.000561693	0.00130458	0.00172868	0.000779374	0.000503939	0.000683096	0.0185477	0.00055233	0.00102384	0.0107524	0.000852515	0.00834262	0.0176725	0.000465932	0.00576018	0.00676551	0.152797	0.000476545	0.0031932
1113338	0	0	0.00413496	0.0171995	0.00640611	0.0102138	0.00500977	0.00332278	0.0111437	0.0136869	0.00826539	0.00573501	0.00335882	0.00460694	0.00356632	0.0046058	0.00607714	0.0093804	0.00511852	0.0107743	0.0038818	0.00717795	0.00641735	0.00476282	0.0118437	0.00486888	0.00385384	0.00925104	0.00406353	0.0137222	0.00355739	0.00585783	0.00488353	0.00511859	0.00509243	0.0103253	0.00619213	0.00693953	0.00587977	0.00634475	0.00508099	0.00941909	0.0062223	0.00479636	0.00245219	0.00367065	0.0138725	0.00521221	0.00377378
90390	0	0	0	0.000405506	0.0309526	0.0363388	0.0408046	0.0234949	0.00186199	0.0296061	0.0133553	0.00413258	0.00125614	0.00254453	0.000616401	0.00197392	0.00356525	0.00662146	0.0126029	0.00846166	0.0326401	0.0179723	0.00754592	0.0050757	0.00880338	0.00163903	0.00297142	0.00433254	0.00137359	0.00227895	0.00149785	0.000511601	0.00371667	0.00562413	0.00111397	0.00218065	0.00108936	0.000297408	0.00704988	0.0573554	0.00347826	0.00165315	0.00289806	0.00265855	0.00108621	0.00395854	0.00110473	0.00122115	0.0013195
345575	0	0	0.000856125	0	0	0	0	0	0	0	4.5043e-05	0	0	0	0	0	0	0	0	0	0	3.6529e-05	0	0	0	0	0.000198095	0.00124294	0	4.84884e-05	0	0	0	0.000126385	0	0	0	2.83246e-05	8.77578e-05	0	0	0	0	0	0.00362068	0	0	0	0
288083	0.00199402	0.00168919	0	3.6045e-05	0.000338785	0.0196403	0.0294825	0.0195181	0.0237262	0.00868114	0.0137156	0.000421692	0.00371382	0.00171421	0.000374243	0.00180942	0.0025659	0.0145957	0.000636972	0.000598574	0.0273708	0.00219174	0.00137198	0.0194163	0.0022916	0.000747204	0.00538457	0.000159807	0.000772643	0.0273959	0.000499282	0.000486021	0.0161416	0.0133968	0.000212185	0.000709369	0.000401342	0.0841949	0.000614305	0.00109489	0.00211424	0.000768905	8.5237e-05	0.000191854	0.00241928	0.00226717	0.000162993	0.00095309	0.00216399
985219	0.000498504	0	0.00318683	0.00200951	0.00249469	0.00381205	0.000526026	0.00363674	0.00287762	0.00403617	0.00720688	0.00126508	0.00106499	0.00214276	0.000902587	0.000892962	0.0014315	0.0188676	0.00202466	0.00383632	0.0206148	0.014776	0.00334145	0.00573624	0.00324454	0.00130158	0.00138666	0.00834547	0.000114466	0.00775814	0.000218436	0.00015348	0.000756299	0.00278047	0.000238708	0.000420367	0.00765416	0.00036822	0.000409536	0.0046603	0.00180733	0.00576679	0.00036936	0.000356301	0.00893651	0.000611775	0.00440082	0.00139985	0.000791703
20428	0.0398804	0.0625	0	0	0.00375743	0.000186459	5.00977e-05	0.0011512	0.000789934	9.01937e-05	0.000157651	0.00392173	0.0014473	0.0135798	0.0147496	0.00629773	0.00769771	0.000142397	0.00684745	0.00383632	0.000412957	0.000840167	0.00838681	3.47651e-05	0.00487816	0.0134497	0	0.00282325	0.0109315	0.000678837	0.0084878	0.0120738	0.006569	0	0.0121741	0.0162104	0.00510277	0	0.00272049	0.00308815	0.00283035	0.00303718	0.0163939	0.0240366	3.29153e-05	0.00554196	0.00213702	0.00994788	0.00789064
154189	0.00548355	0	0.0319194	0.0248621	0.00184792	0.000932295	0.00087671	0.00617462	0.000789934	0.00119507	0.0110355	0.000463861	0.00240306	0.00115173	0.000748487	0.00251439	0.00191768	0.00517969	0.000591474	0.00233988	0.00439386	0.00469398	0.00121708	0.00561456	0.00760085	0.00320575	0.00412397	0.00175787	0.00108742	0.00732174	0.00168508	0.00212314	0.00138295	0.00157981	0.0010344	0.00218065	0.00154803	0.00036822	0.00131637	0.00047726	0.00624041	0.000807351	0.00122173	0.00126076	0.0015141	0.00233914	0.002789	0.00220402	0.0034571
363444	0	0	0.000595454	0.00304881	0.0111183	0.0151032	0.0044086	0.00442165	0.00440106	0.0138898	0.0238503	0.00333137	0.00191152	0.00267845	0.000484315	0.00197392	0.00307908	0.00496609	0.00268438	0.0205148	0.00528585	0.0199448	0.00705908	0.0141668	0.0116849	0.000795411	0.018891	0.0142406	0.0034912	0.0112493	0.000499282	0.00273706	0.00477549	0.0115432	0.000663077	0.000840734	0.015853	0.0024784	0.0110867	0.00822572	0.00535379	0.0190304	0.000483009	0.00074001	0.00153056	0.000179934	0.00905518	0.00256143	0.00110838
4390326	0	0	0	0	0	0	0	0	0	0	0	0	0	0	0	0	0	0	0	0	0	0	0	0	0	0	0	0	0	0	0	0	0	0	0	0	0	0	0	0	0	0	0	0	0	0	0	0	0
538301	0	0	0	9.31163e-05	0.000153993	0.000787271	0.000300586	0.000706418	0.000677086	0.00313423	0.00662132	0.00130724	0.00172037	0.0053569	2.20143e-05	0.000328986	0.000378133	0.000836582	0.000295737	0.000680198	0.00095806	0.00644737	0.00431511	0.00789167	0.00828153	0.000891824	0.00124259	0.000621471	5.72328e-05	0.00344267	0	0.0002558	0.000280911	0.000400219	0.000822216	2.62729e-05	0.00590546	0.000113298	0.000380284	2.80741e-05	0.000682012	0.000346007	2.84123e-05	2.74078e-05	0.00709325	0.000287894	0.00213702	0.00116158	0.0143562
2421044	0	0	0	0	0.00532816	0.000124306	0	0.000680254	0.00073351	2.25484e-05	0.000270258	0.0165303	0.00712725	0.00334806	0.0136709	0.0271178	0.0137478	7.11984e-05	0.00853087	0.0058497	9.91097e-05	0.000127852	0.00668289	5.21476e-05	0.00129328	0.00913517	0	0.0136546	0.00912863	0.00118797	0.00443113	0.01279	0.0068283	6.31925e-05	0.0242686	0.00751406	0	0	0.0115548	0.00328467	0.0104689	0.00249894	0.00448915	0.0127172	4.9373e-05	0.00230315	0.00268033	0.0234401	0.00250706
28670	0	0	0	0	0.00138594	0	5.00977e-05	0.000784909	0.00321616	0.000631356	6.75645e-05	0.0078013	0.00158383	0.00824963	0.0164667	0.00773117	0.0051048	5.33988e-05	0.00263888	0.00116994	0.000132146	0.000109587	0.00511175	0	0.00235967	0.0136425	1.80086e-05	0.00348024	0.00938618	0.00075157	0.0431567	0.0122273	0.00663382	8.42566e-05	0.00604726	0.0290053	0.000172004	0	0.00292526	0.000645705	0.000988917	0.00173004	0.0241221	0.00553637	0	0.021844	0.00135828	0.00985853	0.0120339
616742	0	0	0	0	0	0	0	5.23273e-05	0	0	0	4.21692e-05	8.19224e-05	0.00736574	0.021486	0.0046528	0.00872407	0	0	0	1.65183e-05	0	8.85152e-05	0	0.00365295	0.0176919	0	1.77563e-05	0.0109315	7.27326e-05	0.0393809	0.0147341	0.00756299	0	0.0080365	0.0248279	2.86673e-05	0	2.92526e-05	0	0	0	0.0437834	0.0143343	0	0.0174896	0	0.0093522	0.0234872
240529	0	0	0	0	0.00425021	4.14353e-05	0.000150293	0.000811072	0.000902782	0.000473517	0.000112608	0.0115544	0.00507919	0.0102853	0.00981838	0.0105276	0.0124244	5.33988e-05	0.00700669	0.00149644	0	0.000328761	0.00398318	0	0.00376639	0.0116178	0	0.00200646	0.0116469	0.00058186	0.0208762	0.0127389	0.00710921	0	0.0112458	0.00888025	0.000258005	1.41623e-05	0.00707913	0.000898372	0.00388747	0.00403675	0.00894988	0.0109631	1.64577e-05	0.0173096	0.00143072	0.0135517	0.012377
348616	0.00448654	0.0118243	0.00603888	0.0278928	0.00157073	0.0154761	0.0237213	0.00606996	0.0322744	0.0125369	0.00704923	0.00236147	0.00169306	0.00752645	0.00237755	0.00166843	0.00189067	0.00300813	0.000659721	0.00519671	0.00475726	0.00977151	0.00462492	0.00483235	0.0102555	0.00272368	0.00131463	0.00248588	0.00186007	0.00986738	0.00124821	0.0026859	0.00805999	0.00216961	0.00111397	0.00063055	0.00667947	0.0117972	0.00114085	0.00721505	0.00313725	0.00741994	0.000596659	0.0010415	0.00184326	0.000971642	0.00650162	0.0018764	0.000818093
245892	0	0	0.0397293	0.0213116	6.15972e-05	0.00134665	0.116652	0.0174511	0.00180556	0.000496065	0.0117562	0.000210846	0.00592572	0	0.00233352	0.000164493	0.00272796	0.000249195	4.5498e-05	0.000244871	0.000132146	0.000164381	0.000199159	0.0527039	0.00131597	0	0.0223847	0.000266345	0.000114466	0.0174801	0.000156026	0.00020464	8.64342e-05	0.000968951	0.000371323	0.00139246	0.000143336	0.00512675	0.00345181	0.0246771	0.000409207	0.000153781	5.68246e-05	8.22233e-05	0.00719199	0.000359868	0.000905518	0.000416977	0.000263901
586013	0.000498504	0	0.0286227	0.0968079	0.00141674	0.00250684	0.00433345	0.00549436	0.00208768	0.0035852	0.00213954	0.00130724	0.00267613	0.000267845	8.80572e-05	9.3996e-05	0.000297105	0.00206475	0.00022749	0.0085705	0.00606221	0.00657522	0.00141624	0.00446731	0.00220084	0.000192827	0.000864413	0.00397741	0.000286164	0.00700657	0.000156026	0.000537181	0.00261463	0.00168513	0.000291754	2.62729e-05	0.00834217	5.66492e-05	0.000468042	0.00539023	0.00132992	0.00065357	2.84123e-05	0.000137039	0.00113558	7.19735e-05	0.00443704	0.000297841	0.00010556
539866	0.00149551	0	0	0	0.00277187	6.2153e-05	7.51465e-05	0.000758745	0.00115669	4.50968e-05	4.5043e-05	0.00455427	0.00232114	0.00541047	0.00995047	0.0105746	0.0136938	3.55992e-05	0.00382183	0.00111552	0	3.6529e-05	0.00300952	0	0.00147479	0.0141005	3.60172e-05	0.000763521	0.0111604	0.000193953	0.00817575	0.012304	0.00561822	2.10642e-05	0.0218815	0.0115601	8.60018e-05	1.41623e-05	0.00380284	0.00109489	0.00497869	0.00222983	0.0164791	0.0264485	4.9373e-05	0.00615374	0.000633863	0.0162323	0.00599055
113890	0.00199402	0	0	9.01126e-06	0.00902399	0.000124306	2.50488e-05	0.000392454	0.000677086	0.000135291	0.000180172	0.0281268	0.0054888	0.00152672	0.00407265	0.0183762	0.00891314	1.77996e-05	0.00493653	0.00954998	0	0.000146116	0.00528878	6.95302e-05	0.000680673	0.00424219	0	0.0142938	0.00466447	0.0010425	0.00299569	0.00682987	0.00339254	6.31925e-05	0.0106358	0.00236456	0	0	0.00927307	0.00612016	0.00992327	0.00149937	0.00153427	0.00616675	8.22883e-05	0.0010796	0.0038394	0.0151899	0.00361544
136427	0	0	2.5556e-06	4.50563e-05	6.15972e-05	0.000145024	2.50488e-05	0.000340127	0.000225695	6.76453e-05	0.000247737	0.000463861	0.000273075	0.000428552	0.000110072	4.6998e-05	0.000162057	7.11984e-05	0.000159243	0.000272079	1.65183e-05	0.000840167	0.000154902	1.73825e-05	0.000453782	2.41034e-05	0.00012606	0.000106538	0.000171698	0.000218198	0.000218436	0.0001279	8.64342e-05	6.31925e-05	5.30462e-05	0.000210183	5.73345e-05	0.000127461	0.000146263	2.80741e-05	0.000272805	7.68905e-05	8.5237e-05	5.48155e-05	0	0.000215921	0.000199214	0.000238273	0.000184731
227483	0	0	0.00178125	0.00532565	0.00354184	0.0122856	0.00488452	0.00381989	0.0210461	0.0271483	0.00340075	0.00248798	0.00221191	0.00693719	0.00127683	0.00199742	0.00137748	0.0152721	0.00245689	0.00141481	0.0129834	0.0073606	0.00577561	0.00351127	0.010437	0.00197648	0.00927443	0.00166909	0.00143082	0.00584285	0.00218436	0.0016627	0.0068283	0.0052871	0.000238708	0.00131365	0.00604879	0.00430534	0.00090683	0.0095452	0.00381927	0.00538234	0.000823957	0.000219262	0.000510187	0.00269901	0.00202836	0.00142964	0.00195287
1112213	0	0	0	0.00028836	0.000461979	0.000911577	0.000851661	0.00256404	0.00310331	0.000563711	0.00150894	0.0010964	0.00076461	0.00187492	0.000902587	0.00169193	0.000999352	0.00320393	0.000545976	0.000598574	0.00657427	0.000821903	0.00300952	0.00278121	0.00152017	0.000867721	0.00117056	0.000692496	0.00134497	0.00232744	0.000842539	0.00135574	0.00138295	0.00075831	0.000424369	0.000551731	0.00395608	0.000325733	0.000614305	0.00134756	0.000954817	0.0024605	0.000312536	0.000164447	0.000411441	0.000647762	0.00148505	0.00137007	0.00145146
112057	0	0	0	0.000153191	0.000492778	0.000103588	0.00160313	0.00141284	0.00569881	0.000180387	0.00150894	0.00168677	0.00155653	0.00211598	0.00114474	0.000375984	0.000432152	0.000142397	0.000363984	0.00247592	0.000545103	0.000310497	0.0011507	0.0010951	0.00120252	0.00106055	0.000846405	0.00184666	0.000372013	0.00455791	0.000530487	0.0023022	0.00157742	0	0.00108745	0.000262729	0.000172004	0	0.00254498	0.00637282	0.00286445	0.000153781	0.00133538	0.000383709	0.113311	0.00219519	0.00711737	0.00080417	5.27802e-05
273232	0	0	0	0	0	0	5.00977e-05	5.23273e-05	0	4.50968e-05	4.5043e-05	4.21692e-05	0	5.3569e-05	2.20143e-05	4.6998e-05	0	0	2.2749e-05	0	0	0	0	0	6.80673e-05	0	1.80086e-05	0	0	2.42442e-05	0	0	0	0	0	2.62729e-05	0	2.83246e-05	2.92526e-05	0	3.41006e-05	0	0	0	0	0	0	2.97841e-05	0
159130	0.111167	0.0489865	0.0176055	0.0244686	0.00104715	0.000807989	0.000801563	0.00319196	0.00112848	0.000744098	0.00168911	0.00113857	0.000628072	0.00029463	0.000132086	0.00117495	0.000297105	0.00226055	0.000386733	0.00598574	0.00168486	0.000840167	0.00172605	5.21476e-05	0.000544539	0.000168723	0.00127861	0.00241486	0.000200315	0.00293355	0.000280846	0.00046044	0.00116686	0.000821502	0.000132615	0.000210183	0.0123269	0.000113298	0.000555799	0.00131948	0.000886616	0.00192226	0	0.000164447	0.000148119	0.000395854	0.00306065	0.000357409	0.000290291
UTAX.OTU.0	0	0	0	0	0	0	0	0	0	0	0	0	0	0	0	0	0	0	2.2749e-05	0	0	3.6529e-05	0	0	0	0	0.000360172	0	2.86164e-05	0	0	0	2.16085e-05	0.000589797	2.65231e-05	0	0	0	0	0	0	0	0	0	0.00348902	0	0	0	0
647374	0.00598205	0.00168919	0	0	0.00187872	4.14353e-05	5.00977e-05	0.000156982	0.000253907	4.50968e-05	2.25215e-05	0.00826516	0.00188422	0.00383019	0.018404	0.00996358	0.00621219	5.33988e-05	0.00327585	0.00282962	0	0.000146116	0.00666077	8.69127e-05	0.00183782	0.0108224	0	0.00669413	0.00938618	0.000678837	0.0124821	0.014555	0.00615843	8.42566e-05	0.00885871	0.0243287	0.000172004	0	0.00359807	0.000814149	0.00218244	0.000307562	0.0142914	0.00901716	4.9373e-05	0.00223118	0.00166615	0.0110797	0.00401129
4357118	0	0	0	0	0.000184792	0.0119955	0.0143279	0.00248554	0.0131468	0.0175652	0.000427909	0	0	0.000133923	2.20143e-05	0.00101046	0.000108038	0.0122283	0.000250239	0	0.00166835	0	0.00511175	0.00896939	0.000385715	4.82067e-05	0.0306687	7.10252e-05	8.58492e-05	0.00281233	6.24103e-05	2.558e-05	0.00563983	0.0519864	0	7.88188e-05	0	0.0496813	0.000292526	0.0016283	0	0	5.68246e-05	2.74078e-05	0.000954544	0.000755722	0	2.97841e-05	0.000343071
176786	0	0	0.000626121	0.000153191	6.15972e-05	0.00138808	0.001027	0.00557285	0.00121311	0.000947034	0.0219359	0.000295184	0.00770071	0.00109817	0.0003082	2.3499e-05	0.000297105	3.55992e-05	0.000159243	0.00146923	0.000264292	0.00593596	0.00106218	0.0140625	0.00274538	0.00202468	0.00158476	0.00129621	0	0.0101583	0	0.00028138	0.00030252	0.00166407	0.000106092	0	0.000688014	0.00164283	0.000146263	0	0	7.68905e-05	2.84123e-05	2.74078e-05	0.00421316	0	0.000561421	0.00101266	0.00306125
367189	0	0	0	4.20525e-05	0	2.07177e-05	0.000100195	2.61636e-05	2.82119e-05	2.25484e-05	6.75645e-05	0	5.4615e-05	2.67845e-05	0	0	2.70095e-05	0	2.2749e-05	0.000244871	1.65183e-05	0	0.000376189	0	0	7.23101e-05	0.000306146	5.32689e-05	2.86164e-05	2.42442e-05	6.24103e-05	2.558e-05	0	4.21283e-05	0	2.62729e-05	2.86673e-05	1.41623e-05	0	0	0	7.68905e-05	0	0	1.64577e-05	0	1.81104e-05	2.97841e-05	0
241289	0	0	0.00102735	0.00305782	0.000739167	4.14353e-05	0	0.00269485	0.000338543	0.000180387	0.000225215	0.000969891	0.00021846	0.000401768	6.60429e-05	0.00136294	0.000648228	0.000213595	0.00607398	0.00141481	0.000611176	1.82645e-05	0.00455853	0.000260738	9.07565e-05	0.000337447	0.00509644	0.000426151	0.000257548	0.00152738	0.000187231	0.0002558	0.000388954	0.000105321	0.000212185	2.62729e-05	0.0117536	0	5.85052e-05	0.000336889	0.000341006	0.000230672	0	0.000137039	0.00251802	0.0019073	0.000271655	0.000238273	0.000897263
173278	0	0	0.000981349	0.000126158	0.000123194	0.000227894	0.000400782	0.000261636	0.000169272	4.50968e-05	0.000315301	8.43384e-05	0.00021846	5.3569e-05	0.000132086	2.3499e-05	0.000135048	0.00574927	0.00311661	0.00236709	0.00264292	0.00809118	0.00354061	0.00187731	0.00433362	0.00277189	0.0058528	0.00374658	0.0048934	0.00501855	0.00805093	0.00378584	0.00272268	0.00495008	0.00196271	0.00654196	0.00395608	0.00324317	0.00348106	0.0032566	0.00238704	0.00326785	0.00272758	0.00178151	0.00422962	0.00226717	0.00425594	0.00294862	0.00261262
170637	0.00149551	0.143581	0	0.000570713	0.000677569	0.00343913	0.00330645	0.00538971	0.00397788	6.76453e-05	0.00349083	0.0016446	0.000819224	0.00107138	0.00105669	0.00401833	0.00180964	0.00113918	0.000750717	0.000489743	0.000891987	0.000182645	0.00369551	0.000399798	0.000363026	0.000626687	0.00216103	0.000585958	0.000744026	0.000872791	0.000748923	0.0010232	0.00360863	0.00168513	5.30462e-05	0.00105092	0.000200671	0.000141623	0.00160889	0.00134756	0.00115942	0.00107647	0.000426185	0.00024667	9.87459e-05	0.00143947	0.000217324	0.00128071	0.000184731
310322	0	0	0	6.0075e-06	0.00101635	0.00464076	0.0220931	0.00340127	0.00143881	0.0014431	0.0305617	0.000295184	0.00065538	0.000937458	0.000528343	0.000516978	0.000891314	0.000961179	0.00163793	0.00228547	0.000660731	0.000657522	0.00112857	0.0100645	0.00165631	0.00028924	0.0147491	0.00131397	0.000944341	0.0414333	0.000156026	0.000562761	0.000777907	0.0149345	0.000530462	0.000814461	0.00561878	0.00441864	0.00122861	0.00179674	0.000647911	0.00215294	0.000795545	0.000630379	0.00164577	0.000143947	0.00121339	0.000506329	0.000369461
825989	0	0	0	0	0	6.2153e-05	0	0.000104655	0	0	0	0	0	2.67845e-05	0	0	0	1.77996e-05	0	0	0	0	0	0.000243356	0	0	0.000180086	0	0	2.42442e-05	0	0	0	0.000210642	0	0	2.86673e-05	0	0	0	0	0	0	0	0	0	0	0	0
324677	0	0	0	0	0.00172472	0.0343706	0.0010771	0.00541587	0.00163629	0.0621209	0.00333318	0.00299401	0.000136537	0.00171421	4.40286e-05	7.0497e-05	0.000243086	0.00615867	0.000204741	0.000326495	0.00849039	0.00756151	0.0111308	0.00213805	0.00696556	0.000241034	0.000144069	0.000284101	0.00183145	0.00152738	0.000156026	0.00289054	0.0200959	0.000926823	0.000132615	0.00044664	0.00215004	2.83246e-05	0.00508995	0.00210556	0.00259165	0.00123025	0.000255711	0.00123335	0.000757052	0	0.000217324	0.00104244	0.000950044
758215	0.000498504	0	2.5556e-06	0.000495619	0.000677569	0.00186459	0.000676319	0.00238089	0.00253907	0.00241268	0.00202694	0.00160243	0.00111961	0.0022499	0.000814529	0.000845964	0.00167459	0.00418291	0.00113745	0.00144202	0.00280811	0.00250224	0.00234565	0.00177302	0.00222353	0.000674894	0.00216103	0.00067474	0.00103019	0.00259413	0.00143544	0.00117668	0.00157742	0.00122172	0.000238708	0.00044664	0.0112376	0.00103385	0.00078982	0.000926446	0.000852515	0.00445965	0.000284123	0.000383709	8.22883e-05	0.00122355	0.00215513	0.000685034	0.000870873
942633	0	0	0.00040634	0.000282353	0.00021559	0.000455789	0.000300586	0.00183145	0.00375219	0.000676453	0.000135129	0	0	0.000133923	0.000396258	0.000798966	0.000270095	0.0090066	4.5498e-05	0.00013604	0.0137267	5.47935e-05	0	0.000225973	0.000726052	0.000192827	0.00113454	3.55126e-05	8.58492e-05	4.84884e-05	3.12051e-05	2.558e-05	0.000669865	0.00204322	0	5.25458e-05	0	0.0367795	8.77578e-05	2.80741e-05	0.000102302	3.84453e-05	0	2.74078e-05	0.000115204	0.000719735	0	0	5.27802e-05
932791	0.000498504	0	0.00658066	0.00967809	0.00132434	0.00584238	0.00247984	0.00193611	0.00502172	0.0195044	0.00576551	0.00198195	0.000628072	0.000910674	0.000242157	0.000281988	0.000216076	0.00537548	0.000386733	0.00734614	0.00726804	0.0101551	0.00132773	0.00643154	0.00530925	0.000313344	0.002089	0.00639227	0.000629561	0.00632773	0.000280846	0.00117668	0.00267946	0.00212748	7.95693e-05	0.00018391	0.00455809	0.00467356	0.000351031	0.00317238	0.000682012	0.00142248	0	5.48155e-05	0.0018268	3.59868e-05	0.0062843	0.000685034	0.000211121
317411	0.00448654	0	0	0.000871088	0.00579014	0.00118091	0.000275537	0.00130818	0.00541669	0.00117252	0.000405387	0.00375306	0.0058438	0.00393732	0.00255366	0.00312537	0.00494274	0.00234955	0.00684745	0.00405398	0.00168486	0.000474877	0.00312016	5.21476e-05	0.00310841	0.00262727	7.20344e-05	0.00399517	0.0033195	0.000775814	0.00299569	0.00376026	0.0032845	0.000442347	0.00445588	0.00270611	0.00679414	0.000141623	0.0039491	0.00645705	0.00450128	0.0128792	0.00272758	0.00263115	9.87459e-05	0.00205125	0.00673706	0.00416977	0.00219038
4371270	0	0	0	0	0.00320306	0	0.000200391	2.61636e-05	5.64239e-05	6.76453e-05	0.000202694	0.00417475	0.000737302	0.00158029	0.00955421	0.00187992	0.00559097	8.89981e-05	0.000932708	0.00165968	0	1.82645e-05	0.00362912	0	0.00120252	0.00441091	0	0.0033737	0.00978681	0.000266686	0.00711477	0.00644617	0.00473227	0	0.00798345	0.0176554	8.60018e-05	1.41623e-05	0.0101799	0.00109489	0.00194373	0	0.0128708	0.0102505	0	0.00205125	1.81104e-05	0.00702904	0.00324598
288283	0	0	5.11119e-06	0.000267334	0.000492778	0.00462004	0.00255498	0.00190994	0.00950742	0.00579494	0.00698167	0.000548199	0.000163845	0.00393732	0.000616401	0.000681471	0.000432152	0.00541108	0.000545976	0.000489743	0.00517022	0.00498621	0.00128347	0.00224235	0.00245042	0.000771307	0.0012606	0.00101211	0.000228931	0.00283657	0.000811334	0.000690661	0.00105882	0.00265408	0	0.000578004	0.00240805	0.00262003	0.000146263	0.000870298	0.000954817	0.00307562	0.000340948	5.48155e-05	0.0012837	0.00287894	0.00193781	0.000297841	0.000633362
1105005	0.000498504	0	0	0	0.0043734	0.000849424	0.000100195	0.0008634	0.0014106	0.00042842	0.000157651	0.00990976	0.00303113	0.00506227	0.00444689	0.0047468	0.00351124	0.000355992	0.00250239	0.00220384	0.000594658	0.00133331	0.0030759	1.73825e-05	0.00299496	0.0050617	0	0.00825669	0.00612391	0.000775814	0.00418149	0.00997621	0.00548857	0.000105321	0.00543723	0.00265357	0.00151936	2.83246e-05	0.00792745	0.002274	0.00419437	0.00584368	0.000966019	0.00605712	1.64577e-05	0.000971642	0.00479925	0.00732688	0.000818093
576918	0	0	0	0	0.000615972	0.000994448	0.000826612	0.00538971	0	0	0.00540516	4.21692e-05	8.19224e-05	0.000776751	0	0.000140994	0.000810285	0	0.00100096	0	0	0	0.000132773	0.0281771	2.26891e-05	0.000192827	0	1.77563e-05	0.000429246	0.000436395	0	0	4.32171e-05	0.000210642	0.000185662	0.00018391	0	0	0.000497294	0.0108085	0.00126172	0	8.5237e-05	0.000630379	0.000576018	0.000395854	0	0	0.000290291
315669	0	0	0	0	6.15972e-05	2.07177e-05	0	0	0	0	0	4.21692e-05	0	0	2.20143e-05	2.3499e-05	0	0	0	2.72079e-05	0	3.6529e-05	0	1.73825e-05	0.000158824	0.000120517	1.80086e-05	0	0	0	0	0	0	0	0	0	2.86673e-05	0	0	0	3.41006e-05	0	0	0	0	0	0	0	0
563390	0.00797607	0.00337838	2.5556e-06	0.000762953	0.00397302	0.000435071	7.51465e-05	0.001439	0.00149523	0.00108232	0.000270258	0.00295184	0.00390497	0.00187492	0.00165107	0.00164493	0.00221478	0.000694185	0.00816689	0.00712848	0.00282463	0.000894961	0.0032308	0.000156443	0.00251849	0.00257906	1.80086e-05	0.00736887	0.00154529	0.000533372	0.000436872	0.00227662	0.00172868	0.000905759	0.00350105	0.000499186	0.0264599	4.24869e-05	0.00748866	0.00255474	0.00521739	0.00572835	0.000681896	0.0013978	4.9373e-05	3.59868e-05	0.00465436	0.00247208	0.00010556
928844	0.000498504	0	5.11119e-06	0.000534668	0.00135514	0.00741692	0.00596163	0.00790142	0.00392146	0.00669688	0.00445926	0.0010964	0.00117422	0.00257131	0.0003082	0.000728469	0.000675238	0.00145957	0.000136494	0.000761822	0.00525281	0.00189951	0.00382828	0.00495402	0.00567228	0.00110875	0.000198095	0.000976597	0.000858492	0.0026911	0.000187231	0.0014069	0.00123169	0.000358091	0.000185662	0.00018391	0.00217871	0.000127461	0.00078982	0.000561482	0.00300085	0.00180693	0.000113649	0.00049334	0.00235344	0.00010796	0.00458192	0.00220402	0.00475022
370060	0.000997009	0.182432	0	0	0.000554375	8.28706e-05	2.50488e-05	0	0.000225695	2.25484e-05	0.000135129	0.000927722	8.19224e-05	0	0.000374243	0.000140994	5.4019e-05	0	0.000159243	0.000680198	3.30366e-05	0	0.000199159	1.73825e-05	0	9.64134e-05	0	0.00207749	0	2.42442e-05	0	0	4.32171e-05	2.10642e-05	2.65231e-05	0	0	0	0.000643557	0.00154408	0.000784314	0	0	2.74078e-05	0	0	0.000199214	0.000178704	0
114383	0	0	0	0	0.000461979	0	2.50488e-05	5.23273e-05	2.82119e-05	2.25484e-05	0	0.000801214	0.000709995	0.00428552	0.00893781	0.0046058	0.00332217	1.77996e-05	0.00022749	0.000272079	1.65183e-05	0	0.000265545	0	0.000930254	0.00785769	0	0.000710252	0.00655315	0.000169709	0.0105161	0.0105901	0.0058127	2.10642e-05	0.00572899	0.015212	0	0	0.00201843	0.000280741	0.000784314	0	0.0163087	0.00589267	0	0.00323881	1.81104e-05	0.00500372	0.00617528
823212	0	0	0	0	0.000739167	0	0	2.61636e-05	0	0	0	0.00434343	0.000873839	0.00321414	0.0090699	0.00723769	0.00605013	3.55992e-05	0.00138769	0.000707406	0	0	0.00112857	0	0.00115714	0.0120517	0	0.00120743	0.00764058	0.000266686	0.004868	0.0104111	0.00525088	0	0.00923003	0.0107719	0	0	0.00157964	0.00106682	0.000443308	0	0.00662007	0.00852382	4.9373e-05	0.00111559	3.62207e-05	0.00988831	0.00219038
236399	0	0	0.0101585	0.0107414	0.00169392	0.000662965	0.00142778	0.00473562	0.00217232	0.000315678	0.000878339	0.00160243	0.00251229	0.00163386	0.000572372	0.00580425	0.000972342	0.00989658	0.00384458	0.000625782	0.0184509	0.00036529	0.00157114	0.00224235	0.000363026	0.000650791	0.00370977	0.000941085	0.000915725	0.00370936	0.00134182	0.000895301	0.00462423	0.00309643	0.000318277	0.00123483	0.000114669	0.00143039	0.000351031	0.00115104	0.00126172	0.0011918	0.000255711	0.000109631	0.000131661	0.00345473	0.000181104	0.00145942	0.00147785
144204	0	0	0.0372274	0.0313952	3.07986e-05	0	2.50488e-05	0.0011512	8.46358e-05	0.000450968	0.00157651	0.000253015	0.000163845	0	0	0	8.10285e-05	0.00412951	0.000181992	0.000163248	0.01447	0.000146116	0	0.000782214	2.26891e-05	0	0.014623	0.000372883	0	0.00523674	9.36154e-05	2.558e-05	2.16085e-05	0.0540085	0	2.62729e-05	0.000114669	0.000439031	5.85052e-05	0.000140371	0	0.000115336	0	0	0.000329153	0	1.81104e-05	5.95681e-05	2.63901e-05
558390	0	0	0	0	0.000431181	0	2.50488e-05	0.000366291	0.000112848	0.000135291	2.25215e-05	0.00185544	0.00111961	0.00348199	0.00372042	0.00493479	0.00380834	3.55992e-05	0.00129669	0.000462535	0	1.82645e-05	0.0011507	0	0.00183782	0.0043386	0	0.00110089	0.00277579	0.000169709	0.00992324	0.00949019	0.00283072	0	0.00350105	0.00302139	0.000200671	0	0.00140412	0.000196519	0.00153453	0.000153781	0.0082964	0.00474154	0	0.00417446	0.000181104	0.00622487	0.0055947
551472	0.0299103	0.0152027	0	3.00375e-06	0.00594413	0.000145024	5.00977e-05	0.00104655	0.000310331	0.000248033	0	0.00210846	0.0032769	0.00168742	0.00902587	0.00249089	0.005672	1.77996e-05	0.00591474	0.00122436	6.60731e-05	3.6529e-05	0.00132773	0	0.000589917	0.00253085	0	0.000763521	0.00492202	9.69767e-05	0.003651	0.00329982	0.00209603	0	0.00392542	0.00599023	0	0	0.00149188	0.00117911	0.00528559	0.00065357	0.00471645	0.00518007	0	0.00223118	0.000181104	0.00357409	0.00311403
591699	0.000498504	0	0.000237671	0.000291364	0	0.000538659	0.000100195	0.000235473	0.000310331	0.00119507	0.00119364	0.000253015	0.0010923	0.000374983	0.000110072	4.6998e-05	0.000108038	0.00121037	2.2749e-05	0.00163248	0.000148664	0.00352505	0.000376189	0.00259	0.00172437	0.00036155	0.0016748	0.0014205	0	0.00281233	0.000124821	0.00010232	6.48256e-05	0.000737246	0.000132615	0	0.00504544	0	5.85052e-05	8.42223e-05	0.000136402	0.000499789	0	8.22233e-05	0.000444357	0	0.00110473	5.95681e-05	0.00121394
77937	0	0	0	0	0	0	0	0.000183145	0	0	0.000112608	0	0	0	0	0	0	0	0	0.000979485	0	0	0	0	0	0	0.000216103	0	0	0	0	0	2.16085e-05	0.000273834	0	0	0.000200671	0	0	0	0	0	0	0	0.00131661	0	0	0	0
2254350	0.0548355	0.0135135	0.000710456	0.000991238	0.000677569	0.00335626	0.000676319	0.000680254	0.00172093	0.00196171	0.00204946	0.000590369	0.0010923	0.00141958	0.000924601	0.000493479	0.000351124	0.00151297	0.0012057	0.000843446	0.00037992	0.00107761	0.0011507	0.00130369	0.00131597	0.000674894	0.000396189	0.000692496	0.000486479	0.000994012	0.000280846	0.000537181	0.000432171	0.000315962	0.000238708	0.000472913	0.00143336	0.00036822	0.000526547	0.000308815	0.00119352	0.00149937	0.000284123	0.000465932	0.00027978	0.000575788	0.000833077	0.000565897	0.000475022
65391	0	0	0.00094046	0.00212065	0.000831562	0.00207177	0.0022544	0.00410769	0.00115669	0.00250287	0.00144138	8.43384e-05	0.00128345	0.000589259	0.000572372	0.00112795	0.000756266	0.00311493	0.000614223	0.000244871	0.0112655	0.000840167	0.000420447	0.00380678	0.00206471	7.23101e-05	0.00349367	0.000284101	0.000200315	0.00443669	0.000187231	0.00030696	0.00168547	0.00219067	0	2.62729e-05	0.0016627	0.00144455	0.000175516	0.000112296	0.000341006	0.000576679	0	0.000164447	0.00111912	0.00388657	0.00110473	0.000416977	0.000659752
4249229	0	0	0	3.00375e-06	0.00234069	0.00509654	0.00135264	0.0097852	0.0110873	0.00311168	0.00110355	0.000716876	0.000136537	0.00508906	0.000792515	0.00921161	0.00261992	0.000676385	0.00584649	0.000272079	0.0151968	0.000821903	0.00327506	0.000191208	0.000952943	0.000578481	0.00605089	0.000692496	0.00372013	2.42442e-05	0.00237159	0.000537181	0.00142616	0.00299111	0.000159139	0.00110346	0.000143336	0.000269084	0.00137487	0.0041269	0.00119352	0.00222983	0.00193204	0.000685194	3.29153e-05	0.013567	3.62207e-05	0.000655249	0.00179453
347726	0.000498504	0	0.000646566	0.00163704	0.00123194	0.000559377	0.000325635	0.00104655	0.00431642	0.000811743	0.00207198	0.00101206	0.000409612	0.00141958	0.00118877	0.000281988	0.000702247	0.000569588	0.000773466	0.000516951	0.0018996	0.00394513	0.000929409	0.000295503	0.00349412	0.00106055	0.000846405	0.00262793	0.000143082	0.00150314	0.000124821	0.0024301	0.000691473	0.000547668	0.000265231	0.000578004	0.00258005	0	0.000965336	0.000308815	0.000341006	0.00107647	8.5237e-05	0.000164447	0.000148119	0.000179934	0.00286144	0.000327625	0.000184731
772053	0.00199402	0	0	0.000300375	0.00157073	0.00285904	0.00162817	0.00159598	0.00936636	0.0079145	0.00182424	0.00101206	0.000737302	0.00246418	0.00103467	0.00138644	0.000918323	0.0156459	0.00138769	0.0010339	0.00346884	0.000748845	0.0019252	0.00095604	0.00315379	0.00115696	0.00268328	0.000870059	0.00103019	0.00150314	0.00246521	0.001279	0.00321967	0.00503433	0.0003448	0.000683096	0.00192071	0.00174196	0.000468042	0.00294778	0.00163683	0.00234516	0.00125014	5.48155e-05	3.29153e-05	0.00262703	0.00112284	0.00095309	0.00153063
1087462	0	0.00168919	0	0	0.00104715	0.0177965	0.00152798	0.00766594	0.000394967	0.0473742	0.000968425	0.00434343	5.4615e-05	0.000133923	0	0.000164493	0	0.00044499	0.000409482	0.00195897	0.00216389	0.00102281	0.0032308	0	0.00179244	7.23101e-05	0	0.00106538	0.00031478	0.00075157	0	0.000665081	0.0191019	0.000231706	2.65231e-05	0.00018391	0.00346874	0.00073644	0.00242797	0.0016283	0.00119352	7.68905e-05	0	8.22233e-05	0	3.59868e-05	0.00204647	2.97841e-05	0
296763	0	0	0	0	0.00021559	0.00254827	0.00197886	7.84909e-05	0.00457033	0.000338226	0.000382866	0	8.19224e-05	0.000160707	2.20143e-05	4.6998e-05	2.70095e-05	0.00546448	4.5498e-05	0	0.000214738	0	0	0.000365033	0	0	0.00131463	0.000124294	8.58492e-05	0.000266686	0.000124821	5.11601e-05	0.00168547	0.00459199	0	7.88188e-05	0	0.0911486	0	0.000140371	0.000102302	7.68905e-05	0	0	0.000181034	0.000215921	0	0	7.91703e-05
510315	0	0	0	0.000435544	0.00428101	0.00907433	0.00155303	0.00227624	0.00482424	0.00813998	0.00182424	0.00796998	0.00152922	0.00219633	0.000814529	0.00145694	0.0011344	0.00220715	0.000545976	0.00750939	0.0020813	0.00367117	0.00712547	0.000173825	0.00408404	0.00166313	0	0.00632125	0.00466447	0.00256988	0.000343257	0.00491137	0.00393275	0.000484476	0.000716123	0.000735642	0.00409942	1.41623e-05	0.00470967	0.00216171	0.00347826	0.00292184	0.000170474	0.000822233	6.58306e-05	0.000323881	0.00376696	0.00211467	0.000422242
278951	0	0	0.000135447	0.000234293	0.00606733	0.0110632	0.00801563	0.00727349	0.000394967	0.000202936	0.00416648	0.00210846	0.000846532	0.00115173	6.60429e-05	0.00093996	0.00108038	0.019722	0.000523227	0.00204059	0.00128843	0.00133331	0.00466917	0.00333745	0.00231429	0.000409757	0.000702336	0.000834547	0.000858492	0.00259413	0	0.000844141	0.00246337	0.00488689	0.0006896	0.000105092	0.00143336	0.000127461	0.00974111	0.0064009	0.00770673	0.00138403	2.84123e-05	0.00191854	0.00049373	0.000143947	0.000778746	0.00125093	0.000395851
557925	0	0	2.5556e-06	5.70713e-05	3.07986e-05	0.00062153	0.000776514	0.000523273	0.00110027	0.00299894	0.00029278	0.000210846	0.000136537	0.00139279	0.0010787	0.000493479	0.000378133	0.00131717	0.000159243	0.00013604	0.000677249	0.000785374	0.00112857	0.00239879	0.000748741	0.000940031	0.00370977	0.000834547	0.000829876	0.000800058	0.0011858	0.0010232	0.000907559	0.000716181	0.000212185	0.000840734	0.000172004	0.000948874	0.000146263	0.000224593	6.82012e-05	0.000538234	0.000596659	8.22233e-05	0.000131661	0.00179934	9.05518e-05	0.000714818	0.0021376
565410	0	0	0	0	0.000492778	0	0	5.23273e-05	0.000112848	0	0	0.000969891	0.00065538	0.00291951	0.0128343	0.00521678	0.00218777	1.77996e-05	0.000295737	2.72079e-05	6.60731e-05	0	0.000575349	6.95302e-05	0.000748741	0.0107501	0	0.000887816	0.00635284	0.000121221	0.00873744	0.00966925	0.00345737	0	0.00644511	0.0109033	0	0	0.0011701	0.000308815	0.000750213	3.84453e-05	0.00673372	0.00465932	1.64577e-05	0.00284295	3.62207e-05	0.00461653	0.00448632
223746	0	0	0	0	0.00021559	0.000372918	0.000275537	0.000523273	0.00104384	0.000586259	0.000495473	0.000168677	8.19224e-05	0.000589259	0.000220143	9.3996e-05	0.000243086	0.00117477	0	0.000272079	9.91097e-05	0.000420084	0.000265545	0.000764832	0.000862186	7.23101e-05	0.000198095	0.000230832	0.000114466	0.000412151	0	5.11601e-05	0.000280911	0.000105321	0	0	0.000745349	5.66492e-05	0	8.42223e-05	6.82012e-05	0.000153781	0	2.74078e-05	0.000131661	0.000503815	0.00050709	5.95681e-05	0.00010556
529067	0.000498504	0.00337838	0	0	0.00181712	0.000538659	2.50488e-05	0.000732582	0.00428821	9.01937e-05	0.000157651	0.00514464	0.00139268	0.00715147	0.00266373	0.00265539	0.00353825	0.000622986	0.00270713	0.00111552	0.00037992	0.000821903	0.00331932	1.73825e-05	0.00217815	0.00248265	0	0.00300082	0.00163113	0.000533372	0.00611621	0.00253242	0.00142616	6.31925e-05	0.00129963	0.00265357	0.00421409	9.91361e-05	0.00225245	0.000505334	0.00180733	0.00734305	0.00352313	0.00117853	0	0.00345473	0.00119528	0.00265078	0.00472383
267976	0	0	0.00059801	0.000111139	0.00160153	0.00290047	0.000551075	0.000654091	0.00998702	0.00755372	0.000112608	0.000969891	0.00376843	0.00632115	0.00418272	0.00183292	0.00291703	0.00149517	0.00154693	0.00116994	0.000594658	0.000420084	0.00236778	0.000173825	0.00456051	0.00325395	0.000684327	0.000550446	0.00103019	0.000557616	0.00274605	0.00189292	0.00110204	0.000842566	0.000716123	0.00191792	0.00131869	0.00135958	0.000965336	0.00123526	0.00190963	0.00411364	0.00153427	0.000767418	9.87459e-05	0.00932057	0.000923629	0.00122115	0.00290291
527397	0.00199402	0	0	0	0.00175552	2.07177e-05	5.00977e-05	0.000392454	0.000705298	0.000135291	0.000135129	0.00569284	0.0010923	0.00133923	0.0010787	0.00425332	0.00386236	0	0.00925884	0.000952277	0	0	0.00639522	0	0.000476471	0.00168723	0	0.00266345	0.00111604	0.000145465	0.000124821	0.00125342	0.000453779	2.10642e-05	0.00302363	0.000315275	0.000544678	0	0.00538248	0.000701853	0.00160273	0.00811195	0.000312536	0.00186373	0	0.000143947	0.000579532	0.00321668	2.63901e-05
16308	0.0299103	0.00844595	0.000536675	0.00162203	0.00178632	0.000953012	0.00042583	0.00159598	0.00126954	0.000811743	0.00159903	0.00215063	0.00223921	0.00227668	0.000594386	0.00340736	0.00164758	0.00420071	0.0032986	0.00212222	0.0025273	0.0011324	0.0013056	3.47651e-05	0.00129328	0.0014703	0.000450215	0.00111865	0.000343397	0.00109099	0.0011858	0.000972041	0.0012533	0.00151662	0.000424369	0.00189165	0.000487343	0.000354057	0.00078982	0.00286356	0.00115942	0.00388297	0.000511422	0.000602971	3.29153e-05	0.00194328	0.000778746	0.000595681	0.000844483
4437174	0	0	0	0	0.000369583	0	2.50488e-05	7.84909e-05	0.000338543	2.25484e-05	0	0.0034157	0.000628072	0.00332128	0.00427078	0.00451181	0.00297105	0	0.00109195	0.00108832	1.65183e-05	3.6529e-05	0.00126134	0	0.000567228	0.00325395	0	0.00131397	0.00294749	0.000412151	0.00620982	0.00562761	0.00159903	0	0.00485373	0.00386212	0	9.91361e-05	0.00078982	0.00047726	0.000443308	0.000615124	0.00735879	0.00361783	0	0.00363466	0.000144883	0.00562919	0.00295569
870792	0	0	0	0	0.00295667	0.0003522	0	0.000732582	0.000564239	0.00072155	4.5043e-05	0.00290967	0.00120153	0.00302665	0.00350028	0.00258489	0.0034032	0.000373792	0.00534601	0.000925069	8.25914e-05	0.000438348	0.00637309	0	0.000998321	0.00245854	0	0.000887816	0.00248963	2.42442e-05	0.00355739	0.00271148	0.00114525	6.31925e-05	0.00294406	0.00394094	0.00642147	0	0.00292526	0.000421112	0.00102302	0.0179924	0.0036936	0.00189114	0	0.00104362	0.000470869	0.0041102	0.0013195
546537	0	0	0	0	0.000461979	2.07177e-05	5.00977e-05	0.000235473	0.000197483	4.50968e-05	0	0.00193978	0.0010923	0.00524977	0.00239956	0.00263189	0.00191768	3.55992e-05	0.00134219	0.000244871	0	0.000146116	0.00106218	1.73825e-05	0.00149748	0.00344678	0	0.00081679	0.00168837	0.000242442	0.00752044	0.00299286	0.00129651	2.10642e-05	0.00135268	0.00267984	0.000172004	1.41623e-05	0.000848325	5.61482e-05	0.000716113	0.00107647	0.00741562	0.00202818	0	0.00500216	0.000470869	0.00232316	0.00641279
1003551	0	0	0	0.00014418	0.000739167	0.000393636	5.00977e-05	0.00117736	0.00279298	0.00146565	4.5043e-05	0.00118074	0.00270344	0.00720504	0.00658228	0.00218541	0.00359226	0.00138837	0.00127394	0.000761822	0.00107369	0.000109587	0.00157114	1.73825e-05	0.0018832	0.00742383	0	0.00129621	0.00440693	0.000242442	0.00352618	0.00519275	0.00391115	0.000337027	0.00660425	0.00599023	0.000544678	0.000283246	0.00102384	0.000786075	0.00102302	0.000384453	0.003239	0.00578304	4.9373e-05	0.00151144	0.000651973	0.00408042	0.00203204
87534	0	0	0	0	0	2.07177e-05	0	0.000104655	2.82119e-05	0	0.000135129	0	0.00101038	0	0	2.3499e-05	0.000837295	1.77996e-05	4.5498e-05	8.16238e-05	3.30366e-05	1.82645e-05	4.42576e-05	0.000782214	0	4.82067e-05	0.00545661	0	0	0.00046064	0	5.11601e-05	2.16085e-05	0.000947887	0.000159139	0	0	0.000764764	0	0.000168445	0.000102302	0	0	0	0.000197492	0	0	0	0
511365	0.0144566	0	0	0	0.00271028	4.14353e-05	2.50488e-05	0.0002878	0.000423179	4.50968e-05	0	0.00206629	0.000873839	0.00350877	0.00217942	0.00310187	0.00388937	0.000106798	0.00257064	0.00127877	3.30366e-05	7.3058e-05	0.00163753	0	0.00174706	0.00339857	0	0.00186441	0.00251824	0.000169709	0.00255882	0.00401606	0.00146938	0	0.0031032	0.00278493	0.000974687	4.24869e-05	0.00160889	0.000926446	0.00269395	0.00196071	0.00366519	0.00496081	0	0.00179934	0.00128584	0.00312733	0.00205843
771274	0	0	0.00316127	0.00062478	0.000585174	0.00712687	0.00721407	0.0020146	0.00186199	0.00340481	0.00168911	0.00130724	0.000709995	0.00144636	0	0.00101046	0.00126945	0.00841922	0.00143319	0.000734614	0.00447645	0.00104108	0.00119495	0.000573624	0.000816808	7.23101e-05	0.00291739	0.000799034	0.000171698	0.00227895	0.000249641	0.00023022	0.00248498	0.00368623	0.000106092	0.000604277	0.00129003	0.00760516	0.000292526	0.00182482	0.000511509	0.00303718	0	0.000191854	0.000312695	0.000539801	0.000959849	0.00014892	0.000158341
137910	0	0	0.0217277	0.0104831	0.00141674	0	0	0.000732582	0.00194662	0.000518614	9.0086e-05	0.0118917	0.00931185	0.000910674	0.00209136	0.000563976	0.000324114	0.000142397	0.00141044	0.0013604	0.000313847	0.000109587	0.00369551	8.69127e-05	0.000453782	0.000698997	0.000198095	0.00284101	0.000572328	0.000121221	0.000156026	0.00030696	0.000216085	0	0.0003448	0.000210183	8.60018e-05	7.08115e-05	0.00362732	0.00502527	0.00736573	0	0.000568246	0.000849641	4.9373e-05	0.000539801	0.00219135	0.000536113	0.000791703
1120752	0	0	0	0	0.00597493	0.000165741	0	0.00112504	0.00112848	0.000112742	2.25215e-05	0.00113857	0.00177499	0.00782108	0.00402862	0.00122195	0.0034032	0.000711984	0.0033441	0.000217663	0.00170138	0.000219174	0.00327506	0	0.0031311	0.00303702	0	0.000514933	0.0057519	0.000121221	0.00212195	0.000588341	0.000691473	0.00025277	0.00220142	0.00365194	0.0015767	0	0.00207693	0.00261089	0.00173913	0.0016147	0.00735879	0.00356301	0	0.00341874	0.000235435	0.000565897	0.0013195
240784	0	0	0	0	0	0	0	0	0	0	0	4.21692e-05	0	0.000964243	0.00332416	0.00159793	0.00210674	0	0	0	0	0	0	0	0.00052185	0.00028924	0	1.77563e-05	0.00283302	0	0.0222181	0.00184176	0.00136134	0	0.00108745	0.0120067	0	0	0	0	0	0	0.00724514	0.00213781	0	0.00446236	1.81104e-05	0.00160834	0.00567387
4430570	0	0	0.000143113	3.00375e-05	0	0	2.50488e-05	2.61636e-05	0	2.25484e-05	0.000112608	0	0	0	0	0	0	0	0	0	0	0	0	0	0	0	0.00012606	0	0	9.69767e-05	0	0	0	0.000189577	0	0	0	1.41623e-05	0	2.80741e-05	0	0	0	0	9.87459e-05	0	1.81104e-05	0	2.63901e-05
1127229	0	0	0	0	0.000523576	0.00130521	0.000500977	0.000706418	0.00349828	0.000901937	0	0.000716876	0	0.00891924	0.00275179	0.00411233	0.00121543	0.0092024	0.000432231	0.000299287	0.00218041	0.000127852	0.00336358	0.000104295	0.00349412	0.00554377	0	0.000177563	0.0036629	4.84884e-05	0.00196592	0.00299286	0.00200959	0	0.000424369	0.00165519	2.86673e-05	0.00121796	0.00125786	0.000842223	0.00115942	0	0.00227299	0.00178151	1.64577e-05	0.0046063	0	0.00125093	0.00261262
301118	0	0	0	0	0	4.14353e-05	0	0.000130818	0	0	0.000157651	0	0	0	0	0	5.4019e-05	8.89981e-05	0	0	8.25914e-05	7.3058e-05	0	0.00794382	0	0	0.00138666	1.77563e-05	0	0.000557616	0	0	0	0.000484476	0	0	0	0.000623141	0	0	0	0	0	0	0.000164577	0	0	0	2.63901e-05
151541	0	0	0	0	0.00468139	0.000165741	0.000200391	0.000470945	0.00014106	0.000202936	0.000495473	0.00337353	0.000409612	0.00283916	0.00204733	0.00303137	0.00299806	0.000676385	0.00104645	0.000571366	1.65183e-05	1.82645e-05	0.00385041	0	0.000635295	0.00339857	0	0.00115416	0.00231793	0.000169709	0.00252762	0.00135574	0.000756299	0	0.00196271	0.00583259	5.73345e-05	0	0.00301302	0.0055306	0.00310315	0.000307562	0.00372201	0.00263115	0	0.00331078	0.000126773	0.00300819	0.00216399
2714250	0	0	0	0	0.00153993	2.07177e-05	2.50488e-05	0.000104655	0.000282119	0	0	0.00527115	0.00114691	0.000562475	0.00259769	0.00665022	0.00307908	7.11984e-05	0.00134219	0.00220384	1.65183e-05	0.000109587	0.0011507	0	0.000363026	0.0021211	0	0.0046344	0.00217485	0.000218198	0.000717718	0.00324866	0.00175029	8.42566e-05	0.00583508	0.000945825	0	0	0.00318853	0.00126334	0.00245524	0	0.000312536	0.00449487	1.64577e-05	0.000215921	0.000217324	0.00813105	0.000818093
449287	0.00997009	0.00506757	0.000904681	0.00467684	0.0043426	0.00229966	0.000826612	0.000706418	0.00211589	0.00268326	0.00171163	0.00126508	0.000518842	0.00163386	0.000550358	0.000399483	0.000810285	0.00140617	0.00134219	0.00631224	0.00118932	0.00613687	0.00227927	6.95302e-05	0.00220084	0.000313344	3.60172e-05	0.00191768	0.0014022	0.000969767	0.000280846	0.0015348	0.0012533	0.000294898	0.000371323	0.000420367	0.00467276	5.66492e-05	0.00146263	0.00600786	0.00105712	0.00488255	2.84123e-05	0.000438524	0.000131661	7.19735e-05	0.0038394	0.00151899	0.00013195
1741078	0	0	0	0	0.000585174	0.0178172	2.50488e-05	0.001439	0.00682729	0.00306659	0	4.21692e-05	0.000873839	0.00176778	0	0.0023264	0.000135048	0.0170876	0.000363984	0	0.0154941	0	0.0014605	0	0.00154286	0.00036155	0	0	0.000372013	0	0.000780129	0.000716241	0.00103721	0.00471837	0	0.000131365	0	0	0.000146263	5.61482e-05	0.000238704	0.000922687	0.000227299	5.48155e-05	0	0.000143947	0	0	0.000950044
319761	0	0	0	0	0.00141674	0	2.50488e-05	0.000130818	0	6.76453e-05	4.5043e-05	0.00206629	0.000600765	0.000508906	0.00116676	0.00554576	0.0031331	0	0.00354884	0.000571366	0	0.000127852	0.00132773	0	0.00052185	0.00183185	0	0.0014205	0.00320504	4.84884e-05	0.000780129	0.00248126	0.00142616	0	0.0100523	0.00123483	0.000143336	0	0.00330554	0.000701853	0.00115942	0.00180693	0.000909194	0.00929123	4.9373e-05	0.000179934	0.000724415	0.00402085	0.000633362
509402	0	0	0	0	0	0	0	0	0	0	0	0	0	0.00147315	0.013847	0.00211491	0.00424049	0	4.5498e-05	2.72079e-05	0	0	4.42576e-05	0	0.000408404	0.00465195	0	1.77563e-05	0.00723995	0	0.00127941	0.00317192	0.00146938	0	0.00713471	0.00520204	0	0	2.92526e-05	2.80741e-05	6.82012e-05	0	0.00937607	0.0144987	0	0.00104362	0	0.00211467	0.0016098
786207	0	0	0	1.50188e-05	0.00144753	0.00101517	0.000200391	0.00102038	0.00146702	0.00272836	0.000112608	0.00189761	0.000709995	0.00267845	0.00409466	0.00223241	0.00267394	0.000373792	0.00525502	0.00511509	0.000644213	0.000493142	0.00212436	1.73825e-05	0.00179244	0.00163903	0	0.00179339	0.00240378	0.000193953	0.00162267	0.0037091	0.00233372	0.000273834	0.00291754	0.00144501	0.00197804	0.000127461	0.0011701	0.00047726	0.000716113	0.0044981	0.00164791	0.00197336	3.29153e-05	0.000719735	0.00340475	0.00366344	0.000580582
358810	0	0	1.02224e-05	5.70713e-05	0.00123194	0.00184387	0.00313111	0.00313964	0.00073351	0.000744098	0.00270258	0.000632538	0.00065538	0.000455337	0.0001541	0.000281988	0.000972342	0.00687065	0.00161518	0.000897861	0.00622739	0.000821903	0.00055322	0.00133846	0.00211009	0.00183185	0.00235913	0.00101211	0.000372013	0.00227895	0	0.0001279	0.000496996	0.0044656	5.30462e-05	0	0.00094602	0.00110466	0.00131637	0.000898372	0.00146633	0.00157626	5.68246e-05	0.000109631	0.0021395	0.000503815	0.00233624	0.000565897	0.000395851
99674	0.0134596	0.00337838	0	0	0.00163233	6.2153e-05	7.51465e-05	2.61636e-05	0.00273656	2.25484e-05	0.000517995	0.00227714	0.000573457	0.00083032	0.00110072	0.00133944	0.00194468	0	0.00193366	0.00108832	0.000247774	0	0.00119495	6.95302e-05	0.000952943	0.00188006	0	0.00912674	0.000944341	0.000630349	6.24103e-05	0.00235336	0.000540213	0	0.00373976	0.000131365	0	0	0.00520696	0.00457608	0.0056948	0.000269117	8.5237e-05	0.00150743	3.29153e-05	3.59868e-05	0.00729848	0.00226359	0.00013195
515990	0	0	0	0	6.15972e-05	0	0	0	0	0	0	0	0	0.0038034	0.0142873	0.00314887	0.00175562	1.77996e-05	0	2.72079e-05	0	0	0	0	0.000748741	0.00638739	0	1.77563e-05	0.008728	0	0.00346377	0.00391374	0.00272268	0	0.00559637	0.00775051	0	0	0.000351031	0	0.000102302	0	0.00335265	0.00468673	0	0.00259105	0	0.00193596	0.00253345
1111851	0	0.00168919	0.0211143	0.0170913	0.000585174	0.00109804	0.000676319	0.000758745	0.000846358	0.000405872	0.000810774	0.000379523	0.000955762	0.000321414	4.40286e-05	4.6998e-05	0	0.00217155	0.000318486	0.00389073	0.00104065	0.0030867	0.00168179	0.00102557	0.000726052	4.82067e-05	0.000288138	0.00236159	0.000114466	0.000533372	6.24103e-05	0	0.000475388	0.000990016	5.30462e-05	0	0.00538944	0.00143039	2.92526e-05	0.000336889	0.000306905	0.00111491	5.68246e-05	2.74078e-05	0.000246865	0	0.00324176	0.000208488	2.63901e-05
511215	0	0	0	0	0.00280267	0.00171957	0.0032814	0.00251171	0.000987417	0.000157839	0.00119364	0.00134941	0.000354997	0.000803536	0.000594386	0.000681471	0.000675238	5.33988e-05	0.000932708	0.00141481	0.000792877	0.000584464	0.00369551	0.000312886	0.000317648	0.000650791	0.000108052	0.00147377	0.000772643	0.00106674	0.000156026	0.00030696	0.000496996	0.000273834	0.000371323	0	0.00206404	1.41623e-05	0.00473892	0.00572712	0.00364876	0.00234516	0	0.000109631	0.00212304	0.000467828	0.0015756	0.000774386	2.63901e-05
151474	0	0	0	0	0.000554375	0	7.51465e-05	0.000261636	8.46358e-05	0.000135291	0	0.00417475	0.000518842	0.000883889	0.00151899	0.00213841	0.00253889	5.33988e-05	0.00168343	0.00065299	0	0	0.00181456	0	0.000431093	0.00125337	0	0.000443908	0.00234654	2.42442e-05	0.00280846	0.00250684	0.000540213	0	0.00220142	0.00246965	0.000143336	0	0.00204768	0.000196519	0.000341006	0.00384453	0.00377884	0.00205558	0	0.00259105	0	0.00363366	0.00430159
135548	0	0	0.00172758	0.00293166	0.000400382	0.000911577	0.000851661	0.00133434	0.000620662	0.000360775	0.000608081	4.21692e-05	0.00139268	0.000187492	0	0.000399483	0.000216076	0.00411171	0.000500478	0.000190455	0.00310544	0.000347026	0.000287674	0.00177302	0.000158824	0.00014462	0.00426804	0.000319614	0.000257548	0.00237593	0.000873744	0.00020464	0.0012533	0.00278047	0.000106092	0.000210183	0.000143336	0.00107633	8.77578e-05	0.000140371	0.000613811	0.000153781	0.000142062	2.74078e-05	0.000197492	0.000395854	0.000199214	0.000268057	0.000158341
812526	0.000498504	0	0	0.000345431	0.00141674	0.00470291	0.00110215	0.000811072	0.00155166	0.000338226	0.000540516	0.000969891	0.00172037	0.00316057	0.000814529	0.00178592	0.00213375	0.00322173	0.00045498	0.00282962	0.00122235	0.000620993	0.00106218	0.000156443	0.00515043	0.000915927	9.0043e-05	0.00108314	0.0022607	0.00123645	0.00274605	0.00158596	0.00181512	0.000526604	0.00127311	0.00289002	5.73345e-05	0	0.00078982	0.000786075	0.00153453	0.000538234	0.00133538	0.0010689	0	0.00644163	0.000724415	0.00282949	0.00234872
1143479	0	0	0	0	0.00289507	0.000393636	0.000275537	0.000209309	0.00290583	0.000901937	0	0.000590369	0.000191152	0.00358913	0.000836544	0.00187992	0.00197169	0.0140795	0.000750717	2.72079e-05	0.000198219	1.82645e-05	0.00128347	0.000191208	0.00204202	0.00209699	1.80086e-05	7.10252e-05	0.0022607	0.000121221	0.00168508	0.000920881	0.000518605	0.00149556	0.000610031	0.00173401	0	0.00511259	0.00122861	0.00291971	0.00296675	3.84453e-05	0.00250028	0.00230225	0.000115204	0.0029869	5.43311e-05	0.00154877	0.00200565
876945	0	0	0	0	6.15972e-05	0.000124306	0.000300586	0.0005756	0.00183378	0.000563711	0.00135129	0.000210846	0.000245767	0.000749967	0.000198129	0.000657972	8.10285e-05	0.000658586	0.000545976	0.000108832	0.000462512	0.000511406	0.000486833	0.00128631	0.00024958	0.000313344	0.000414198	0.000213076	0.000286164	0.00029093	0.000218436	0.00028138	0.000129651	0.000610861	0	5.25458e-05	0.00278072	0.000198272	0.000234021	0.000505334	0.000409207	0.000384453	0.000284123	5.48155e-05	9.87459e-05	0.000143947	0.000253545	0.000208488	0.00013195
766369	0.000498504	0	0	3.30413e-05	0.00113955	0.000248612	0	0.00117736	0.00194662	0.000405872	0.000315301	0.00307835	0.00101038	0.00241061	0.00145294	0.00307837	0.00240385	0.00092558	0.000841713	0.00326495	0.000429475	0.000146116	0.00254481	0	0.000431093	0.0014221	3.60172e-05	0.000656984	0.00131635	0.000193953	0.00124821	0.00122784	0.000669865	0.000358091	0.00108745	0.00152383	0.00246538	9.91361e-05	0.000965336	0.000280741	0.00208014	0.00211449	0.00170474	0.000822233	0	0.00475025	0.00175671	0.00163812	0.00211121
660123	0.00498504	0	0	6.60825e-05	0.00190951	0.000290047	7.51465e-05	0.000183145	0.000789934	0.000811743	0.000202694	0.00210846	0.000983069	0.00166064	0.000902587	0.00206791	0.00294404	0.000213595	0.00202466	0.00258475	0.000214738	0.000401819	0.00194733	1.73825e-05	0.00174706	0.00151851	0	0.00214851	0.00200315	9.69767e-05	0.000967359	0.00286496	0.00105882	4.21283e-05	0.00262579	0.00149756	0.00063068	1.41623e-05	0.00187217	0.00115104	0.00190963	0.00265272	0.00105126	0.0042208	0	0.000863682	0.00224569	0.00464631	0.00100282
3095738	0	0	2.5556e-06	6.0075e-06	0.00153993	0.0128864	5.00977e-05	0.00395071	0.000197483	0.0119281	0.0017792	0.00484946	0.000245767	0.000428552	0	4.6998e-05	0.000243086	5.33988e-05	0.000659721	0.00604016	0.00492245	0.00186298	0.00236778	1.73825e-05	0.00217815	2.41034e-05	0	0.00314287	0.000543712	0.000387907	3.12051e-05	0.000997621	0.00399758	0.00151662	5.30462e-05	0	0.0110082	0	0.00760568	0.00210556	0.00139812	0.0016147	5.68246e-05	0.000164447	4.9373e-05	0	0.00460003	0.000178704	0
4402381	0	0	0	0	0.00147833	0	2.50488e-05	0.000104655	0	0	0.000112608	0.00539766	0.00248498	0.000937458	0.00140892	0.00733169	0.00307908	1.77996e-05	0.00175167	0.000761822	0	0	0.00137198	0	0.000204202	0.00236213	0	0.00120743	0.00303334	0.00046064	0.0018099	0.00373468	0.00196638	0	0.00570246	0.000972098	0	0	0.00195992	0.000533408	0.00132992	0.000269117	0.000596659	0.0035356	0	0.000359868	0.000253545	0.00652271	0.00118755
4474391	0.00398804	0	5.62231e-05	0.00111139	0.000708368	0.0021132	0.000350684	0.000889563	0.00634768	0.00459988	0.000382866	0.0010964	0.00043692	0.00289273	0.00121079	0.00286688	0.00213375	0.00509069	0.00090996	0.000816238	0.00214738	0.000876696	0.00199159	0.000121678	0.00199664	0.000747204	0.00108052	0.000745765	0.000515095	0.000412151	0.00106097	0.00107436	0.00159903	0.00168513	0.000265231	0.000788188	0.00301006	0.0019544	0.000409536	0.000196519	0.000443308	0.00334474	0.00036936	0.000657787	3.29153e-05	0.00291493	0.000561421	0.00104244	0.00126672
4345881	0.000997009	0	0	0	0.00160153	2.07177e-05	0	5.23273e-05	0.00112848	0	0.000112608	0.0128194	0.00128345	0.000883889	0.000638415	0.0046293	0.00175562	0	0.0012057	0.00220384	3.30366e-05	1.82645e-05	0.00489046	0	0.000181513	0.00183185	0	0.00546894	0.000658177	0.00058186	9.36154e-05	0.00130458	0.000453779	2.10642e-05	0.0013792	2.62729e-05	0	0	0.00377358	0.00233015	0.00242114	0.000269117	0.000170474	0.000383709	3.29153e-05	0	0.000108662	0.00306776	5.27802e-05
1127240	0	0	0	0	3.07986e-05	0.000145024	0.000576123	0.000392454	0.000394967	0.000699001	0	0	0.000491535	5.3569e-05	0.000660429	0.000751968	0.000270095	0.00149517	0.00022749	0	0.00156924	3.6529e-05	8.85152e-05	1.73825e-05	0.000181513	0.000241034	3.60172e-05	0	0.000114466	0	0.000187231	0.00015348	0.00222568	0.000168513	0	0.000157638	0	0.000339895	0	2.80741e-05	3.41006e-05	0.000115336	0.000170474	0	8.22883e-05	0.000431841	1.81104e-05	8.93522e-05	0.00010556
1124522	0.0164506	0.00844595	0.00161258	0.00451764	0.00255628	0.00252755	0.00190371	0.00122969	0.00104384	0.00281855	0.00369353	0.000969891	0.000873839	0.000267845	8.80572e-05	0	0.000243086	0.00391591	0.000318486	0.00198618	0.0025273	0.00259356	0.000243417	0.00154705	0.00356219	0.000241034	0.00113454	0.00248588	0.000114466	0.00201227	3.12051e-05	0.00033254	0.000993993	0.00212748	5.30462e-05	0	0.00169137	0.000240759	0.00011701	0.00367771	0.000443308	0.00065357	0	8.22233e-05	0.000394984	3.59868e-05	0.000452759	0.000119136	0
20776	0	0	0	0	0	0.000186459	0.000150293	0.000418618	0.00152344	0.000405872	0	0.000548199	0	0.00147315	0.00121079	0.00970509	0.00850799	3.55992e-05	4.5498e-05	0	0.000264292	0	0.00073025	0	0.000317648	0.00183185	0	0	0.00100157	0	0.00692754	0.00020464	0.000950776	0.000105321	0.000132615	0.00105092	0	0	8.77578e-05	0.000196519	0.000170503	0	0.00144903	0.000301486	0	0.00493019	0	0.000476545	0.00369461
508906	0	0	0	0	0.000862361	0	0	2.61636e-05	0	0	0	0.000337353	0.000491535	0.00171421	0.00537149	0.00291388	0.00386236	3.55992e-05	0.00118295	0.000326495	0	0	0.000398318	0	0.000363026	0.00219341	0	0.000532689	0.00486479	0	0.00102977	0.00168828	0.00110204	0	0.00684296	0.00362566	0	0	0.000643557	0.000308815	0.000613811	0	0.00528469	0.0100587	1.64577e-05	0.00122355	3.62207e-05	0.00253165	0.0010556
107299	0	0	0	0	0.0022175	0.000683683	2.50488e-05	0.000549436	0.00124132	0.00128526	9.0086e-05	0.00160243	0.000191152	0.000910674	0.00255366	0.000845964	0.000756266	0.000106798	0.00534601	0.00108832	0.000247774	0.000401819	0.00325293	0	0.00181513	0.00161492	0	0.00129621	0.00143082	9.69767e-05	0.000124821	0.000844141	0.000691473	0.000210642	0.00466806	0.00120855	0.00553278	0	0.00421237	0.000870298	0.00211424	0.00353697	0.00119332	0.00178151	1.64577e-05	0.000431841	0.00103229	0.000446761	5.27802e-05
1134746	0	0	0	0	9.23958e-05	2.07177e-05	0	5.23273e-05	0.000197483	2.25484e-05	0	0.00189761	0.000354997	0.00222312	0.0018492	0.0024204	0.00153954	1.77996e-05	0.0012057	0.000462535	1.65183e-05	7.3058e-05	0.00121708	1.73825e-05	0.000703363	0.00188006	0	0.00108314	0.00177422	7.27326e-05	0.00652187	0.00309518	0.00123169	0	0.00185662	0.0037833	0	1.41623e-05	0.000585052	0.000140371	0.000511509	0.00103802	0.00653483	0.00167187	0	0.00284295	0.000235435	0.00268057	0.00419603
1042671	0.00897308	0.00337838	0	0	0.000338785	0.00161598	0.000100195	0.000209309	0.00327258	0.00953798	0.000495473	0.00118074	0.000136537	0.00109817	0.000264172	0.000258489	0.000216076	0.000427191	0	0.00889699	0.0074993	0.00356158	0.00318655	5.21476e-05	0.00299496	0.00043386	0	0.00403068	5.72328e-05	0.000727326	0.000218436	0.000665081	0.000237694	0.000231706	7.95693e-05	2.62729e-05	0.00874351	0	0.000497294	0.000168445	0.000784314	0.00553612	5.68246e-05	0.000164447	6.58306e-05	0.00010796	0.000742525	0.000327625	0.00013195
512455	0.00299103	0.0118243	0	4.20525e-05	0.000585174	0.000538659	2.50488e-05	0.000183145	0.00073351	0.00146565	0.000270258	0.0038374	0.00065538	0.000723182	0.000616401	0.000399483	0.000486171	5.33988e-05	0.00277538	0.00854329	0.00107369	0.00266662	0.00347422	1.73825e-05	0.00274538	0.000265137	0	0.00248588	0.0014022	0.00046064	0.000468077	0.00199524	0.000756299	0.000231706	0.000424369	0.000972098	0.00604879	0	0.00067281	0.000449186	0.00105712	0.00311407	0.00036936	0.00049334	0	0	0.00675517	0.00151899	0
259774	0	0	0	0	0.000184792	0	0	0	0	0	0	0.000548199	0.000136537	0.00139279	0.00314805	0.00326636	0.00164758	0	9.0996e-05	0.00013604	0	0	0	0	0.00115714	0.00351909	0	0.000408395	0.00406353	2.42442e-05	0.00371341	0.00772517	0.005575	0	0.00625945	0.00325784	0	0	0.000263273	0.000168445	6.82012e-05	0	0.00133538	0.00997643	0	0.00118756	0	0.00214445	0.00245428
519258	0.00299103	0	0	0	0.000400382	0	0	0.000392454	0.000338543	0	2.25215e-05	0.000590369	0.00043692	0.00254453	0.00226747	0.00195042	0.00356525	0.000106798	0.0010692	5.44158e-05	0	0	0.000420447	0	0.00102101	0.00279599	0	0.000372883	0.00183145	7.27326e-05	0.00620982	0.00347888	0.00166386	0	0.0020688	0.00525458	0	0	0.000760568	0.000252667	0.000954817	0.000153781	0.00411979	0.00293263	0	0.00338276	0.000144883	0.00250186	0.0042752
320262	0	0	0	0	0.000492778	6.2153e-05	7.51465e-05	2.61636e-05	0.000338543	0.000248033	0	0.00172894	5.4615e-05	0.00109817	0.00272977	0.000328986	0.000216076	1.77996e-05	0.00022749	0.00065299	9.91097e-05	0	0.00168179	0	0.00106639	0.0021693	0	0.00392415	0.00105881	0.000145465	0.000218436	0.00171386	0.00233372	0	0.00111397	0.00210183	0	0	0.00137487	0.00190904	0.000682012	0.000192226	0.00298329	0.00326152	0	0.000467828	0.000959849	0.000476545	0.000950044
4339754	0	0	0	0	0.000246389	0	0	0	0.000169272	2.25484e-05	0	0.000590369	0.000191152	0.00377662	0.00167309	0.00133944	0.00213375	0	0.000272988	8.16238e-05	0	0	0.000531091	0	0.00106639	0.00209699	0	0.000248588	0.00145944	0.000266686	0.00883106	0.00176502	0.000583431	0	0.00135268	0.00296884	0	0	0.000351031	0.000112296	0.000102302	0	0.00656325	0.000657787	4.9373e-05	0.00514611	0	0.00166791	0.00382656
1110995	0	0	0	0	0.00135514	4.14353e-05	5.00977e-05	2.61636e-05	0.000705298	0	0	0.00156026	0.00114691	0.00123209	0.0029279	0.00204441	0.0011344	3.55992e-05	0.000614223	0.000625782	1.65183e-05	3.6529e-05	0.000309803	0	0.000431093	0.00231392	0	0.00111865	0.0015739	2.42442e-05	0.00383823	0.00286496	0.00155581	0	0.00225446	0.00803951	0	0	0.00198918	0.000842223	0.00375107	0.000192226	0.00835322	0.00202818	0	0.00143947	0.000325987	0.00166791	0.00197926
512674	0.000498504	0.00337838	0	0	0.00298746	0.0003522	5.00977e-05	0.000261636	0.000789934	6.76453e-05	0.000180172	0.00632538	0.00141999	0.00206241	0.000748487	0.00131594	0.000621219	0.000124597	0.00263888	0.00318333	0.00047903	0.00100455	0.00362912	3.47651e-05	0.00181513	0.000771307	0	0.00291204	0.00134497	0.000703081	0.000249641	0.00194408	0.000929167	8.42566e-05	0.00106092	0.000394094	0.0014907	0	0.00231096	0.00137563	0.00146633	0.00903464	0.000142062	0.000630379	1.64577e-05	0	0.00447326	0.0018764	5.27802e-05
UTAX.OTU.9	0	0	0	0	3.07986e-05	0.0147303	0.000150293	0.00295649	0.000394967	0.000811743	0.000180172	4.21692e-05	5.4615e-05	2.67845e-05	0	0.000140994	2.70095e-05	0.00258094	0	0	0.00355143	0	6.63864e-05	0.000538859	0	0	0.00120658	0	0	0.000193953	0	0	0.000669865	0.00471837	0	0	2.86673e-05	8.49738e-05	2.92526e-05	0	0	0	2.84123e-05	0	0.000131661	0.000143947	1.81104e-05	0	0
835758	0	0	0	0	3.07986e-05	0	0	0	0	0	0	0	5.4615e-05	0.00192849	0.00587782	0.00110445	0.00205272	0	0	0	0	1.82645e-05	0.000110644	0	0.00113446	0.0043145	0	1.77563e-05	0.00289026	0	0.00758285	0.00462998	0.00254981	0	0.00254622	0.00507067	0	0	2.92526e-05	0	6.82012e-05	0	0.00957495	0.00501562	0	0.00233914	0	0.00163812	0.00234872
3006897	0	0	0	3.00375e-06	0	0.000227894	0.0269025	0.0141284	0.000169272	4.50968e-05	0.00319805	0.000548199	0.00193883	0	0	4.6998e-05	0.000783276	0.000124597	6.8247e-05	0.000108832	0	0	0.000110644	0.00705731	0.000862186	0	0.00273731	1.77563e-05	5.72328e-05	0.00203651	0	0	0	0.000358091	2.65231e-05	0	0	0.00501345	0.000438789	0.00154408	0.000238704	0.000115336	0	5.48155e-05	0.00199138	0	0.000181104	5.95681e-05	0.000343071
360235	0	0.00337838	0	0.000285356	0.00150913	0.00229966	0.00200391	0.00170064	0.00586808	0.00211955	0.000990946	0.00105423	0.000846532	0.00334806	0.00202532	0.00162143	0.000513181	0.00290134	0.000796215	0.000870654	0.00242819	0.000347026	0.000995796	0.00020859	0.00342606	0.0021211	0.000414198	0.000656984	0.00128774	0.00113948	0.001217	0.00112552	0.00224729	0.000990016	0.000265231	0.000972098	0.00100335	0.00274749	0.000877578	0.00134756	0.00173913	0.00284495	0.000483009	0.000548155	8.22883e-05	0.000719735	0.000760635	0.00113179	0.00116116
292178	0.00448654	0	0.00149247	0.000880099	0.000954757	0.00256899	0.000375733	0.000811072	0.00110027	0.00187152	0.000675645	0.0010964	0.00054615	0.000589259	0.0003082	0.000422982	0.00153954	0.00179776	0.000477729	0.00326495	0.00122235	0.00235612	0.00334145	0.000225973	0.00274538	0.000819514	0.000414198	0.00168685	0.00031478	0.00075157	0.000748923	0.000716241	0.000929167	0.000484476	0.000132615	0.000341548	0.0106929	1.41623e-05	0.000965336	0.000364964	0.000750213	0.00438276	0.00036936	0.00024667	0	0.000395854	0.00228191	0.000655249	0.000395851
656366	0	0	0	0	3.07986e-05	0.0167606	0.00470918	0.00102038	0.000253907	9.01937e-05	6.75645e-05	8.43384e-05	0	0.00029463	0	2.3499e-05	2.70095e-05	0.0092202	4.5498e-05	2.72079e-05	0.00057814	0.000109587	0.000309803	0.000225973	0.000181513	0	0.00291739	0	2.86164e-05	0.000169709	0	5.11601e-05	0.00287394	0.0132072	5.30462e-05	7.88188e-05	2.86673e-05	0.00732191	5.85052e-05	0.000308815	0	0	0	2.74078e-05	8.22883e-05	0	0	2.97841e-05	0
102800	0	0	0	1.2015e-05	0.000769965	0.0065675	2.50488e-05	0.00117736	0.00138238	0.000135291	6.75645e-05	0.00413258	0.00010923	0.0022499	0.0026197	0.00122195	0.00153954	7.11984e-05	0.000864462	0.000925069	0.00118932	0.000767109	0.00473556	0	0.00172437	0.00183185	1.80086e-05	0.00161582	0.00294749	0.000412151	0.00143544	0.00271148	0.00200959	0.000126385	0.00175052	0.00312648	0.00154803	0	0.00204768	0.000701853	0.00132992	0.0028065	0.00133538	0.000822233	0	0.000467828	0.00173859	0.00151899	0.000290291
562759	0.000997009	0.0202703	2.5556e-06	9.31163e-05	0.00351104	0.0019889	0.000551075	0.00117736	0.00403431	0.000248033	0.000720688	0.00366872	0.00202075	0.00133923	0.000330215	0.000328986	0.000945333	0.00354212	0.00225215	0.000462535	0.00279159	0.000894961	0.000619606	0	0.000317648	0.000265137	0	0.00266345	0.000114466	0.000266686	0	0.000486021	0.000129651	0.00206429	5.30462e-05	0.000394094	0.00111802	0.00331398	0.000526547	0.00575519	0.00054561	0.0044981	0.000255711	0	0	0.000251907	0	0.000536113	2.63901e-05
302089	0	0	0	0	0	0	0	2.61636e-05	0	0	0	0	2.73075e-05	0	0	0	0	0	0	0	0	0	0	0	0	0	0	0	0	0	0	0	0	0	0	0	0	0	0	0	0	0	0	0	0	0	1.81104e-05	0	0
1500418	0	0	0	0	0.000831562	0	0	0	0.000169272	0	0	0.000463861	0.000873839	0.0012053	0.00341222	0.00220891	0.002836	0	0.00122845	0.000516951	0	1.82645e-05	0.000774508	0	0.000657984	0.00255496	1.80086e-05	0.00067474	0.0022607	7.27326e-05	0.00252762	0.00235336	0.0012749	0	0.00360714	0.00499186	0	0	0.0011116	0.000308815	0.00225064	0.000422898	0.00451756	0.00523488	0	0.00100763	0.000796856	0.00274013	0.00163619
693836	0	0	0	0	0.000123194	0	0	0	0	0.000789195	0	0	0	5.3569e-05	0.000132086	0	0	0	4.5498e-05	0	0	0	0	0.000156443	0	9.64134e-05	0.00100848	5.32689e-05	2.86164e-05	0	0.000156026	0	2.16085e-05	6.31925e-05	0	0.000131365	0.000200671	0.000240759	0.00011701	0	0	0	0.000227299	2.74078e-05	3.29153e-05	0	3.62207e-05	0	0.000211121
UTAX.OTU.3	0	0	0	0	0	0	0	0	0	0	0	0	0	0.00131244	0.00380848	0.00124545	0.00110739	0	0	0	0	0	0	0	0.000544539	0.00351909	0	0	0.00291887	0	0.00202833	0.0019185	0.000842733	0	0.00209532	0.0116389	0	1.41623e-05	0	0	0	0	0.0100295	0.0103053	0	0.00197927	0	0.000536113	0.0024015
257617	0	0	0	6.0075e-06	6.15972e-05	0.000497224	0.00137769	0.00363674	0.00504994	0.000766646	0.0053376	0.000421692	0.000518842	0.000937458	0.000528343	2.3499e-05	0.000432152	0.000320393	4.5498e-05	0.000897861	0.00102413	0.000127852	0.00055322	0.0010951	0.000408404	0.000409757	0.00140467	0.000266345	0.000200315	0.00150314	0.000748923	0.000869721	0.00103721	0.00153768	0.000238708	0.000315275	2.86673e-05	0.000325733	0.000848325	0.00115104	0.000409207	0.000115336	0.00036936	2.74078e-05	0.000460814	0.000179934	0.000778746	0.000565897	0.000422242
537673	0	0	0	9.01126e-05	0.000123194	0.00277617	0.00195381	0.00293033	0.000282119	0.00137545	0.00475204	0.000168677	0.00032769	0.000160707	4.40286e-05	0	0.000189067	0.000516189	0.000159243	0.000299287	0.002263	0.000420084	0.000265545	0.00559718	0.000340337	0	0.000450215	0.000621471	0	0.00150314	9.36154e-05	0	0.000108043	0.000337027	0	2.62729e-05	0.000573345	5.66492e-05	0.000146263	0.000224593	0.000238704	0.00103802	0	0	0.00184326	0	0.000307876	0.000357409	0.00108199
1640195	0.000498504	0	2.5556e-06	5.40675e-05	0.00101635	2.07177e-05	0	0.000549436	0.00087457	0.000112742	6.75645e-05	0.00518681	0.000491535	0.00168742	0.00187122	0.00122195	0.00180964	0.000106798	0.00295737	0.00133319	9.91097e-05	0.000438348	0.00336358	0	0.000589917	0.00267547	0	0.00101211	0.00160252	0.00029093	0.000748923	0.0014069	0.000691473	2.10642e-05	0.001724	0.00144501	0.00292406	0	0.00134562	0.000842223	0.000818414	0.00503633	0.000909194	0.00178151	1.64577e-05	0.000863682	0.00159371	0.00342517	0.000712533
332717	0.0169492	0.00168919	0	0	0.00129354	0	0	0.000104655	0	9.01937e-05	2.25215e-05	0.000716876	5.4615e-05	0.00112495	0.0013869	0.00093996	0.00210674	5.33988e-05	0.0010237	0.000326495	0.000198219	0.000219174	0.0032308	0	0.00156555	0.00173544	0	0.00207749	0.00309057	4.84884e-05	0.000499282	0.00035812	0.000713082	6.31925e-05	0.00209532	0.000867006	0.00189204	0	0.00131637	0.000561482	0.00102302	0.000384453	0.000795545	0.00400153	0	0.000431841	0.002789	0.000327625	0.000527802
253242	0	0	0.00207003	0.00337321	0	0.000103588	0.000100195	0.000340127	8.46358e-05	0	0.000833296	8.43384e-05	8.19224e-05	0.000133923	2.20143e-05	0	0	0	2.2749e-05	0	0	0	0	5.21476e-05	0.000748741	2.41034e-05	3.60172e-05	0	0	0.000121221	0	0	0	4.21283e-05	0	0	0	0	5.85052e-05	0	0	3.84453e-05	0	0.000109631	4.9373e-05	0	0.000108662	5.95681e-05	0.000659752
1048987	0.000997009	0	0	0	0.000523576	6.2153e-05	2.50488e-05	7.84909e-05	0.00276477	0.000383323	4.5043e-05	0.00156026	0.000518842	0.00291951	0.000880572	0.00119845	0.00318712	0.00044499	0.000750717	0.00122436	0.000214738	1.82645e-05	0.000796636	3.47651e-05	0.00176975	0.00192827	0	0.00179339	0.00103019	0.000315174	0.00324533	0.00181618	0.00133973	6.31925e-05	0.00212185	0.00380957	0.000802683	0.000354057	0.000438789	0.000786075	0.00153453	0.00107647	0.00213092	0.00098668	1.64577e-05	0.000575788	0.0022638	0.000655249	0.00208482
859313	0	0	0	0	0.00021559	0	5.00977e-05	0	0.000197483	2.25484e-05	0	0.000590369	0.000245767	0.00257131	0.00358833	0.00148044	0.00189067	0	0.000363984	0.000516951	0	3.6529e-05	0.00090728	1.73825e-05	0.000975632	0.00474836	1.80086e-05	0.000497177	0.00260409	0.000218198	0.00293328	0.002558	0.0015126	0	0.00281145	0.00415112	2.86673e-05	0	0.000614305	5.61482e-05	0.000511509	0.000961132	0.00261393	0.00380968	0	0.00115158	0.000289766	0.00217424	0.00168897
238595	0.000498504	0	0	0	0.00135514	0	0	0	0	0	6.75645e-05	0.00472295	0.00054615	0.000374983	0.00125482	0.00437081	0.00221478	0	0.000500478	0.00078903	0	0	0.000818765	5.21476e-05	0.000113446	0.00202468	0	0.0026812	0.00248963	9.69767e-05	0.000717718	0.00202082	0.00114525	2.10642e-05	0.00405803	0.000551731	0	0	0.00198918	0.00148793	0.00255754	0	0.000966019	0.00323412	0	0.000323881	1.81104e-05	0.00351452	0.000897263
402846	0	0	0	0	0.000431181	0	0	5.23273e-05	0.000112848	0.000563711	0	0.00223497	0.00032769	0.00374983	0.0020033	0.000657972	0.00153954	0	0.00138769	0.000408119	0	7.3058e-05	0.00701483	0	0.000975632	0.00178365	0	0.000443908	0.00234654	0.000121221	0.000624103	0.000818561	0.00123169	0	0.00217489	0.0018391	5.73345e-05	0	0.00266199	0.000336889	0.00109122	0.000615124	0.00221616	0.00265855	0	0.00154743	0.00115906	0.00095309	0.000527802
4378476	0	0	0	0	0.0022483	0.00113947	0.00170332	0.00447398	0.00014106	0.000676453	2.25215e-05	0	2.73075e-05	0.000160707	0	0.000211491	0.000216076	0.0092736	0.000432231	0	0.000115628	0	0.000331932	0.00199899	2.26891e-05	0.000192827	0.000846405	3.55126e-05	0	0	0.000218436	0	0	0.000926823	2.65231e-05	2.62729e-05	0	0.0235236	0.000438789	0.00859068	0.00115942	0	0.000198886	0.000219262	0.000148119	0.0100763	0	0	0.000395851
901847	0	0	0	0	0	0	0	0	0	0	0.000360344	0	0.000791917	0.00233025	4.40286e-05	9.3996e-05	0.000243086	3.55992e-05	4.5498e-05	0.000163248	0	0.000986283	0.000221288	0.000591006	0.00163362	2.41034e-05	0	0.000177563	0	0.000266686	0	2.558e-05	0	8.42566e-05	0.000212185	2.62729e-05	0.000286673	0	0.00011701	0	0	3.84453e-05	0	0	0.00283072	0	9.05518e-05	8.93522e-05	0.00306125
249571	0	0	0	0	0.000307986	0.000435071	0	2.61636e-05	0.000507815	0.00239013	4.5043e-05	0.000421692	0.000518842	0.00171421	0.00112273	0.000281988	0.000324114	0.000427191	0.000295737	0.00160527	1.65183e-05	0.00146116	0.000486833	0	0.000862186	0.00303702	0	0.00220178	0.00437831	0.000169709	0.000374462	0.000639501	0.00110204	4.21283e-05	0.000450893	0.00110346	0.00779749	4.24869e-05	0.000614305	0.00047726	0.000375107	0.00761216	0.000710308	0.000931864	1.64577e-05	0.000467828	0.00179293	0.000625465	0.00013195
1857345	0	0	0	0	0.000277187	0	0	0	0.000310331	2.25484e-05	0	0.00257232	0.000300382	0.0010446	0.00202532	0.00272588	0.00191768	1.77996e-05	0.000636972	0.000462535	0	0	0.00152689	0	0.000544539	0.00188006	0	0.000461664	0.00300472	9.69767e-05	0.000811334	0.00488579	0.00183673	0	0.00511896	0.00181283	0	0	0.000936083	0.000112296	0.00054561	0.000384453	0.000312536	0.00342597	0	0.000323881	0.00117717	0.00437826	0.000765313
158034	0	0	0	0	0.00021559	0	0	2.61636e-05	2.82119e-05	0	2.25215e-05	0	8.19224e-05	2.67845e-05	0	0	0	0	0	0.000544158	0	0	0.000685992	0	0	0	0	7.10252e-05	0	0	0	0	0	0	0	0	0.00031534	0	0	0	0	0	0	0	0	3.59868e-05	0	0	0
196672	0	0	0	0	3.07986e-05	0	0	0	0	0	2.25215e-05	0	0	0	0	2.3499e-05	0	0	0	0	0	0	0	6.95302e-05	0.000113446	0.000120517	0	0	2.86164e-05	0	0	0	0	0	0	0	0	0	0	0	0	0	0	0	0	0	0	0	0
4370236	0	0	0	0	6.15972e-05	0	0	2.61636e-05	0	0	0	0.000295184	2.73075e-05	0.000482121	0.00204733	0.00152744	0.0019987	0	0.000341235	0.000217663	0	0	2.21288e-05	0	0.000499161	0.00183185	0	8.87816e-05	0.00432108	0	0.00421269	0.00353004	0.00276589	0	0.0027584	0.00289002	0	0	0.000409536	2.80741e-05	0.000341006	0	0.00500057	0.00356301	1.64577e-05	0.00255506	0.000181104	0.00139985	0.00263901
1049818	0	0	0	0	0	0	0	0	0	0	0	0	2.73075e-05	0.000723182	0.00358833	0.00110445	0.00218777	0	0	5.44158e-05	1.65183e-05	1.82645e-05	2.21288e-05	0	0.000204202	0.00209699	0	0	0.00228931	7.27326e-05	0.00933034	0.00196966	0.00105882	0	0.00164443	0.00278493	0	0	5.85052e-05	5.61482e-05	3.41006e-05	0	0.00610865	0.00205558	3.29153e-05	0.00518209	0	0.000893522	0.00430159
510360	0	0	0	0	0.000400382	0.00319052	0.000776514	0.00227624	0.00795576	0.00324697	0.00153146	0.000843384	0.00032769	0.00101781	4.40286e-05	0.00136294	5.4019e-05	0.0174614	0.00022749	0	0.00769752	9.13225e-05	0.00132773	6.95302e-05	0.000567228	0.00021693	0.000810387	7.10252e-05	8.58492e-05	0.00058186	0.000218436	0.0001279	0.00289554	0.00130598	0	7.88188e-05	2.86673e-05	0.00237927	8.77578e-05	0.000561482	0	0.000384453	0	0.000109631	4.9373e-05	0.000467828	7.24415e-05	2.97841e-05	0.00010556
4263094	0	0.00168919	0	0	0.00418861	0.00331483	0.00122739	0.00319196	0.00197483	0.00484791	0.00310797	0.000716876	0.000136537	0.00147315	4.40286e-05	0.000305487	0.0005672	0.00215375	0.000250239	0.000625782	0.00132146	0.000858432	0.000597477	0.000486711	0.00267732	0.00050617	0.00012606	0.00195319	0.000372013	0.00138192	0.000561693	0.00040928	0.00438653	0.00292792	7.95693e-05	0.000578004	0.00131869	0.00243592	0.000731315	0.00435149	0.00279625	0.000153781	0.000170474	0.000109631	6.58306e-05	0.000539801	0.0013945	0.000327625	0.000844483
422640	0	0	0	1.50188e-05	0.00954757	0.000642247	0.000475928	0.00130818	0.000705298	0.000969582	0.000788253	0.000632538	0.000300382	0.000267845	0.000242157	0.000563976	0.000513181	0.000355992	0.000341235	0.00533275	0.000297329	0.00126025	0.00134986	0	0.00170168	0.000313344	5.40258e-05	0.00165134	0.000658177	0.000363663	0.000499282	0.00040928	0.000388954	0.000126385	0.000503939	0.000709369	0.00275206	7.08115e-05	0.00231096	0.00443571	0.000886616	0.00265272	0.00036936	0.000575563	1.64577e-05	0.000251907	0.0069906	0.00104244	0.000554192
579147	0	0	1.02224e-05	0.000820024	0.000369583	0.000911577	0.0022544	0.000758745	0.000253907	0.000766646	0.00279267	0.00577718	0.000163845	0.000160707	4.40286e-05	9.3996e-05	0.000297105	0.00135277	0.000887211	0.00065299	0.00168486	0.00246571	0.000796636	0.00196423	0.00342606	0.000168723	0.000198095	0.000408395	0.00105881	0.00232744	0	0.00017906	0.000713082	0.00206429	0	2.62729e-05	0.00278072	1.41623e-05	0.00011701	0.00145985	0	0.000538234	2.84123e-05	0	0.000411441	7.19735e-05	0.00177482	0.00014892	7.91703e-05
697799	0	0	0	0	0.000431181	4.14353e-05	0	0.000601763	0.00169272	0.000112742	0	0.00350004	0.00114691	0.0025981	0.000792515	0.00155093	0.00189067	1.77996e-05	0.00143319	8.16238e-05	0.000181701	0.000255703	0.00143837	1.73825e-05	0.00129328	0.000915927	0	5.32689e-05	0.00120189	0.000169709	0.00505523	0.000946461	0.00073469	0	0.000265231	0.00141874	0.000200671	0	0.000468042	2.80741e-05	0.000306905	0.00215294	0.00119332	0.000137039	0	0.00248309	0.00050709	0.00134028	0.00390573
1759078	0	0	0	0	0	0	0.000375733	0.000235473	0	0	0	0	0	0	0	0	2.70095e-05	5.33988e-05	4.5498e-05	0	0	0	2.21288e-05	0.00152966	0	0	0.000198095	0.000195319	0	0.000121221	0	0	0	2.10642e-05	0	0	0	2.83246e-05	2.92526e-05	0	0	0	0	0	0.000378526	0	0	2.97841e-05	0
1604997	0.000498504	0	0	0	0.00110875	0.00132593	7.51465e-05	0.000968054	0.00126954	0.000901937	2.25215e-05	0.00134941	0.000955762	0.00112495	0.0013869	0.00159793	0.0014315	0.00092558	0.00316211	0.000435327	0.000825914	0.000694051	0.00238991	0	0.00152017	0.00125337	0	0.000621471	0.00128774	0.00029093	0.00187231	0.00122784	0.000993993	0.000273834	0.000742646	0.0015501	0.00186337	1.41623e-05	0.00108235	0.000561482	0.000682012	0.00149937	0.00150585	0.00153484	1.64577e-05	0.000899669	0.00166615	0.00208488	0.0013195
4349018	0	0	0	0.000246308	0.000400382	0.000310765	0.000375733	0.000418618	0.00727868	0.00114997	9.0086e-05	0	0.00043692	0.000187492	0	4.6998e-05	0.000594209	0.00263434	0.000159243	0	0.00206478	0.00102281	0.000199159	0.000173825	0.000408404	9.64134e-05	0.00176484	0.000284101	8.58492e-05	0.000193953	0.000187231	0	4.32171e-05	0.000884695	0	7.88188e-05	0	0.00209602	0.000204768	0.000168445	6.82012e-05	0.000538234	0.000142062	2.74078e-05	1.64577e-05	0.00176335	0.000923629	0	0.000263901
4439293	0	0	0	0	0	0	0	0	0	0	0	4.21692e-05	0	0.000883889	0.00484315	0.00133944	0.00232282	0	0.000136494	0	0	0	6.63864e-05	0	0.000385715	0.00380833	0	0	0.00220346	0	0.00439993	0.00340214	0.00192316	0	0.00270536	0.00746151	0	0	0	5.61482e-05	3.41006e-05	0	0.00423344	0.00468673	0	0.00133151	0	0.00169769	0.00190009
557772	0	0	0	0	9.23958e-05	0	0	5.23273e-05	0.000112848	0	0	0.000126508	5.4615e-05	0.00179456	0.00202532	0.000869463	0.00218777	1.77996e-05	9.0996e-05	2.72079e-05	0	0	0.000154902	0	0.000431093	0.00414578	0	0.000177563	0.00294749	7.27326e-05	0.00411908	0.00322308	0.00155581	0	0.00249317	0.0040723	0	0	5.85052e-05	0	0.000238704	0.000115336	0.00411979	0.00219262	0	0.00172736	0	0.0020551	0.0026654
154124	0	0	0	0	0	0	0	0	0	0	0	0	0	0.00203562	0.000858558	0.00126895	0.00129646	0	0	0	0	0	0	1.73825e-05	0.000453782	0.00920748	0	0	0.00277579	0	0.000218436	0.00414396	0.0012749	0	0.00214837	0.00488676	0	0	0	0	0	0	0.000483009	0.00923642	0	0.00151144	0	0.00405063	0.00200565
246691	0	0	0	0	0.000985555	0.000538659	5.00977e-05	0.000392454	0.00157987	9.01937e-05	0.000315301	0.000969891	5.4615e-05	0.00149993	0.00242157	0.000681471	0.00329516	3.55992e-05	0.00118295	0.0013604	4.95548e-05	0.000127852	0.00159327	0.000121678	0.000816808	0.000819514	5.40258e-05	0.000426151	0.000915725	9.69767e-05	0.00396305	0.000895301	0.000605039	8.42566e-05	0.000291754	0.00170774	0.0050741	0	0.00102384	0.00345312	0.000443308	0.00146092	0.00144903	0.00024667	6.58306e-05	0.00118756	0.000941739	0.000863738	0.00190009
1000876	0	0	0	1.50188e-05	0.000123194	0.000145024	0	2.61636e-05	0.000959206	0.000135291	0.000157651	0.00126508	0.00010923	0.00109817	0.00618602	0.000352485	0.000324114	0.000605187	0.000500478	0.00179572	0.000280811	0.000219174	0.00104005	0.000243356	0.000726052	0.00204879	5.40258e-05	0.000941085	0.000457862	0.000266686	0.000187231	0.00046044	0.000432171	8.42566e-05	0.000503939	0.000604277	0.00031534	2.83246e-05	0.000409536	0.000168445	0.000443308	0.00219138	5.68246e-05	0.000356301	1.64577e-05	7.19735e-05	0.000923629	0.000357409	0.000211121
206405	0	0	0	0	0.00320306	0	0	0.000497109	0	0	2.25215e-05	0.000843384	0.00196614	0.000749967	0.00105669	0.00150394	0.00224179	1.77996e-05	0.00495928	0.00065299	0	7.3058e-05	0.000708121	0	0.000294958	0.000747204	0	0.00067474	0.000801259	4.84884e-05	0.000374462	0.000818561	0.000194477	0	0.00161791	0.000341548	0.000688014	0	0.00254498	0.000673779	0.00402387	0.0024605	0.000198886	0.00148002	1.64577e-05	0.000215921	0.000670083	0.00169769	0.00010556
536376	0	0	0	0	0.000123194	0	0	7.84909e-05	0	0	0	8.43384e-05	0.0309121	0	0	0.000140994	0.000135048	1.77996e-05	0.000204741	0.00013604	0.0141892	0	8.85152e-05	0	0	0	0	0.000124294	0	0	0	7.67401e-05	2.16085e-05	0	0	0	0	0	0.000321779	0.00095452	0.00122762	0	0	0	0	0	5.43311e-05	0.000297841	5.27802e-05
818264	0	0	0	0	0	0	0	0	0	0	0	0	0	0.00101781	0.00576775	0.00122195	0.00218777	0	0	8.16238e-05	0	0	0	0	0.000930254	0.0035673	0	0	0.00580913	0	0.000499282	0.00135574	0.000929167	0	0.00336843	0.00725133	0	0	2.92526e-05	0	0	0	0.000909194	0.00416598	0	0.000755722	0	0.00122115	0.00197926
99776	0.00697906	0	0.00401995	0.00172415	0	0	0	0.000497109	0	2.25484e-05	0.00614837	4.21692e-05	0.00180229	8.03536e-05	0	0.000187992	0.000324114	0.000213595	6.8247e-05	0.000244871	0	0.000109587	2.21288e-05	0.000121678	0.000136135	7.23101e-05	0.000594284	0.000106538	0.000200315	0.00225471	6.24103e-05	7.67401e-05	8.64342e-05	6.31925e-05	7.95693e-05	0	0.000974687	2.83246e-05	2.92526e-05	0	6.82012e-05	3.84453e-05	0	0	0.000329153	0	3.62207e-05	0.000238273	0
1126596	0	0	0	0	0.000400382	0	0	2.61636e-05	0	2.25484e-05	0	0.00350004	0.000491535	0.00101781	0.00391855	0.00162143	0.00148552	1.77996e-05	0.000523227	0.00108832	0	0	0.00174817	0	0.000589917	0.0036155	0	0.00115416	0.00240378	0.000121221	0.001217	0.00429744	0.00192316	0	0.00209532	0.00486049	0	0	0.000555799	0.000252667	0.000341006	7.68905e-05	0.00218775	0.00496081	1.64577e-05	0.000251907	0.000561421	0.00238273	0.0013195
179465	0.00199402	0	4.60007e-05	9.01126e-06	0.000985555	2.07177e-05	5.00977e-05	0.000444782	0.000479603	4.50968e-05	9.0086e-05	0.00484946	0.000300382	0.000160707	0.000286186	0.00169193	0.00132347	0.000231395	0.000932708	0.00350982	0.000214738	5.47935e-05	0.00247842	1.73825e-05	0.000181513	0.000867721	1.80086e-05	0.00179339	8.58492e-05	0.000145465	0.000124821	0.00017906	0.000388954	0	0.000265231	0.000131365	0.000430009	4.24869e-05	0.0011116	0.00145985	0.00105712	0.00188382	0.000284123	0.000109631	1.64577e-05	0.000179934	0.00414727	0.00139985	0.000686143
1023613	0	0	7.66679e-06	0.00367659	0.00243309	0.00372918	0.00147788	0.00130818	0.00132596	0.00372049	0.000878339	0.000801214	0.000191152	0.000562475	6.60429e-05	2.3499e-05	8.10285e-05	0.00131717	0.000250239	0.0023943	0.00120583	0.000511406	0.00117283	0.000486711	0.00235967	0.00021693	0.000180086	0.000355126	0.000343397	0.00530948	9.36154e-05	0.00046044	0.0015126	0.000147449	2.65231e-05	0	0.00151936	0	0.000204768	0.00505334	0.000852515	0.00134558	0	2.74078e-05	0.000378526	0	0.000851187	8.93522e-05	0
240591	0.00149551	0.00168919	0	0	0.00172472	0.000165741	7.51465e-05	0.000104655	0.000169272	2.25484e-05	2.25215e-05	0.00156026	0.00076461	0.0010446	0.00178316	0.00164493	0.00197169	0	0.000932708	0.000462535	6.60731e-05	5.47935e-05	0.0013056	1.73825e-05	0.000453782	0.0014221	0	0.000958841	0.00148805	7.27326e-05	0.00127941	0.00156038	0.00030252	0	0.00129963	0.00105092	0.000172004	2.83246e-05	0.0011701	0.000645705	0.000682012	0.000422898	0.00173315	0.00169928	1.64577e-05	0.000395854	0.000597642	0.00178704	0.00142507
983907	0.000997009	0	0	0	0.00132434	0.00279688	0.000175342	0.0002878	0.00101563	0.00275091	0.000765731	0.00105423	0.00021846	0.00029463	4.40286e-05	0.000422982	0.000432152	0.000622986	0.000295737	0.00516951	0.00110672	0.00020091	0.00104005	5.21476e-05	0.00297227	0.00014462	0	0.00490074	0.000143082	0.000630349	0	0.000665081	0.00121008	6.31925e-05	0.000185662	2.62729e-05	0.00521744	0	0.00432938	0.000168445	0.00146633	0.000884241	0	0.000109631	8.22883e-05	0	0.00398428	0.000387193	0.00010556
275643	0	0	0	0	0.000400382	0.000227894	2.50488e-05	0.000104655	0.000818146	0.000270581	0	0.00151809	0.000136537	0.00166064	0.00116676	0.00197392	0.00137748	7.11984e-05	0.00022749	0.00108832	3.30366e-05	0.000164381	0.00073025	0	0.000703363	0.000819514	0	0.0012607	0.00183145	2.42442e-05	0.00527367	0.0023022	0.000821125	0	0.000742646	0.00189165	0.000516011	0	0.00067281	0.000308815	0.000341006	0.000615124	0.00301171	0.00120594	0	0.00201526	0.000579532	0.00208488	0.00168897
1141485	0	0	0	0	0.000153993	0	0	0.000261636	0.000197483	0	0	0.000210846	0.000573457	0.00227668	0.000660429	0.00152744	0.00145851	0	0.000272988	0	3.30366e-05	0	0.000154902	0	0.000408404	0.0014221	0	0	0.000572328	2.42442e-05	0.00633464	0.0011511	0.000540213	0	0.000503939	0.00149756	0	0	0.000526547	0	0.000272805	0	0.00394931	0.000822233	0	0.00327479	0	0.00232316	0.00285013
559898	0	0	0	0	0	0	0	0	0	0	0	0	0	0.000267845	0.000550358	2.3499e-05	0.000108038	0	0	0	0	0	0	0	0	0.00014462	0	0	0.000600944	0	0.00521126	0.00017906	2.16085e-05	0	0.000238708	0.00225947	0	0	0	0	0	0	0.00446073	0.000356301	0	0.00500216	0	0.000119136	0.00335154
342345	0	0	0	4.806e-05	0.000153993	0.00026933	0.000100195	0.000680254	0.00157987	0.000766646	0.000472952	0.000421692	0.00054615	0.00208919	0.00294992	0.000422982	0.000378133	0.00144177	0.000318486	0.000380911	0.00109021	0.0016986	0.000641735	0.000469329	0.0014521	0.00028924	0.000108052	0.000621471	0.000200315	0.000169709	0.000218436	0.00033254	0.000388954	0.000484476	0.000212185	0.000262729	0.00120402	0.000127461	0.000321779	0.000617631	0.000409207	0.00207604	0.000227299	0.000274078	8.22883e-05	0.000431841	0.00112284	0.000416977	0.000211121
524500	0	0	0	0	0.000431181	0.00611171	0.000325635	0.00141284	0.00507815	0.00153329	0	0.000210846	5.4615e-05	0.000562475	8.80572e-05	0.00265539	0.000918323	0.0117299	0.000181992	2.72079e-05	0.000743322	0.000310497	0.000132773	0	0.000544539	0.000120517	0.000864413	1.77563e-05	0.000143082	0.000193953	0.000436872	0.0002558	0.00280911	0.00530817	0	0.000236456	0.000143336	0.00157202	0.000146263	0.000252667	0.000272805	0.000269117	0	2.74078e-05	3.29153e-05	0.00334677	5.43311e-05	0.00014892	0.000475022
581297	0	0	0	0	0.0571314	0	0	0	0	0	0	0	0.00010923	0	0	0	0	0	0	8.16238e-05	0	0	0	0	0	0	0	0	0	0	0	0	0	0	0	0	0	0	0.00134562	0	0.00381927	0	0	0	0	0	0	0	0
509019	0.00498504	0.00168919	0	0.000399499	0.00249469	0.000435071	0.000300586	0.000601763	0.000846358	0.000270581	0.00029278	0.00139158	0.0014746	0.00112495	0.00116676	0.00103396	0.00135048	0.00090778	0.00250239	0.0031017	0.000297329	0.000347026	0.00137198	5.21476e-05	0.000703363	0.000771307	5.40258e-05	0.0014205	0.00100157	0.000218198	0.000624103	0.000639501	0.000777907	0.000147449	0.00111397	0.00189165	0.000888685	0.000127461	0.000965336	0.00103874	0.00153453	0.00146092	0.000596659	0.000383709	3.29153e-05	0.000575788	0.00273467	0.00110201	0.000395851
2183844	0	0	0	0	0.000615972	2.07177e-05	0	0.000235473	0.000253907	0	4.5043e-05	0.00126508	0.000409612	0.00251774	0.00294992	0.00218541	0.00175562	1.77996e-05	0.00125119	0.000380911	3.30366e-05	0.000109587	0.000685992	0	0.000816808	0.00241034	0	0.000550446	0.00154529	0.000169709	0.00202833	0.00286496	0.00123169	2.10642e-05	0.00114049	0.00207556	0.000458676	0	0.00114085	0.000280741	0.00057971	0.000999577	0.00144903	0.00265855	0	0.000503815	0.000760635	0.0027997	0.000976434
1632200	0	0	0	0	0	0	0	0	0	0	0	0	0	0	0	0	0	0	0	0	0	0	0	0	0	0	0	0	0	0	0	0	0	0	0	0	0	0	0	0	0	0	2.84123e-05	0	0	0	0	0	0
71758	0	0	0	0.000270338	0.000307986	0.00101517	0.000826612	0.000340127	0.00287762	0.000653904	0.00029278	0.000463861	0.000163845	0.00490157	0.00281783	0.000375984	0.000783276	0.000195796	9.0996e-05	0.00119715	0.000297329	0.000694051	0.000995796	0.000191208	0.00226891	0.0021211	0	0.000514933	0.000772643	0.000824302	0.000218436	0.00222546	0.000842733	0.000315962	0.000556985	0.0015501	0.000172004	0.00018411	0.000438789	0.00165637	0.00262575	0.00115336	0.000653483	0.000438524	3.29153e-05	0.000251907	0.00126773	0.000565897	0.000422242
148678	0	0	0	0	0.000338785	0.00909505	0.00127749	0.000366291	0.000394967	0.000744098	0	0	0.000573457	0.000214276	0	7.0497e-05	0.000405143	0.00986099	2.2749e-05	0	6.60731e-05	0	8.85152e-05	8.69127e-05	0	0	0.00736552	0	0	0	6.24103e-05	0	0.000324128	0.00585584	0	5.25458e-05	0	0.0101685	0.00011701	0	3.41006e-05	0	0	0.000164447	0	7.19735e-05	0	0	5.27802e-05
821779	0	0	0	0	0.000554375	0.00142952	5.00977e-05	0.0020146	0.00386503	0.000969582	0	0.00156026	0.00169306	0.00273202	0.000748487	0.00270239	0.00135048	0.00275894	0.000500478	0.00013604	8.25914e-05	7.3058e-05	0.000619606	0	0.000952943	0.00122927	0.000252121	7.10252e-05	0.000572328	2.42442e-05	0.00152905	0.0010232	0.00073469	0.0042339	0.000159139	0.000289002	0.000860018	2.83246e-05	0.000321779	0.000224593	0.000818414	0.000768905	0.000454597	0.000164447	0	0.00413848	3.62207e-05	0.000714818	0.0018737
5811	0	0	0	0	0.000123194	0	0	0.000104655	0.000225695	0	0	0.00050603	0.00021846	0.00176778	0.00317006	0.000822465	0.00105337	0	0.000113745	0.000190455	4.95548e-05	0	0.000641735	0	0.000363026	0.00542325	0	0.000195319	0.00254686	7.27326e-05	0.00230918	0.00225104	0.00155581	0	0.00238708	0.00625296	0	0	0.000292526	8.42223e-05	3.41006e-05	7.68905e-05	0.00275599	0.00123335	4.9373e-05	0.0013675	5.43311e-05	0.00107223	0.00166258
[truncated: 23,119 more rows]
[truncated: 91 more columns]

## Sheet: III_Otu_list
#Constructed from biom file
#OTU ID	Taxonomy
UTAX.OTU.8385	k__Bacteria; p__"Proteobacteria"; c__Gammaproteobacteria; o__; f__; g__; s__
4354704	k__Bacteria; p__Bacteroidetes; c__Bacteroidia; o__Bacteroidales; f__; g__; s__
[truncated: 23,752 more rows]

## Sheet: IV_Top260_WormMicrobiome
OTU_ID	Phylum	Class	Order	Family	Genus	Species	Centroid_seq_id	Centroid_fasta
[truncated: 260 more rows]
